# Supplementary material for: Involvement of N4BP2L1, PLEKHA4, and BEGAIN genes in breast cancer and muscle cell development
Source: Front Cell Dev Biol. 2024 May 24;12:1295403. doi: 10.3389/fcell.2024.1295403 (PMC11163233; doi:10.3389/fcell.2024.1295403)
Supplement: Supplementary file 1 [file DataSheet1.zip]

Archive with 20 entries (19 files):
- Supplementary files/
- __MACOSX/._Supplementary files
- Supplementary files/.DS_Store
- __MACOSX/Supplementary files/._.DS_Store
- Supplementary files/Supplementary Table S4.xlsx
- __MACOSX/Supplementary files/._Supplementary Table S4.xlsx
- Supplementary files/Supplementary Table S5.xlsx
- __MACOSX/Supplementary files/._Supplementary Table S5.xlsx
- Supplementary files/Supplementary Table S2 .xlsx
- __MACOSX/Supplementary files/._Supplementary Table S2 .xlsx
- Supplementary files/Supplementary Table S1.pdf
- __MACOSX/Supplementary files/._Supplementary Table S1.pdf
- Supplementary files/Supplementary Table S3.xlsx
- __MACOSX/Supplementary files/._Supplementary Table S3.xlsx
- Supplementary files/Supplementary Figure S2.pdf
- __MACOSX/Supplementary files/._Supplementary Figure S2.pdf
- Supplementary files/Supplementary Figure S3.pdf
- __MACOSX/Supplementary files/._Supplementary Figure S3.pdf
- Supplementary files/Supplementary Figure S1.pdf
- __MACOSX/Supplementary files/._Supplementary Figure S1.pdf
