# Supplementary material for: Involvement of N4BP2L1, PLEKHA4, and BEGAIN genes in breast cancer and muscle cell development
Source: Front Cell Dev Biol. 2024 May 24;12:1295403. doi: 10.3389/fcell.2024.1295403 (PMC11163233; doi:10.3389/fcell.2024.1295403)
Supplement: Supplementary file 1 [file DataSheet1.zip › Supplementary files/Supplementary Table S4.xlsx]

## Sheet: N4BP2L1
Cancer type	Fold change	log2 (Fold change)	Mean TPM* (tumor)	Mean TPM* (normal)	p-value	adjusted p-value
Breast invasive carcinoma	-2.69	-1.43	247.01	663.95	1.55e-59	1.26e-57
Kidney renal clear cell carcinoma	2.53	1.34	478.4	189.08	4.75e-35	9.22e-34
Pan-kidney cohort (KICH+KIRC+KIRP)	2.12	1.08	391.84	184.82	1.4e-33	8.98e-33
Lung adenocarcinoma	-2.48	-1.31	253.08	627.45	9e-31	2.5e-29
Lung squamous cell carcinoma	-3.24	-1.7	175.13	567.19	1.08e-28	1.49e-27
Liver hepatocellular carcinoma	-2.91	-1.54	569.82	1658.48	1.54e-25	1.3e-23
Uterine Corpus Endometrial Carcinoma	-4.43	-2.15	114.41	507.23	1.12e-20	5.07e-19
Cholangiocarcinoma	-7.14	-2.83	288.7	2059.88	2.26e-9	4.67e-8
Head and Neck squamous cell carcinoma	-1.65	-0.72	107.32	177.25	2.76e-9	1.51e-8
Stomach adenocarcinoma	-1.44	-0.53	221.77	319.95	3.6e-7	2.04e-06
Prostate adenocarcinoma	-1.27	-0.35	216.47	275.08	4.35e-7	1.36e-06
Kidney renal papillary cell carcinoma	1.77	0.82	298.94	169.35	9.63e-7	2.5e-06
Stomach and Esophageal carcinoma	-1.37	-0.45	210.03	286.77	1.5e-06	5.79e-06
Colon adenocarcinoma	-1.25	-0.32	178.6	223.13	1.01e-05	1.82e-05
Thyroid carcinoma	1.22	0.28	359.09	295.11	1.96e-05	3.72e-05
Kidney Chromophobe	-1.46	-0.55	131.94	192.7	0.000221	0.000421
Bladder Urothelial Carcinoma	-1.38	-0.46	191.61	264.43	0.000449	0.00139
Glioblastoma multiforme	-2.1	-1.07	326.28	684.35	0.000941	0.00336
Pancreatic adenocarcinoma	-1.81	-0.85	279.42	504.42	0.00515	0.351
Pheochromocytoma and Paraganglioma	2.98	1.58	528.73	177.27	0.00573	0.0345
Cervical squamous cell carcinoma and endocervical adenocarcinoma	-3.09	-1.63	207.31	639.78	0.00974	0.0487
Rectum adenocarcinoma	-1.37	-0.45	205.64	281.71	0.0607	0.095
Skin Cutaneous Melanoma	-2.42	-1.28	167.84	406.35	0.172	0.884
Esophageal carcinoma	1.01	0.01	182.96	181.61	0.31	0.429
Thymoma	-1.01	-0.02	600.55	607.12	0.801	0.924
Sarcoma	1.26	0.34	245.95	194.65	0.884	0.973
Red color: upregulation, green color: downregulation

## Sheet: PLEKHA4 
Cancer type	Fold change	log2 (Fold change)	Mean TPM* (tumor)	Mean TPM* (normal)	p-value	adjusted p-value
Breast invasive carcinoma	-1.85	-0.89	637.72	1181.51	6.55e-25	2.54e-24
Pan-kidney cohort (KICH+KIRC+KIRP)	2.13	1.09	966.39	453.97	7e-21	2.27e-20
Thyroid carcinoma	2.81	1.49	2352.7	836.28	9.76e-17	6.42e-16
Kidney renal clear cell carcinoma	1.87	0.91	789.33	421.37	1.78e-14	4.38e-14
Kidney renal papillary cell carcinoma	2.83	1.5	1466.35	518.18	2.45e-12	1.66e-11
Liver hepatocellular carcinoma	-1.75	-0.81	563.89	987.83	3.14e-10	1.27e-9
Kidney Chromophobe	-2.74	-1.45	169.69	464.65	3.12e-8	1.22e-7
Lung squamous cell carcinoma	-1.42	-0.51	463.27	658.92	3.01e-7	5.24e-7
Lung adenocarcinoma	-1.32	-0.4	459.87	607.88	1.95e-06	3.75e-06
Uterine Corpus Endometrial Carcinoma	-1.38	-0.47	929.15	1283.55	1.33e-05	2.79e-05
Bladder Urothelial Carcinoma	-1.97	-0.97	474.33	932.33	2.22e-05	0.000101
Glioblastoma multiforme	9.26	3.21	1511.69	163.21	0.00022	0.00178
Head and Neck squamous cell carcinoma	-1.27	-0.34	670.62	850.58	0.0166	0.0267
Cervical squamous cell carcinoma and endocervical adenocarcinoma	-1.95	-0.96	788.97	1538.07	0.0243	0.0787
Prostate adenocarcinoma	-1.1	-0.14	454.4	501.43	0.0631	0.0869
Colon adenocarcinoma	1.18	0.24	519.96	440.42	0.107	0.128
Rectum adenocarcinoma	1.67	0.74	682.06	407.43	0.124	0.176
Thymoma	-1.61	-0.69	238.3	383.88	0.208	0.589
Pancreatic adenocarcinoma	-1.15	-0.2	993.38	1143.55	0.345	0.746
Pheochromocytoma and Paraganglioma	-1.08	-0.11	666.37	721.65	0.401	0.526
Stomach adenocarcinoma	1.14	0.19	803.68	703.41	0.517	0.594
Sarcoma	1.51	0.6	1638.16	1083.38	0.576	0.867
Skin Cutaneous Melanoma	2.03	1.02	3317.58	1635.05	0.689	0.946
Cholangiocarcinoma	-1.04	-0.06	940.07	979	0.706	0.763
Stomach and Esophageal carcinoma	1.05	0.07	755.42	718.09	0.77	0.814
Esophageal carcinoma	-1.18	-0.24	645.69	764.1	0.85	0.897

## Sheet: BEGAIN 
Cancer type	Fold change	log2 (Fold change)	Mean TPM* (tumor)	Mean TPM* (normal)	p-value	adjusted p-value
Breast invasive carcinoma	-1.64	-0.71	30.16	49.41	2.95e-20	9.15e-20
Uterine Corpus Endometrial Carcinoma	-3.07	-1.62	28.75	88.25	1.11e-16	1.27e-15
Prostate adenocarcinoma	-1.51	-0.59	36.77	55.46	5.89e-10	2.95e-9
Pan-kidney cohort (KICH+KIRC+KIRP)	-1.13	-0.18	10.55	11.95	5.88e-7	9.69e-7
Kidney renal papillary cell carcinoma	-1.39	-0.48	10.56	14.71	7.57e-06	1.74e-05
Lung adenocarcinoma	1.11	0.14	25.55	23.11	1.35e-05	2.42e-05
Bladder Urothelial Carcinoma	-1.26	-0.33	19.72	24.77	2.9e-05	0.000128
Glioblastoma multiforme	-7.8	-2.96	153.45	1197.09	0.00022	0.00178
Colon adenocarcinoma	-1.03	-0.05	25.25	26.09	0.000436	0.000675
Lung squamous cell carcinoma	1.41	0.49	34.25	24.37	0.000498	0.000704
Thyroid carcinoma	-1.09	-0.13	13.36	14.6	0.000585	0.000947
Cholangiocarcinoma	6.36	2.67	106.54	16.76	0.0014	0.00332
Pheochromocytoma and Paraganglioma	26.93	4.75	1936.79	71.91	0.00366	0.0343
Stomach and Esophageal carcinoma	-1.47	-0.55	48.26	70.85	0.00686	0.0131
Liver hepatocellular carcinoma	2.96	1.56	31.2	10.56	0.011	0.0166
Kidney renal clear cell carcinoma	1.01	0.01	10.23	10.16	0.0198	0.0243
Head and Neck squamous cell carcinoma	1.13	0.18	32.54	28.69	0.0198	0.0314
Stomach adenocarcinoma	-1.24	-0.31	48.87	60.64	0.0207	0.0381
Cervical squamous cell carcinoma and endocervical adenocarcinoma	-2.28	-1.19	45.62	104.15	0.0209	0.0721
Pancreatic adenocarcinoma	-1.35	-0.43	68.41	92.45	0.0903	0.495
Esophageal carcinoma	-2.21	-1.15	46.7	103.32	0.138	0.231
Kidney Chromophobe	-1.05	-0.06	12.85	13.43	0.178	0.214
Rectum adenocarcinoma	-1.05	-0.07	19.08	19.99	0.249	0.319
Thymoma	2.17	1.12	228.84	105.23	0.29	0.647
Sarcoma	6.06	2.6	119.37	19.71	0.532	0.844
Skin Cutaneous Melanoma	3.44	1.78	109.74	31.92	0.641	0.932
