# Supplementary material for: Involvement of N4BP2L1, PLEKHA4, and BEGAIN genes in breast cancer and muscle cell development
Source: Front Cell Dev Biol. 2024 May 24;12:1295403. doi: 10.3389/fcell.2024.1295403 (PMC11163233; doi:10.3389/fcell.2024.1295403)
Supplement: Supplementary file 1 [file DataSheet1.zip › Supplementary files/Supplementary Table S5.xlsx]

## Sheet: N4BP2L1 -CTD_90634_diseases
Disease Name	Disease ID	Direct Evidence	Inference Network	Inference Score	Reference Count
Weight Loss	MESH:D015431		2,3,7,8-tetrachlorodibenzofuran|Acetaminophen|Acrylamide|Aflatoxin B1|Air Pollutants|aristolochic acid I|Arsenic|Arsenic Trioxide|Atrazine|Benzo(a)pyrene|bis(4-hydroxyphenyl)sulfone|bisphenol A|bisphenol F|Carbon Tetrachloride|Choline|Cisplatin|clothianidin|cobaltous chloride|Cyclosporine|decamethrin|Decitabine|Dietary Fats|epoxiconazole|Estradiol|ethylene dichloride|Fenofibrate|fipronil|Folic Ac…	174.07	183
Necrosis	MESH:D009336		3,4,3',4'-tetrachlorobiphenyl|Acetaminophen|Acrylamide|Aflatoxin B1|aristolochic acid I|Arsenic|Arsenic Trioxide|Benzo(a)pyrene|bis(4-hydroxyphenyl)sulfone|bisphenol A|Carbon Tetrachloride|Choline|Cisplatin|Clofibrate|cobaltous chloride|Cyclosporine|Dietary Fats|dorsomorphin|epoxiconazole|Estradiol|Fenofibrate|fipronil|Formaldehyde|Isoproterenol|(+)-JQ1 compound|Lipopolysaccharides|Methionine|mur…	168.08	335
Inflammation	MESH:D007249		2,3,7,8-tetrachlorodibenzofuran|4-(5-benzo(1,3)dioxol-5-yl-4-pyridin-2-yl-1H-imidazol-2-yl)benzamide|Acetaminophen|Aflatoxin B1|Air Pollutants|aristolochic acid I|Arsenic|Arsenic Trioxide|Benzo(a)pyrene|bisphenol A|Carbon Tetrachloride|Choline|Cisplatin|Clofibrate|cobaltous chloride|Copper Sulfate|Cyclosporine|Dietary Fats|Estradiol|Formaldehyde|indole-3-carbinol|Isoproterenol|(+)-JQ1 compound|Li…	163.33	282
Chemical and Drug Induced Liver Injury	MESH:D056486		2,3,7,8-tetrachlorodibenzofuran|3,4,3',4'-tetrachlorobiphenyl|Acetaminophen|Acrylamide|Aflatoxin B1|aristolochic acid I|Arsenic|Arsenic Trioxide|Atrazine|Benzo(a)pyrene|bis(4-hydroxyphenyl)sulfone|bisphenol A|bisphenol F|Carbon Tetrachloride|Choline|Cisplatin|Clofibrate|cobaltous chloride|Copper Sulfate|Cyclosporine|decamethrin|Dichloroacetic Acid|Dietary Fats|Estradiol|ethylene dichloride|Fenofi…	161.96	953
Hyperplasia	MESH:D006965		4-(5-benzo(1,3)dioxol-5-yl-4-pyridin-2-yl-1H-imidazol-2-yl)benzamide|Acetaminophen|Arsenic|Arsenic Trioxide|Benzo(a)pyrene|bis(4-hydroxyphenyl)sulfone|bisphenol A|Carbon Tetrachloride|Cisplatin|Clofibrate|cobaltous chloride|Copper Sulfate|Cyclosporine|Estradiol|ethylene dichloride|Formaldehyde|indole-3-carbinol|Isoproterenol|Lipopolysaccharides|muraglitazar|Nanotubes, Carbon|Particulate Matter|Ph…	133.01	79
Fibrosis	MESH:D005355		Acetaminophen|Air Pollutants|aristolochic acid I|Arsenic Trioxide|bisphenol A|Carbon Tetrachloride|Cisplatin|Cyclosporine|decamethrin|Decitabine|Dietary Fats|Fenofibrate|Folic Acid|Isoproterenol|(+)-JQ1 compound|Lipopolysaccharides|Nanotubes, Carbon|Particulate Matter|Phenobarbital|Quercetin|Rosiglitazone|Silicon Dioxide|Tamoxifen|Testosterone|Tetrachlorodibenzodioxin|Thioacetamide|titanium dioxi…	127.69	98
Kidney Diseases	MESH:D007674		Acetaminophen|Acrylamide|Aflatoxin B1|aristolochic acid I|Arsenic|Arsenic Trioxide|Atrazine|Benzo(a)pyrene|bisphenol A|Carbon Tetrachloride|Cisplatin|Clofibrate|cobaltous chloride|Cyclosporine|decamethrin|Dichloroacetic Acid|Dietary Fats|Estradiol|Fenofibrate|fipronil|Folic Acid|Formaldehyde|hydroquinone|Lipopolysaccharides|Methionine|methylmercuric chloride|Nanotubes, Carbon|Nickel|Ozone|Particu…	125.57	345
Prenatal Exposure Delayed Effects	MESH:D011297		2,5,2',5'-tetrachlorobiphenyl|Acrylamide|Air Pollutants|Arsenic|Arsenic Trioxide|Atrazine|Benzo(a)pyrene|bis(4-hydroxyphenyl)sulfone|bisphenol A|bisphenol F|Cisplatin|clothianidin|cobaltous chloride|Cyclosporine|Decitabine|Dietary Fats|Estradiol|Folic Acid|Formaldehyde|Lipopolysaccharides|methylmercuric chloride|Ozone|Particulate Matter|PCB 180|Phenobarbital|Quercetin|Soot|Testosterone|Tetrachlor…	124.66	335
Hepatomegaly	MESH:D006529		3,4,3',4'-tetrachlorobiphenyl|Acetaminophen|Acrylamide|Aflatoxin B1|Arsenic|Benzo(a)pyrene|bis(4-hydroxyphenyl)sulfone|bisphenol A|bisphenol F|Carbon Tetrachloride|Choline|Clofibrate|decamethrin|Dichloroacetic Acid|Dietary Fats|epoxiconazole|Estradiol|ethylene dichloride|Fenofibrate|fipronil|Folic Acid|hexabromocyclododecane|indole-3-carbinol|Lipopolysaccharides|Methionine|muraglitazar|PCB 180|Ph…	123.62	202
Learning Disabilities	MESH:D007859		4-(5-benzo(1,3)dioxol-5-yl-4-pyridin-2-yl-1H-imidazol-2-yl)benzamide|Acetaminophen|aristolochic acid I|Arsenic|Arsenic Trioxide|Atrazine|Benzo(a)pyrene|bisphenol A|Choline|Cisplatin|Copper Sulfate|decamethrin|Dietary Fats|Estradiol|Folic Acid|hexabromocyclododecane|Isoproterenol|Lipopolysaccharides|Methionine|methylmercuric chloride|Particulate Matter|PCB 180|Phenobarbital|Quercetin|Rosiglitazone…	114.40	69
Memory Disorders	MESH:D008569		2,5,2',5'-tetrachlorobiphenyl|4-(5-benzo(1,3)dioxol-5-yl-4-pyridin-2-yl-1H-imidazol-2-yl)benzamide|aristolochic acid I|Arsenic|Arsenic Trioxide|Atrazine|Benzo(a)pyrene|bis(4-hydroxyphenyl)sulfone|bisphenol A|bisphenol F|Choline|Cisplatin|cobaltous chloride|decamethrin|Dietary Fats|Estradiol|Folic Acid|hexabromocyclododecane|Isoproterenol|(+)-JQ1 compound|Lipopolysaccharides|Methionine|methylmercu…	114.32	92
Micronuclei, Chromosome-Defective	MESH:D048629		Acrylamide|Aflatoxin B1|Air Pollutants|Arsenic|Arsenic Trioxide|Atrazine|Benzo(a)pyrene|bisphenol A|Cisplatin|cobaltous chloride|Ethyl Methanesulfonate|hydroquinone|Magnetite Nanoparticles|Methionine|Methyl Methanesulfonate|Nanotubes, Carbon|Nickel|Particulate Matter|Phenobarbital|Quercetin|senecionine|Silicon Dioxide|Testosterone|Tetrachlorodibenzodioxin|Tetradecanoylphorbol Acetate|titanium dio…	103.73	56
Nerve Degeneration	MESH:D009410		2,5,2',5'-tetrachlorobiphenyl|Acrylamide|Air Pollutants|aristolochic acid I|Arsenic Trioxide|Atrazine|Benzo(a)pyrene|bis(4-hydroxyphenyl)sulfone|bisphenol A|bisphenol F|Cisplatin|Cyclosporine|decamethrin|Dietary Fats|Estradiol|fipronil|Formaldehyde|Isoproterenol|Lipopolysaccharides|methylmercuric chloride|Nickel|Particulate Matter|PCB 180|Phenobarbital|Progesterone|Quercetin|Rosiglitazone|Tobacco…	102.50	61
Fatty Liver	MESH:D005234		2,5,2',5'-tetrachlorobiphenyl|Acetaminophen|Arsenic|Arsenic Trioxide|Benzo(a)pyrene|bisphenol A|Carbon Tetrachloride|Choline|Clofibrate|Cyclosporine|Decitabine|Dietary Fats|Estradiol|Fenofibrate|hexabromocyclododecane|hydroquinone|Lipopolysaccharides|Methionine|muraglitazar|Particulate Matter|Phenobarbital|pirinixic acid|Quercetin|Rosiglitazone|Tamoxifen|Tetrachlorodibenzodioxin|Tetrachloroethyle…	98.80	218
Weight Gain	MESH:D015430		3,4,3',4'-tetrachlorobiphenyl|Acrylamide|Arsenic|Atrazine|Benzo(a)pyrene|bis(4-hydroxyphenyl)sulfone|bisphenol A|Carbon Tetrachloride|Choline|Cisplatin|Dietary Fats|Estradiol|Fenofibrate|hexabromocyclododecane|indole-3-carbinol|Lipopolysaccharides|Methionine|methylmercuric chloride|Particulate Matter|Phenobarbital|Quercetin|Rosiglitazone|Tamoxifen|Testosterone|Tetrachlorodibenzodioxin|Tobacco Smo…	95.45	280
Birth Weight	MESH:D001724		2,5,2',5'-tetrachlorobiphenyl|Acrylamide|Aflatoxin B1|Air Pollutants|Arsenic|Benzo(a)pyrene|bis(4-hydroxyphenyl)sulfone|bisphenol A|Choline|Dietary Fats|fipronil|Folic Acid|Formaldehyde|Ozone|Particulate Matter|Quercetin|Soot|Testosterone|Tetrachlorodibenzodioxin|Tobacco Smoke Pollution|Tunicamycin|Vehicle Emissions	95.01	42
Hypertrophy	MESH:D006984		3,4,3',4'-tetrachlorobiphenyl|Acetaminophen|Atrazine|Benzo(a)pyrene|bisphenol A|Clofibrate|Copper Sulfate|Dietary Fats|epoxiconazole|Estradiol|hexabromocyclododecane|Isoproterenol|Nanotubes, Carbon|PCB 180|Phenobarbital|pirinixic acid|Progesterone|Quercetin|Tamoxifen|Testosterone|Tetrachlorodibenzodioxin|Thioacetamide|Tobacco Smoke Pollution	94.37	43
Poisoning	MESH:D011041		2,3,7,8-tetrachlorodibenzofuran|3,4,3',4'-tetrachlorobiphenyl|Acrylamide|Atrazine|bisphenol A|Cisplatin|clothianidin|Cyclosporine|decamethrin|Ethyl Methanesulfonate|fipronil|Formaldehyde|hexabromocyclododecane|hydroquinone|methidathion|Methionine|methylmercuric chloride|Methyl Methanesulfonate|Nanotubes, Carbon|Nickel|Niclosamide|Particulate Matter|Phenobarbital|Quercetin|Silicon Dioxide|Tetrachl…	92.80	47
Liver Diseases	MESH:D008107		3,4,3',4'-tetrachlorobiphenyl|Acetaminophen|Acrylamide|Arsenic|Benzo(a)pyrene|Carbon Tetrachloride|Clofibrate|Copper Sulfate|Cyclosporine|Estradiol|Fenofibrate|fipronil|Folic Acid|Lipopolysaccharides|Methionine|PCB 180|Phenobarbital|Quercetin|Rosiglitazone|Tamoxifen|Tetrachlorodibenzodioxin|Tetrachloroethylene|Thioacetamide|titanium dioxide|Tretinoin|trovafloxacin|Valproic Acid	90.72	75
Lung Injury	MESH:D055370		Arsenic Trioxide|Benzo(a)pyrene|bisphenol A|Cisplatin|cobaltous chloride|Copper Sulfate|decamethrin|Decitabine|Estradiol|Isoproterenol|Lipopolysaccharides|Nanotubes, Carbon|Nickel|Ozone|Particulate Matter|Quercetin|Rosiglitazone|Silicon Dioxide|Soot|Succimer|titanium dioxide|Tobacco Smoke Pollution|Valproic Acid|Vehicle Emissions	89.01	102
Cognition Disorders	MESH:D003072		Air Pollutants|aristolochic acid I|Arsenic|Atrazine|Benzo(a)pyrene|bisphenol A|Choline|Cisplatin|clothianidin|Cyclosporine|Dietary Fats|Estradiol|Folic Acid|Formaldehyde|Lipopolysaccharides|methylmercuric chloride|Nanotubes, Carbon|Particulate Matter|Phenobarbital|Quercetin|Soot|Succimer|Tamoxifen|Tetrachlorodibenzodioxin|Thioacetamide|Valproic Acid|Vehicle Emissions	88.54	78
Cell Transformation, Neoplastic	MESH:D002471		Aflatoxin B1|Arsenic|Arsenic Trioxide|Benzo(a)pyrene|bisphenol A|Cisplatin|Clofibrate|Cyclosporine|Decitabine|Estradiol|hydroquinone|Lipopolysaccharides|Nanotubes, Carbon|Nickel|Niclosamide|Particulate Matter|Phenobarbital|Quercetin|Rosiglitazone|Silicon Dioxide|Tetradecanoylphorbol Acetate|Thioacetamide|titanium dioxide|Tobacco Smoke Pollution|Tretinoin|Vehicle Emissions	86.98	85
Lung Neoplasms	MESH:D008175		Aflatoxin B1|Air Pollutants|Arsenic|Arsenic Trioxide|Benzo(a)pyrene|bisphenol A|Carbon Tetrachloride|Cisplatin|Decitabine|entinostat|Formaldehyde|(+)-JQ1 compound|Lipopolysaccharides|Nickel|Ozone|Particulate Matter|Phenobarbital|Quercetin|Rosiglitazone|Silicon Dioxide|Soot|Tamoxifen|Tetrachlorodibenzodioxin|Tetradecanoylphorbol Acetate|Tobacco Smoke Pollution|trichostatin A|Troglitazone|Urethane|…	84.88	186
Neoplasms, Experimental	MESH:D009374		4-(5-benzo(1,3)dioxol-5-yl-4-pyridin-2-yl-1H-imidazol-2-yl)benzamide|Arsenic|Arsenic Trioxide|Benzo(a)pyrene|bisphenol A|Cisplatin|cobaltous chloride|Copper Sulfate|Decitabine|Dichloroacetic Acid|Estradiol|Folic Acid|Formaldehyde|Lipopolysaccharides|Niclosamide|Phenobarbital|Quercetin|Rosiglitazone|Tamoxifen|Tetrachlorodibenzodioxin|Tetradecanoylphorbol Acetate|Thioacetamide|Tretinoin|trichostati…	83.16	107
Neurotoxicity Syndromes	MESH:D020258		Acrylamide|Arsenic|Atrazine|Benzo(a)pyrene|bisphenol A|Cisplatin|cobaltous chloride|Copper Sulfate|Cyclosporine|decamethrin|dicrotophos|fipronil|Formaldehyde|Lactic Acid|Lipopolysaccharides|methylmercuric chloride|Particulate Matter|Phenobarbital|Progesterone|Rosiglitazone|Testosterone|Tretinoin|Troglitazone|Valproic Acid	83.15	43
Neoplasms	MESH:D009369		Air Pollutants|aristolochic acid I|Arsenic|Arsenic Trioxide|Benzo(a)pyrene|bisphenol A|Cisplatin|Decitabine|Estradiol|Folic Acid|Nickel|Niclosamide|Particulate Matter|Phenobarbital|pirinixic acid|Quercetin|Soot|Tamoxifen|Testosterone|Tetrachlorodibenzodioxin|Tetrachloroethylene|Tobacco Smoke Pollution|Tretinoin|Urethane|Valproic Acid|Vehicle Emissions	80.39	61
Liver Neoplasms	MESH:D008113		Acetaminophen|Aflatoxin B1|Air Pollutants|Arsenic|Arsenic Trioxide|Benzo(a)pyrene|bisphenol A|Carbon Tetrachloride|Choline|Cisplatin|Clofibrate|Dichloroacetic Acid|Dietary Fats|Estradiol|Fenofibrate|indole-3-carbinol|Phenobarbital|pirinixic acid|Quercetin|Tamoxifen|Testosterone|Tetrachlorodibenzodioxin|Tetradecanoylphorbol Acetate|Thioacetamide|Troglitazone|Urethane	78.25	95
Death	MESH:D003643		Acrylamide|Air Pollutants|Arsenic|bisphenol A|clothianidin|decamethrin|fipronil|Formaldehyde|Lipopolysaccharides|Ozone|Particulate Matter|Silicon Dioxide|Soot|Tetrachlorodibenzodioxin|Tetrachloroethylene|Tobacco Smoke Pollution|triphenyl phosphate|Valproic Acid|Vehicle Emissions	76.15	84
Testicular Diseases	MESH:D013733		Acrylamide|aristolochic acid I|Arsenic Trioxide|Atrazine|Benzo(a)pyrene|bis(4-hydroxyphenyl)sulfone|bisphenol A|Choline|Cisplatin|clothianidin|Copper Sulfate|decamethrin|Dietary Fats|Estradiol|fipronil|Lipopolysaccharides|muraglitazar|Nanotubes, Carbon|Quercetin|Tetrachlorodibenzodioxin|Tobacco Smoke Pollution	76.06	52
Hyperglycemia	MESH:D006943		3,4,3',4'-tetrachlorobiphenyl|Acrylamide|Air Pollutants|Arsenic|Arsenic Trioxide|bis(4-hydroxyphenyl)sulfone|bisphenol A|Clofibrate|Dietary Fats|Estradiol|ethylene dichloride|Fenofibrate|Folic Acid|Isoproterenol|Nickel|Ozone|Particulate Matter|pirinixic acid|Quercetin|Rosiglitazone|titanium dioxide|triphenyl phosphate|Troglitazone|Valproic Acid	75.73	140
Liver Neoplasms, Experimental	MESH:D008114		Acetaminophen|Aflatoxin B1|Arsenic Trioxide|Benzo(a)pyrene|bisphenol A|Carbon Tetrachloride|Cisplatin|Clofibrate|Dichloroacetic Acid|Dietary Fats|Estradiol|Fenofibrate|indole-3-carbinol|Niclosamide|Phenobarbital|pirinixic acid|Quercetin|Rosiglitazone|Tamoxifen|Tetrachlorodibenzodioxin|Tetrachloroethylene|Thioacetamide|Troglitazone|Urethane	74.97	168
Lung Diseases	MESH:D008171		Acetaminophen|Acrylamide|Air Pollutants|Arsenic|Benzo(a)pyrene|Choline|Cisplatin|Estradiol|Formaldehyde|Lipopolysaccharides|Nanotubes, Carbon|Nickel|Ozone|Particulate Matter|Silicon Dioxide|Soot|titanium dioxide|Tobacco Smoke Pollution|Tretinoin|Vehicle Emissions	74.50	45
Breast Neoplasms	MESH:D001943		2-(1H-indazol-4-yl)-6-(4-methanesulfonylpiperazin-1-ylmethyl)-4-morpholin-4-ylthieno(3,2-d)pyrimidine|3,4,3',4'-tetrachlorobiphenyl|Acrylamide|Air Pollutants|Arsenic|Arsenic Trioxide|Atrazine|Benzo(a)pyrene|bisphenol A|Cisplatin|Cyclosporine|Decitabine|Dietary Fats|Estradiol|Folic Acid|Formaldehyde|indole-3-carbinol|Nickel|Niclosamide|Progesterone|Quercetin|Rosiglitazone|Tamoxifen|Testosterone|Te…	74.34	280
Glucose Intolerance	MESH:D018149		3,4,3',4'-tetrachlorobiphenyl|Arsenic|Arsenic Trioxide|bis(4-hydroxyphenyl)sulfone|bisphenol A|Cyclosporine|Dietary Fats|Estradiol|Fenofibrate|Folic Acid|Lipopolysaccharides|methylmercuric chloride|Ozone|Particulate Matter|Progesterone|Quercetin|Rosiglitazone|Tetrachlorodibenzodioxin|titanium dioxide|Valproic Acid	73.96	112
Depressive Disorder	MESH:D003866		Air Pollutants|aristolochic acid I|Arsenic|Arsenic Trioxide|bisphenol A|Choline|Cyclosporine|decamethrin|Dietary Fats|Estradiol|Folic Acid|Formaldehyde|hydroquinone|Lactic Acid|Lipopolysaccharides|Particulate Matter|PCB 180|Phenobarbital|Progesterone|Quercetin|Tamoxifen|Testosterone|Tobacco Smoke Pollution|Valproic Acid	73.78	53
Embryo Loss	MESH:D020964		2,3,7,8-tetrachlorodibenzofuran|3,4,3',4'-tetrachlorobiphenyl|Benzo(a)pyrene|bis(4-hydroxyphenyl)sulfone|bisphenol A|bisphenol F|decamethrin|dorsomorphin|Estradiol|fipronil|Folic Acid|Particulate Matter|Progesterone|Tetrachlorodibenzodioxin|Tobacco Smoke Pollution|Tretinoin|triphenyl phosphate|Valproic Acid|Vehicle Emissions	73.47	28
Chromosome Breakage	MESH:D019457		Aflatoxin B1|Arsenic Trioxide|Benzo(a)pyrene|bisphenol A|Cisplatin|cobaltous chloride|Copper Sulfate|dicrotophos|Ethyl Methanesulfonate|hydroquinone|Isoproterenol|Methyl Methanesulfonate|Nanotubes, Carbon|Nickel|Particulate Matter|Phenobarbital|Quercetin|Silicon Dioxide|Soot|Tobacco Smoke Pollution	72.84	37
Drug-Related Side Effects and Adverse Reactions	MESH:D064420		Acetaminophen|Aflatoxin B1|Arsenic Trioxide|Atrazine|Cisplatin|Cyclosporine|Ethyl Methanesulfonate|Fenofibrate|Folic Acid|Isoproterenol|Lactic Acid|Lipopolysaccharides|Methionine|Nanotubes, Carbon|Niclosamide|Phenobarbital|Quercetin|Rosiglitazone|senecionine|Silicon Dioxide|Tetrachlorodibenzodioxin|Thioacetamide|Tobacco Smoke Pollution|Tretinoin|trichostatin A|Troglitazone|Valproic Acid	72.61	87
Neoplasm Invasiveness	MESH:D009361		2-(1H-indazol-4-yl)-6-(4-methanesulfonylpiperazin-1-ylmethyl)-4-morpholin-4-ylthieno(3,2-d)pyrimidine|4-(5-benzo(1,3)dioxol-5-yl-4-pyridin-2-yl-1H-imidazol-2-yl)benzamide|aristolochic acid I|Arsenic|Arsenic Trioxide|Benzo(a)pyrene|bisphenol A|decamethrin|Estradiol|Fenofibrate|Formaldehyde|hydroquinone|Isoproterenol|(+)-JQ1 compound|Nanotubes, Carbon|Niclosamide|Particulate Matter|Quercetin|Tamoxi…	72.60	61
Atherosclerosis	MESH:D050197		3,4,3',4'-tetrachlorobiphenyl|Air Pollutants|Arsenic|Arsenic Trioxide|Benzo(a)pyrene|bisphenol A|Clofibrate|Dietary Fats|Estradiol|(+)-JQ1 compound|Lipopolysaccharides|Ozone|Particulate Matter|Quercetin|Rosiglitazone|Tamoxifen|Testosterone|Tetrachlorodibenzodioxin|Tobacco Smoke Pollution|triphenyl phosphate|Troglitazone	72.18	61
Infertility, Male	MESH:D007248		Acrylamide|Arsenic|Arsenic Trioxide|Atrazine|bis(4-hydroxyphenyl)sulfone|bisphenol A|Cisplatin|Coumestrol|Decitabine|Dietary Fats|fipronil|Lipopolysaccharides|Nickel|Particulate Matter|Tamoxifen|Testosterone|Tetrachlorodibenzodioxin|titanium dioxide|Tobacco Smoke Pollution	72.02	28
Insulin Resistance	MESH:D007333		2,3,7,8-tetrachlorodibenzofuran|3,4,3',4'-tetrachlorobiphenyl|Air Pollutants|Arsenic|Arsenic Trioxide|bisphenol A|Dietary Fats|Estradiol|Fenofibrate|Folic Acid|hexabromocyclododecane|Lipopolysaccharides|methylmercuric chloride|Ozone|Particulate Matter|pirinixic acid|Quercetin|Rosiglitazone|Testosterone|Tetrachlorodibenzodioxin|Troglitazone|Valproic Acid	70.25	194
Edema	MESH:D004487		Arsenic Trioxide|Benzo(a)pyrene|bisphenol A|Cisplatin|Clofibrate|decamethrin|Dietary Fats|Estradiol|fipronil|Formaldehyde|hydroquinone|Isoproterenol|Lipopolysaccharides|muraglitazar|Phenobarbital|pirinixic acid|Quercetin|Rosiglitazone|Tetrachlorodibenzodioxin|Tetradecanoylphorbol Acetate|Thioacetamide|Tobacco Smoke Pollution|Tretinoin|triphenyl phosphate|Valproic Acid|Vehicle Emissions	70.10	91
Precancerous Conditions	MESH:D011230		Acetaminophen|Aflatoxin B1|Arsenic|Benzo(a)pyrene|bisphenol A|Carbon Tetrachloride|Clofibrate|Cyclosporine|Dietary Fats|Estradiol|(+)-JQ1 compound|Phenobarbital|pirinixic acid|Quercetin|Tamoxifen|Tetrachlorodibenzodioxin|Tetrachloroethylene|Thioacetamide|Tobacco Smoke Pollution|Troglitazone|Urethane	70.04	66
Hemorrhage	MESH:D006470		Acetaminophen|aristolochic acid I|Arsenic Trioxide|bisphenol A|bisphenol F|Clofibrate|Copper Sulfate|Cyclosporine|decamethrin|Formaldehyde|Isoproterenol|Lipopolysaccharides|Particulate Matter|Quercetin|Rosiglitazone|senecionine|Tamoxifen|Tetrachlorodibenzodioxin|Thioacetamide|Tobacco Smoke Pollution|Tretinoin|Valproic Acid	69.82	38
Carcinoma, Hepatocellular	MESH:D006528		Acetaminophen|Acrylamide|Aflatoxin B1|Arsenic|Arsenic Trioxide|Benzo(a)pyrene|Carbon Tetrachloride|Choline|Cisplatin|Clofibrate|Decitabine|Dichloroacetic Acid|Dietary Fats|Estradiol|Lipopolysaccharides|Methionine|Niclosamide|Phenobarbital|pirinixic acid|Quercetin|Tamoxifen|Tetrachloroethylene|Tetradecanoylphorbol Acetate|Thioacetamide|Tretinoin|triphenyl phosphate|Troglitazone	69.74	129
Cardiovascular Diseases	MESH:D002318		Acetaminophen|Air Pollutants|Arsenic|Arsenic Trioxide|bisphenol A|Cisplatin|Fenofibrate|Folic Acid|muraglitazar|Nanotubes, Carbon|Nickel|Ozone|Particulate Matter|Progesterone|Rosiglitazone|Soot|Tamoxifen|Testosterone|Tetrachlorodibenzodioxin|Tobacco Smoke Pollution|Vehicle Emissions	69.68	80
Acute Kidney Injury	MESH:D058186		Acetaminophen|aristolochic acid I|Arsenic Trioxide|bisphenol A|Carbon Tetrachloride|Cisplatin|Clofibrate|Copper Sulfate|Cyclosporine|Dietary Fats|Fenofibrate|Folic Acid|Lipopolysaccharides|Methionine|Nickel|Particulate Matter|Phenobarbital|pirinixic acid|Quercetin|S-(1,2-dichlorovinyl)cysteine|Tobacco Smoke Pollution|Tretinoin|trichostatin A|Valproic Acid|Vehicle Emissions|Zoledronic Acid	69.44	223
Chromosome Aberrations	MESH:D002869		Acrylamide|Aflatoxin B1|Arsenic|Benzo(a)pyrene|bis(4-hydroxyphenyl)sulfone|bisphenol A|Cisplatin|decamethrin|Estradiol|ethylene dichloride|Formaldehyde|hydroquinone|indole-3-carbinol|Methyl Methanesulfonate|Nickel|Particulate Matter|Quercetin|Vehicle Emissions	68.34	33
Non-alcoholic Fatty Liver Disease	MESH:D065626		Acetaminophen|Arsenic Trioxide|Benzo(a)pyrene|bisphenol A|Choline|Dietary Fats|Fenofibrate|Folic Acid|hydroquinone|Methionine|pirinixic acid|Quercetin|Rosiglitazone|Tamoxifen|Testosterone|Tetrachlorodibenzodioxin|Tobacco Smoke Pollution|Tunicamycin|Valproic Acid	67.89	120
Disease Models, Animal	MESH:D004195		Acetaminophen|Benzo(a)pyrene|Carbon Tetrachloride|Choline|Cisplatin|Copper Sulfate|Dietary Fats|Estradiol|Folic Acid|Isoproterenol|Lipopolysaccharides|Methionine|Ozone|Particulate Matter|Progesterone|Quercetin|Rosiglitazone|Silicon Dioxide|Soot|Testosterone|Thioacetamide|Tretinoin|Valproic Acid	66.39	122
Fetal Growth Retardation	MESH:D005317		Acrylamide|Arsenic|Atrazine|Benzo(a)pyrene|bisphenol A|Decitabine|Folic Acid|Lipopolysaccharides|Nickel|Particulate Matter|Phenobarbital|Quercetin|Testosterone|Tetrachlorodibenzodioxin|Tobacco Smoke Pollution|Tretinoin|Tunicamycin|Valproic Acid	66.36	40
Oligospermia	MESH:D009845		Arsenic|Arsenic Trioxide|Atrazine|Benzo(a)pyrene|bis(4-hydroxyphenyl)sulfone|bisphenol A|Choline|Cisplatin|Copper Sulfate|decamethrin|Decitabine|Folic Acid|Formaldehyde|(+)-JQ1 compound|Particulate Matter|Quercetin|titanium dioxide|Vehicle Emissions	66.15	42
Heart Diseases	MESH:D006331		Acrylamide|Arsenic|Arsenic Trioxide|Benzo(a)pyrene|bisphenol A|Cisplatin|Clofibrate|Cyclosporine|Dietary Fats|Isoproterenol|Lipopolysaccharides|Ozone|Particulate Matter|pirinixic acid|Soot|Tamoxifen|Testosterone|Tobacco Smoke Pollution|Troglitazone|Urethane|Valproic Acid|Vehicle Emissions	65.81	90
Hypertension	MESH:D006973		Acetaminophen|Air Pollutants|Arsenic|bisphenol A|Cisplatin|Clofibrate|cobaltous chloride|Cyclosporine|Dietary Fats|Folic Acid|Formaldehyde|Isoproterenol|Lipopolysaccharides|methylmercuric chloride|Nickel|Ozone|Particulate Matter|Progesterone|Quercetin|Rosiglitazone|Succimer|Testosterone|Tetrachlorodibenzodioxin|Tobacco Smoke Pollution|Troglitazone|Urethane|Valproic Acid|Vehicle Emissions	65.72	136
Atrophy	MESH:D001284		3,4,3',4'-tetrachlorobiphenyl|aristolochic acid I|Arsenic Trioxide|Benzo(a)pyrene|bisphenol A|cobaltous chloride|Cyclosporine|Dietary Fats|epoxiconazole|Estradiol|Folic Acid|Formaldehyde|PCB 180|Tamoxifen|Tetrachlorodibenzodioxin|Tobacco Smoke Pollution|Valproic Acid	65.13	32
Pneumonia	MESH:D011014		Air Pollutants|Arsenic|bisphenol A|Cisplatin|Copper Sulfate|Dietary Fats|Formaldehyde|Lipopolysaccharides|Magnetite Nanoparticles|Nanotubes, Carbon|Nickel|Ozone|Particulate Matter|Rosiglitazone|Silicon Dioxide|Soot|titanium dioxide|Tobacco Smoke Pollution|Vehicle Emissions	64.20	77
Anxiety Disorders	MESH:D001008		2,5,2',5'-tetrachlorobiphenyl|Air Pollutants|aristolochic acid I|Arsenic Trioxide|bis(4-hydroxyphenyl)sulfone|bisphenol A|bisphenol F|cobaltous chloride|Decitabine|Dietary Fats|Estradiol|Lactic Acid|Lipopolysaccharides|Particulate Matter|PCB 180|Progesterone|Quercetin|Testosterone|Tobacco Smoke Pollution|Valproic Acid	63.23	45
Premature Birth	MESH:D047928		2,5,2',5'-tetrachlorobiphenyl|Aflatoxin B1|Air Pollutants|Benzo(a)pyrene|bisphenol A|Lipopolysaccharides|Ozone|Particulate Matter|Progesterone|Soot|Tetrachlorodibenzodioxin|Tetrachloroethylene|Tobacco Smoke Pollution|Tunicamycin|Vehicle Emissions	62.24	28
Neurobehavioral Manifestations	MESH:D019954		Acetaminophen|Acrylamide|Air Pollutants|Arsenic|Benzo(a)pyrene|bisphenol A|decamethrin|Dietary Fats|ethylene dichloride|Lipopolysaccharides|Particulate Matter|Phenobarbital|Rosiglitazone|Thioacetamide|Tretinoin|triphenyl phosphate|Valproic Acid	60.44	27
Brain Injuries	MESH:D001930		Acrylamide|Arsenic|Arsenic Trioxide|bisphenol A|Cisplatin|Copper Sulfate|Cyclosporine|Dietary Fats|Estradiol|fipronil|Lipopolysaccharides|methylmercuric chloride|Particulate Matter|Phenobarbital|Progesterone|Quercetin|Rosiglitazone|Urethane|Valproic Acid	60.31	30
Cardiomegaly	MESH:D006332		Benzo(a)pyrene|bisphenol A|decamethrin|Dietary Fats|Formaldehyde|hexabromocyclododecane|Isoproterenol|(+)-JQ1 compound|Lipopolysaccharides|Methionine|muraglitazar|Particulate Matter|Quercetin|Rosiglitazone|Tetrachlorodibenzodioxin|Tetradecanoylphorbol Acetate|Tobacco Smoke Pollution|Tretinoin|Vehicle Emissions	59.18	168
Asthma	MESH:D001249		Acetaminophen|Air Pollutants|Arsenic|Arsenic Trioxide|Benzo(a)pyrene|bisphenol A|Carbon Tetrachloride|Decitabine|Dietary Fats|Formaldehyde|Isoproterenol|Ozone|Particulate Matter|Phenobarbital|Soot|Tobacco Smoke Pollution|Tretinoin|Vehicle Emissions	56.74	63
Heart Defects, Congenital	MESH:D006330		2,3,7,8-tetrachlorodibenzofuran|3,4,3',4'-tetrachlorobiphenyl|Benzo(a)pyrene|bisphenol A|Estradiol|Folic Acid|Formaldehyde|Particulate Matter|Phenobarbital|Progesterone|Tetrachlorodibenzodioxin|Tobacco Smoke Pollution|Tretinoin|triphenyl phosphate|Valproic Acid	55.03	37
Pulmonary Fibrosis	MESH:D011658		Air Pollutants|bisphenol A|cobaltous chloride|Copper Sulfate|Formaldehyde|(+)-JQ1 compound|Nanotubes, Carbon|Nickel|Ozone|Particulate Matter|Rosiglitazone|Silicon Dioxide|Soot|titanium dioxide|Tobacco Smoke Pollution|Troglitazone|Vehicle Emissions	54.79	64
Fetal Death	MESH:D005313		Acetaminophen|Arsenic|Arsenic Trioxide|bisphenol A|Estradiol|Lipopolysaccharides|methylmercuric chloride|Particulate Matter|Phenobarbital|Progesterone|Tetrachlorodibenzodioxin|titanium dioxide|Valproic Acid	54.71	24
Congenital Abnormalities	MESH:D000013		Aflatoxin B1|Atrazine|Benzo(a)pyrene|bisphenol A|bisphenol F|fipronil|Folic Acid|Lipopolysaccharides|methylmercuric chloride|Particulate Matter|Tetrachlorodibenzodioxin|titanium dioxide|Tretinoin|Valproic Acid	54.31	25
Uterine Cervical Neoplasms	MESH:D002583		Air Pollutants|Arsenic Trioxide|Benzo(a)pyrene|bisphenol A|Cisplatin|indole-3-carbinol|Tamoxifen|Tetrachlorodibenzodioxin|Tetrachloroethylene|Tobacco Smoke Pollution|Tretinoin|Valproic Acid|Vehicle Emissions	54.19	19
Dyslipidemias	MESH:D050171		Acrylamide|Arsenic|bisphenol A|Clofibrate|cobaltous chloride|Cyclosporine|Dietary Fats|Fenofibrate|Nickel|Particulate Matter|Quercetin|Rosiglitazone|Tetrachlorodibenzodioxin|Tobacco Smoke Pollution|Valproic Acid	53.95	49
Liver Cirrhosis	MESH:D008103		Acetaminophen|Arsenic|Carbon Tetrachloride|Choline|Dietary Fats|Fenofibrate|Folic Acid|Methionine|Niclosamide|Particulate Matter|Phenobarbital|Quercetin|Rosiglitazone|Tamoxifen|Tetrachlorodibenzodioxin|Thioacetamide|titanium dioxide|Troglitazone	53.31	156
Myocardial Infarction	MESH:D009203		Acetaminophen|Air Pollutants|Arsenic|bisphenol A|Cisplatin|Clofibrate|cobaltous chloride|Estradiol|Fenofibrate|Isoproterenol|Ozone|Particulate Matter|pirinixic acid|Quercetin|Rosiglitazone|Tamoxifen|Tobacco Smoke Pollution|Tretinoin|Vehicle Emissions	51.35	204
Abnormalities, Drug-Induced	MESH:D000014		Acetaminophen|bisphenol A|Cisplatin|dicrotophos|epoxiconazole|Estradiol|Folic Acid|methylmercuric chloride|Phenobarbital|Quercetin|Tetrachlorodibenzodioxin|Tobacco Smoke Pollution|Tretinoin|trichostatin A|Urethane|Valproic Acid	51.34	78
Pain	MESH:D010146		8-Bromo Cyclic Adenosine Monophosphate|Acetaminophen|Arsenic Trioxide|Cisplatin|Clofibrate|Cyclosporine|Estradiol|Fenofibrate|Formaldehyde|Lactic Acid|Lipopolysaccharides|Particulate Matter|Phenobarbital|Progesterone|Quercetin|Tamoxifen|Testosterone|Tetradecanoylphorbol Acetate|Tretinoin|Valproic Acid|Zoledronic Acid	50.32	111
Infertility, Female	MESH:D007247		Acetaminophen|Acrylamide|Benzo(a)pyrene|bisphenol A|Methyl Methanesulfonate|Nickel|Particulate Matter|PCB 180|Progesterone|Tamoxifen|Tetrachlorodibenzodioxin|titanium dioxide|Tobacco Smoke Pollution	50.31	21
Proteinuria	MESH:D011507		Acetaminophen|Arsenic|bisphenol A|Cisplatin|cobaltous chloride|Cyclosporine|Dietary Fats|Folic Acid|(+)-JQ1 compound|Lipopolysaccharides|Nickel|Niclosamide|Phenobarbital|Quercetin|Tretinoin|Troglitazone|Valproic Acid	49.57	37
Neoplasm Metastasis	MESH:D009362		Arsenic|Arsenic Trioxide|Benzo(a)pyrene|bisphenol A|Cisplatin|Clofibrate|Dietary Fats|Niclosamide|Quercetin|Tamoxifen|Testosterone|Tetrachlorodibenzodioxin|Tetradecanoylphorbol Acetate|Tretinoin|trichostatin A|triptonide|Valproic Acid|Zoledronic Acid	49.32	39
Respiratory Hypersensitivity	MESH:D012130		Acetaminophen|Air Pollutants|Estradiol|Formaldehyde|Lipopolysaccharides|Ozone|Particulate Matter|Quercetin|Soot|titanium dioxide|Tobacco Smoke Pollution|Vehicle Emissions	48.60	16
Pulmonary Edema	MESH:D011654		Acetaminophen|Arsenic|bisphenol A|Clofibrate|Isoproterenol|Lipopolysaccharides|Nickel|Ozone|Particulate Matter|Quercetin|Rosiglitazone|Silicon Dioxide|titanium dioxide|Tretinoin|Vehicle Emissions	48.49	33
Prenatal Injuries	MESH:D049188		bisphenol A|Cisplatin|Estradiol|fipronil|Folic Acid|Lipopolysaccharides|Methyl Methanesulfonate|Particulate Matter|Tetrachlorodibenzodioxin|titanium dioxide|Tretinoin|trichostatin A|Valproic Acid|Vehicle Emissions	48.38	45
Acute Lung Injury	MESH:D055371		Benzo(a)pyrene|Carbon Tetrachloride|Dietary Fats|Formaldehyde|Lipopolysaccharides|Nanotubes, Carbon|Nickel|Ozone|Particulate Matter|pirinixic acid|Quercetin|Rosiglitazone|Troglitazone|Vehicle Emissions	48.05	58
Blood Coagulation Disorders	MESH:D001778		Arsenic Trioxide|Clofibrate|Dietary Fats|Fenofibrate|Lipopolysaccharides|Phenobarbital|pirinixic acid|Tetrachlorodibenzodioxin|Thioacetamide|Tretinoin|Valproic Acid	47.85	10
Adenocarcinoma	MESH:D000230		Acrylamide|Arsenic Trioxide|Atrazine|Benzo(a)pyrene|bis(4-hydroxyphenyl)sulfone|bisphenol A|Cisplatin|Dietary Fats|Estradiol|Formaldehyde|Phenobarbital|Progesterone|Tamoxifen|Testosterone|Urethane|Valproic Acid	47.78	38
Metaplasia	MESH:D008679		Benzo(a)pyrene|Formaldehyde|(+)-JQ1 compound|Lipopolysaccharides|Nanotubes, Carbon|Ozone|Particulate Matter|Tetrachlorodibenzodioxin|Tobacco Smoke Pollution|Vehicle Emissions	47.30	16
Ovarian Neoplasms	MESH:D010051		Arsenic|Arsenic Trioxide|bisphenol A|Cisplatin|Cyclosporine|Decitabine|Estradiol|(+)-JQ1 compound|Niclosamide|Progesterone|Quercetin|Tetrachlorodibenzodioxin|Tretinoin|trichostatin A|Urethane	46.95	76
Nervous System Diseases	MESH:D009422		Acrylamide|Arsenic|Arsenic Trioxide|Cisplatin|Cyclosporine|Estradiol|Fenofibrate|fipronil|Folic Acid|methylmercuric chloride|Nickel|Phenobarbital|Progesterone|Testosterone|Tetrachlorodibenzodioxin|Valproic Acid	45.70	41
Urinary Bladder Neoplasms	MESH:D001749		Acetaminophen|aristolochic acid I|Arsenic|Arsenic Trioxide|Benzo(a)pyrene|bisphenol A|Cisplatin|Clofibrate|Decitabine|licochalcone B|muraglitazar|Phenobarbital|Quercetin|Tamoxifen|Tobacco Smoke Pollution|Vehicle Emissions	45.44	67
Kidney Neoplasms	MESH:D007680		Acetaminophen|Aflatoxin B1|aristolochic acid I|Arsenic|Cisplatin|Cyclosporine|Dichloroacetic Acid|Estradiol|hydroquinone|Phenobarbital|Tamoxifen|Testosterone|Tetrachloroethylene	45.25	24
Placenta Diseases	MESH:D010922		Benzo(a)pyrene|bisphenol A|Choline|Folic Acid|Lipopolysaccharides|Particulate Matter|Tetrachlorodibenzodioxin|Tunicamycin|Vehicle Emissions	43.94	7
Pancreatic Neoplasms	MESH:D010190		Arsenic Trioxide|Cisplatin|Clofibrate|Decitabine|Dietary Fats|(+)-JQ1 compound|Phenobarbital|Quercetin|Tamoxifen|Tetradecanoylphorbol Acetate|Tobacco Smoke Pollution|Tretinoin|trichostatin A|Troglitazone	43.84	18
Adenoma	MESH:D000236		Acrylamide|Arsenic|Benzo(a)pyrene|Dichloroacetic Acid|ethylene dichloride|Folic Acid|Formaldehyde|muraglitazar|Particulate Matter|Phenobarbital|Tetrachloroethylene|Tobacco Smoke Pollution|Urethane	43.83	33
Arrhythmias, Cardiac	MESH:D001145		3,4,3',4'-tetrachlorobiphenyl|Air Pollutants|Arsenic|Arsenic Trioxide|Benzo(a)pyrene|bisphenol A|Cisplatin|Clofibrate|Estradiol|hexabromocyclododecane|Isoproterenol|Particulate Matter|Progesterone|titanium dioxide|Urethane|Vehicle Emissions	43.41	44
Hypertriglyceridemia	MESH:D015228		bisphenol A|Clofibrate|Cyclosporine|Dietary Fats|Estradiol|Fenofibrate|Lipopolysaccharides|Quercetin|Tamoxifen|Tretinoin|triphenyl phosphate|Troglitazone	42.85	39
Vascular Diseases	MESH:D014652		Acetaminophen|Air Pollutants|Arsenic|bisphenol A|Cisplatin|Cyclosporine|Dietary Fats|Particulate Matter|Rosiglitazone|Tamoxifen|Tetrachlorodibenzodioxin|Tobacco Smoke Pollution	42.06	22
Cardiovascular Abnormalities	MESH:D018376		Air Pollutants|aristolochic acid I|Arsenic|Dichloroacetic Acid|Folic Acid|hexabromocyclododecane|Particulate Matter|Tetrachlorodibenzodioxin|Tretinoin|Valproic Acid	42.02	11
Cardiomyopathies	MESH:D009202		Acetaminophen|Arsenic|Arsenic Trioxide|bisphenol A|Cisplatin|Clofibrate|cobaltous chloride|Cyclosporine|Fenofibrate|Folic Acid|indole-3-carbinol|Isoproterenol|Lipopolysaccharides|Quercetin|Tretinoin	41.67	73
Gliosis	MESH:D005911		Arsenic Trioxide|bisphenol A|Cisplatin|cobaltous chloride|Dietary Fats|Estradiol|fipronil|Progesterone|Quercetin|Thioacetamide|Valproic Acid	41.53	12
Hyperalgesia	MESH:D006930		8-Bromo Cyclic Adenosine Monophosphate|Acetaminophen|bisphenol A|Cisplatin|Dietary Fats|Estradiol|Formaldehyde|hydroquinone|Isoproterenol|Lipopolysaccharides|Phenobarbital|Quercetin|Rosiglitazone|Testosterone|Tetradecanoylphorbol Acetate|Tretinoin|Zoledronic Acid	41.35	41
Hyperemia	MESH:D006940		Acetaminophen|Air Pollutants|aristolochic acid I|bisphenol A|Cisplatin|Dietary Fats|Isoproterenol|Lipopolysaccharides|Soot|Thioacetamide|Valproic Acid|Vehicle Emissions	41.24	14
Abnormalities, Multiple	MESH:D000015		Atrazine|bisphenol A|Estradiol|hexabromocyclododecane|methylmercuric chloride|Particulate Matter|Phenobarbital|Tetrachlorodibenzodioxin|Tretinoin|trichostatin A|Valproic Acid	40.78	21
Body Weight Changes	MESH:D001836		Acrylamide|bisphenol A|clothianidin|cobaltous chloride|Dietary Fats|epoxiconazole|ethylene dichloride|Formaldehyde|Tetrachlorodibenzodioxin	40.39	12
Hyperlipidemias	MESH:D006949		3,4,3',4'-tetrachlorobiphenyl|Carbon Tetrachloride|Clofibrate|Cyclosporine|Dietary Fats|Fenofibrate|Quercetin|Rosiglitazone|Tamoxifen|Tetrachlorodibenzodioxin|Troglitazone|Valproic Acid	40.25	49
Hepatitis	MESH:D006505		Acetaminophen|Carbon Tetrachloride|Choline|Dietary Fats|Fenofibrate|Lipopolysaccharides|Methionine|Phenobarbital|Rosiglitazone|Thioacetamide|Troglitazone|trovafloxacin|Valproic Acid	40.01	27
Massive Hepatic Necrosis	MESH:D047508		Acetaminophen|Carbon Tetrachloride|Estradiol|Lipopolysaccharides|Phenobarbital|pirinixic acid|Troglitazone|trovafloxacin|Valproic Acid	39.74	10
Brain Diseases	MESH:D001927		Acetaminophen|Acrylamide|Choline|Cyclosporine|Estradiol|Folic Acid|Lipopolysaccharides|methylmercuric chloride|Phenobarbital|Tetrachlorodibenzodioxin|Thioacetamide|Tretinoin|Valproic Acid	38.36	53
Craniofacial Abnormalities	MESH:D019465		Arsenic Trioxide|bisphenol A|bisphenol F|decamethrin|Dichloroacetic Acid|Estradiol|Particulate Matter|Phenobarbital|Tetrachlorodibenzodioxin|Tobacco Smoke Pollution|Tretinoin|Valproic Acid|Vehicle Emissions	38.36	37
Pericardial Effusion	MESH:D010490		Arsenic Trioxide|Benzo(a)pyrene|Particulate Matter|Silicon Dioxide|Tetrachlorodibenzodioxin|Tobacco Smoke Pollution|Tretinoin|trichostatin A|triphenyl phosphate|Valproic Acid	38.14	13
Neural Tube Defects	MESH:D009436		Acetaminophen|Air Pollutants|Arsenic|Arsenic Trioxide|Benzo(a)pyrene|Folic Acid|Lipopolysaccharides|Phenobarbital|Quercetin|Tretinoin|Valproic Acid	37.88	84
Liver Failure, Acute	MESH:D017114		Acetaminophen|Carbon Tetrachloride|Cyclosporine|Lactic Acid|Lipopolysaccharides|Phenobarbital|Rosiglitazone|Tamoxifen|Thioacetamide|Troglitazone|trovafloxacin|Valproic Acid	37.65	184
Muscular Diseases	MESH:D009135		Arsenic|Arsenic Trioxide|Atrazine|Cisplatin|Clofibrate|Cyclosporine|Fenofibrate|Folic Acid|Lactic Acid|Phenobarbital|pirinixic acid|Rosiglitazone|Valproic Acid	37.39	38
Immune System Diseases	MESH:D007154		Arsenic|Arsenic Trioxide|Benzo(a)pyrene|bisphenol A|Cyclosporine|Dietary Fats|ethylene dichloride|Quercetin|Tetrachlorodibenzodioxin	37.06	18
Nervous System Malformations	MESH:D009421		Acrylamide|Benzo(a)pyrene|bisphenol A|Estradiol|Folic Acid|Particulate Matter|Tetrachlorodibenzodioxin|Tretinoin|Valproic Acid	36.91	15
Carcinoma	MESH:D002277		aristolochic acid I|Arsenic|Arsenic Trioxide|Benzo(a)pyrene|Cisplatin|Decitabine|Dietary Fats|Particulate Matter|Phenobarbital|Tamoxifen|Tetrachlorodibenzodioxin|Tetradecanoylphorbol Acetate|Vehicle Emissions	36.78	20
Edema, Cardiac	MESH:D004489		bisphenol A|bisphenol F|Isoproterenol|Particulate Matter|Tetrachlorodibenzodioxin|Tretinoin|triphenyl phosphate|Vehicle Emissions	36.50	14
Skin Neoplasms	MESH:D012878		Arsenic|Benzo(a)pyrene|Dichloroacetic Acid|Dietary Fats|Quercetin|Tetrachlorodibenzodioxin|Tetradecanoylphorbol Acetate|Tobacco Smoke Pollution|Tretinoin|Troglitazone|Tunicamycin|Urethane	36.39	78
Mammary Neoplasms, Experimental	MESH:D008325		bisphenol A|Cisplatin|Dietary Fats|Estradiol|Progesterone|Quercetin|Rosiglitazone|Tamoxifen|Testosterone|Tetradecanoylphorbol Acetate|Tretinoin|Troglitazone|Zoledronic Acid	36.16	28
Airway Obstruction	MESH:D000402		Acetaminophen|Estradiol|Lipopolysaccharides|Nanotubes, Carbon|Ozone|Particulate Matter|Quercetin|Rosiglitazone|Tobacco Smoke Pollution	36.04	9
Carcinoma, Squamous Cell	MESH:D002294		4-(5-benzo(1,3)dioxol-5-yl-4-pyridin-2-yl-1H-imidazol-2-yl)benzamide|Arsenic|Arsenic Trioxide|Benzo(a)pyrene|Cisplatin|Cyclosporine|Decitabine|Formaldehyde|Quercetin|Tetradecanoylphorbol Acetate|Tobacco Smoke Pollution|Tretinoin	35.93	39
Asthenozoospermia	MESH:D053627		Arsenic|Arsenic Trioxide|Atrazine|Benzo(a)pyrene|bisphenol A|Cisplatin|Folic Acid|Formaldehyde|Quercetin	35.64	15
Hypercholesterolemia	MESH:D006937		bis(4-hydroxyphenyl)sulfone|bisphenol A|Cisplatin|Clofibrate|Cyclosporine|Dietary Fats|Fenofibrate|Folic Acid|Progesterone|Quercetin|Rosiglitazone	35.61	35
Uterine Diseases	MESH:D014591		Arsenic|Benzo(a)pyrene|bisphenol A|Cisplatin|Particulate Matter|Progesterone|Tamoxifen|Tobacco Smoke Pollution	35.60	17
Dysbiosis	MESH:D064806		3,4,3',4'-tetrachlorobiphenyl|Arsenic Trioxide|Atrazine|Benzo(a)pyrene|bisphenol A|Dietary Fats|methylmercuric chloride|Tobacco Smoke Pollution|triphenyl phosphate	35.38	17
Diabetes Mellitus	MESH:D003920		Air Pollutants|Arsenic|Atrazine|bisphenol A|Cyclosporine|Ozone|Particulate Matter|Rosiglitazone|Tetrachlorodibenzodioxin|Tobacco Smoke Pollution|Troglitazone	35.36	25
Ovarian Diseases	MESH:D010049		Arsenic|Benzo(a)pyrene|bisphenol A|Cisplatin|Estradiol|Quercetin|Tamoxifen|Tetrachlorodibenzodioxin|titanium dioxide	35.25	19
Anemia	MESH:D000740		Acetaminophen|Acrylamide|Aflatoxin B1|Air Pollutants|Arsenic|Arsenic Trioxide|Cisplatin|Cyclosporine|Folic Acid|Particulate Matter|Tetrachlorodibenzodioxin|Valproic Acid|Zoledronic Acid	35.23	53
Respiration Disorders	MESH:D012120		Air Pollutants|Arsenic|Nickel|Ozone|Particulate Matter|Soot|Tobacco Smoke Pollution|Tretinoin|Vehicle Emissions	35.00	19
Thrombosis	MESH:D013927		Acetaminophen|Cisplatin|Cyclosporine|Fenofibrate|Particulate Matter|Progesterone|Silicon Dioxide|Tamoxifen|Testosterone|titanium dioxide|Tretinoin|Vehicle Emissions	34.97	28
Prostatic Neoplasms	MESH:D011471		Arsenic|Arsenic Trioxide|Benzo(a)pyrene|bis(4-hydroxyphenyl)sulfone|bisphenol A|Cisplatin|Copper Sulfate|Coumestrol|Dietary Fats|entinostat|Estradiol|Niclosamide|Quercetin|Tamoxifen|Testosterone|trichostatin A|Zoledronic Acid	34.30	43
Obesity	MESH:D009765		3,4,3',4'-tetrachlorobiphenyl|bis(4-hydroxyphenyl)sulfone|bisphenol A|Cyclosporine|Dietary Fats|Folic Acid|Particulate Matter|pirinixic acid|Quercetin|Rosiglitazone|Tetrachlorodibenzodioxin|Valproic Acid|Vehicle Emissions	34.12	141
Diabetes Mellitus, Type 2	MESH:D003924		Air Pollutants|Arsenic|bis(4-hydroxyphenyl)sulfone|bisphenol A|Dietary Fats|Folic Acid|Lactic Acid|Nickel|Particulate Matter|Rosiglitazone|titanium dioxide|Troglitazone|Vehicle Emissions	33.88	73
Renal Insufficiency	MESH:D051437		Acetaminophen|aristolochic acid I|Arsenic Trioxide|Cisplatin|cobaltous chloride|Cyclosporine|Dietary Fats|Folic Acid|S-(1,2-dichlorovinyl)cysteine|Tretinoin|Troglitazone|Valproic Acid|Zoledronic Acid	33.78	57
Splenic Diseases	MESH:D013158		3,4,3',4'-tetrachlorobiphenyl|Acrylamide|Arsenic|Lipopolysaccharides|PCB 180|Quercetin|titanium dioxide|Tobacco Smoke Pollution	33.39	7
Hypospadias	MESH:D007021		Atrazine|bisphenol A|Folic Acid|Phenobarbital|Tamoxifen|Testosterone|Valproic Acid	33.18	9
Mammary Neoplasms, Animal	MESH:D015674		Benzo(a)pyrene|bisphenol A|Decitabine|Dietary Fats|Estradiol|Formaldehyde|Quercetin|Tamoxifen|Testosterone|Tetrachlorodibenzodioxin|Valproic Acid	33.01	23
Adenoma, Liver Cell	MESH:D018248		Aflatoxin B1|Carbon Tetrachloride|Clofibrate|Estradiol|Phenobarbital|pirinixic acid|Tamoxifen|Tetrachlorodibenzodioxin|Thioacetamide	32.94	25
Exanthema	MESH:D005076		Acetaminophen|Arsenic Trioxide|Cisplatin|Clofibrate|Cyclosporine|Formaldehyde|Ozone|Particulate Matter|Phenobarbital|Valproic Acid|Vehicle Emissions	32.71	12
Liver Cirrhosis, Experimental	MESH:D008106		Acetaminophen|bisphenol A|Carbon Tetrachloride|Choline|Estradiol|Fenofibrate|Lipopolysaccharides|Methionine|Phenobarbital|pirinixic acid|Progesterone|Quercetin|Rosiglitazone|Tamoxifen|Tetrachlorodibenzodioxin|Thioacetamide|Tretinoin	32.69	196
Cardiotoxicity	MESH:D066126		Arsenic Trioxide|Atrazine|Cisplatin|Cyclosporine|Isoproterenol|Nanotubes, Carbon|Quercetin|Rosiglitazone|Tetrachlorodibenzodioxin|triphenyl phosphate	32.54	24
Kidney Tubular Necrosis, Acute	MESH:D007683		Acetaminophen|aristolochic acid I|Carbon Tetrachloride|Cisplatin|cobaltous chloride|Cyclosporine|Folic Acid|Phenobarbital|Quercetin|Tretinoin	32.28	49
Metabolic Syndrome	MESH:D024821		Arsenic|Dietary Fats|Fenofibrate|Nickel|Particulate Matter|Quercetin|Rosiglitazone|Tetrachlorodibenzodioxin|Valproic Acid	32.20	17
Cleft Palate	MESH:D002972		Decitabine|Folic Acid|Particulate Matter|Phenobarbital|Tetrachlorodibenzodioxin|Tobacco Smoke Pollution|Tretinoin|Urethane|Valproic Acid	32.02	38
Respiratory Tract Infections	MESH:D012141		2,5,2',5'-tetrachlorobiphenyl|Acetaminophen|Air Pollutants|Arsenic|Formaldehyde|Particulate Matter|Silicon Dioxide|Tobacco Smoke Pollution	31.79	14
Obesity, Abdominal	MESH:D056128		2,3,7,8-tetrachlorodibenzofuran|bis(4-hydroxyphenyl)sulfone|bisphenol A|bisphenol F|Dietary Fats|Tetrachlorodibenzodioxin	31.35	4
Pulmonary Disease, Chronic Obstructive	MESH:D029424		Air Pollutants|Arsenic|Lipopolysaccharides|Ozone|Particulate Matter|Quercetin|Soot|Tetrachlorodibenzodioxin|Tobacco Smoke Pollution	31.19	21
Respiratory Tract Diseases	MESH:D012140		Air Pollutants|Arsenic|hydroquinone|Ozone|Particulate Matter|Soot|Tobacco Smoke Pollution|Vehicle Emissions	31.04	42
Ventricular Dysfunction, Left	MESH:D018487		bisphenol A|Cisplatin|Cyclosporine|Dietary Fats|Estradiol|Isoproterenol|Lipopolysaccharides|Particulate Matter|Quercetin|Tobacco Smoke Pollution|Vehicle Emissions	30.97	27
Coronary Artery Disease	MESH:D003324		Air Pollutants|Arsenic|bisphenol A|Cisplatin|Estradiol|Fenofibrate|Particulate Matter|Tobacco Smoke Pollution|Tretinoin|Vehicle Emissions	30.88	11
Bronchial Hyperreactivity	MESH:D016535		Air Pollutants|bisphenol A|Formaldehyde|Ozone|Particulate Matter|titanium dioxide|Tobacco Smoke Pollution|Vehicle Emissions	30.69	22
Dyspnea	MESH:D004417		Air Pollutants|Arsenic|Arsenic Trioxide|Cisplatin|Clofibrate|Decitabine|Formaldehyde|Particulate Matter|Tamoxifen|Tretinoin	30.41	12
Hypersensitivity	MESH:D006967		Air Pollutants|Cisplatin|Formaldehyde|Nanotubes, Carbon|Nickel|Particulate Matter|Soot|titanium dioxide|Tobacco Smoke Pollution|Vehicle Emissions	30.35	16
Rhabdomyosarcoma	MESH:D012208		2-(1H-indazol-4-yl)-6-(4-methanesulfonylpiperazin-1-ylmethyl)-4-morpholin-4-ylthieno(3,2-d)pyrimidine|Cisplatin|Decitabine|Estradiol|Nickel|Tretinoin|Valproic Acid	30.26	13
Muscle Weakness	MESH:D018908		Cisplatin|Clofibrate|Cyclosporine|dicrotophos|Fenofibrate|methylmercuric chloride|Quercetin|Tamoxifen|trovafloxacin|Valproic Acid	30.15	15
Myocardial Ischemia	MESH:D017202		Air Pollutants|Arsenic|bisphenol A|Cisplatin|Isoproterenol|Lactic Acid|Ozone|Particulate Matter|Soot|Testosterone|Tetrachlorodibenzodioxin|Vehicle Emissions	30.12	53
Nephritis, Interstitial	MESH:D009395		Acetaminophen|Cisplatin|Clofibrate|Cyclosporine|Folic Acid|methylmercuric chloride|Phenobarbital|Testosterone|Tretinoin|Valproic Acid	29.76	21
Bradycardia	MESH:D001919		Acetaminophen|Air Pollutants|Benzo(a)pyrene|bisphenol A|Isoproterenol|Lipopolysaccharides|Particulate Matter|Tamoxifen|Tretinoin|triphenyl phosphate|Urethane|Valproic Acid|Vehicle Emissions	29.54	31
Hypertrophy, Left Ventricular	MESH:D017379		bisphenol A|Cyclosporine|Dietary Fats|Fenofibrate|Isoproterenol|Quercetin|Rosiglitazone|Tobacco Smoke Pollution|Vehicle Emissions	29.41	23
Peripheral Nervous System Diseases	MESH:D010523		Acrylamide|Arsenic|Arsenic Trioxide|Cisplatin|cobaltous chloride|Cyclosporine|Folic Acid|Lactic Acid|Phenobarbital|Progesterone|Tretinoin	29.23	59
Seizures	MESH:D012640		Acetaminophen|Cisplatin|Cyclosporine|decamethrin|Estradiol|Fenofibrate|fipronil|Folic Acid|(+)-JQ1 compound|Lactic Acid|Lipopolysaccharides|Methionine|Phenobarbital|Progesterone|Tamoxifen|Urethane|Valproic Acid	29.11	220
Heart Failure	MESH:D006333		Air Pollutants|Cisplatin|Isoproterenol|Lipopolysaccharides|Ozone|Particulate Matter|Phenobarbital|pirinixic acid|Rosiglitazone|Tamoxifen|Testosterone|Tetrachlorodibenzodioxin|Tretinoin	28.81	60
Emphysema	MESH:D004646		Lipopolysaccharides|Nickel|Ozone|Particulate Matter|Rosiglitazone|Tobacco Smoke Pollution|Vehicle Emissions	28.78	15
Multiple Myeloma	MESH:D009101		2-(1H-indazol-4-yl)-6-(4-methanesulfonylpiperazin-1-ylmethyl)-4-morpholin-4-ylthieno(3,2-d)pyrimidine|Arsenic Trioxide|Cisplatin|Decitabine|Tamoxifen|Tetrachlorodibenzodioxin|Tretinoin|trichostatin A|Zoledronic Acid	28.43	26
Skin Diseases	MESH:D012871		Arsenic|Arsenic Trioxide|Estradiol|Folic Acid|Nanotubes, Carbon|Tetradecanoylphorbol Acetate|titanium dioxide|Tobacco Smoke Pollution|Tretinoin|Valproic Acid	28.41	50
Anorexia	MESH:D000855		Acetaminophen|Acrylamide|Arsenic Trioxide|Cisplatin|decamethrin|Estradiol|Lipopolysaccharides|Progesterone|Troglitazone|Valproic Acid	28.32	19
Neuroinflammatory Diseases	MESH:D000090862		Air Pollutants|Benzo(a)pyrene|Dietary Fats|Lipopolysaccharides|Particulate Matter|triphenyl phosphate	28.28	5
Pregnancy Complications	MESH:D011248		Acetaminophen|Atrazine|Decitabine|Progesterone|Tetrachlorodibenzodioxin|Tobacco Smoke Pollution|Valproic Acid	27.94	7
Stomach Neoplasms	MESH:D013274		Air Pollutants|Arsenic Trioxide|Benzo(a)pyrene|Cisplatin|Decitabine|Folic Acid|Formaldehyde|Quercetin|Tobacco Smoke Pollution|Tretinoin|triptonide|Troglitazone	27.80	38
Body Weight	MESH:D001835		Aflatoxin B1|Arsenic|bisphenol A|Dietary Fats|epoxiconazole|PCB 180|titanium dioxide	27.69	9
Urogenital Abnormalities	MESH:D014564		bisphenol A|Estradiol|PCB 180|Tamoxifen|Tretinoin|Valproic Acid	27.53	11
Colonic Neoplasms	MESH:D003110		Acetaminophen|Atrazine|Benzo(a)pyrene|Cisplatin|Decitabine|Dietary Fats|Lipopolysaccharides|Niclosamide|Quercetin|trichostatin A|Troglitazone	27.38	32
Coronary Disease	MESH:D003327		Arsenic|bisphenol A|Clofibrate|Ozone|Particulate Matter|Soot|Testosterone|Tobacco Smoke Pollution	27.32	12
Splenomegaly	MESH:D013163		Arsenic Trioxide|Benzo(a)pyrene|decamethrin|Folic Acid|(+)-JQ1 compound|Nanotubes, Carbon|Niclosamide|Urethane	27.32	9
Hematologic Diseases	MESH:D006402		Benzo(a)pyrene|bisphenol A|Cisplatin|Cyclosporine|fipronil|Folic Acid|Phenobarbital|Tretinoin	27.17	9
Growth Disorders	MESH:D006130		3,4,3',4'-tetrachlorobiphenyl|Arsenic|bis(4-hydroxyphenyl)sulfone|hexabromocyclododecane|PCB 180|Tetrachlorodibenzodioxin|Tobacco Smoke Pollution|Valproic Acid	27.10	9
Plaque, Atherosclerotic	MESH:D058226		Arsenic|bisphenol A|Dietary Fats|Particulate Matter|Quercetin|Tobacco Smoke Pollution|Vehicle Emissions	27.08	19
Respiratory Insufficiency	MESH:D012131		Acetaminophen|Air Pollutants|Arsenic Trioxide|Isoproterenol|Lipopolysaccharides|Phenobarbital|Rosiglitazone|Soot|Valproic Acid	27.00	9
Anemia, Hemolytic	MESH:D000743		Acetaminophen|Cisplatin|Cyclosporine|Folic Acid|Phenobarbital|Quercetin|Succimer|Tamoxifen|Valproic Acid	26.85	13
Nephritis	MESH:D009393		Acetaminophen|cobaltous chloride|Dietary Fats|(+)-JQ1 compound|Tetrachlorodibenzodioxin|trichostatin A|Valproic Acid	26.85	6
Parkinson Disease	MESH:D010300		Air Pollutants|Atrazine|Carbon Tetrachloride|Estradiol|Lipopolysaccharides|Ozone|Particulate Matter|Soot|Testosterone|Vehicle Emissions	26.48	10
Nausea	MESH:D009325		Acetaminophen|Arsenic|Arsenic Trioxide|Cisplatin|Clofibrate|Cyclosporine|Formaldehyde|Isoproterenol|Tamoxifen|Tretinoin|trovafloxacin|Valproic Acid	26.43	60
Endometrial Neoplasms	MESH:D016889		Cisplatin|Decitabine|Estradiol|Fenofibrate|Folic Acid|Progesterone|Tamoxifen|Tretinoin	26.41	47
Cholestasis	MESH:D002779		Acetaminophen|Carbon Tetrachloride|Cyclosporine|Estradiol|Phenobarbital|pirinixic acid|Progesterone|senecionine|Tamoxifen|Troglitazone|Valproic Acid	26.28	36
Pre-Eclampsia	MESH:D011225		Air Pollutants|bisphenol A|Estradiol|Lipopolysaccharides|Particulate Matter|Phenobarbital|Vehicle Emissions	26.11	6
Teratogenesis	MESH:D064793		bisphenol A|bisphenol F|Folic Acid|Rosiglitazone|Tetrachlorodibenzodioxin|Tretinoin|Valproic Acid	26.11	8
Drug Hypersensitivity	MESH:D004342		Acetaminophen|bisphenol A|Cisplatin|(+)-JQ1 compound|Nanotubes, Carbon|Phenobarbital|Progesterone|Tetrachlorodibenzodioxin|Troglitazone|Valproic Acid	26.01	19
Genomic Instability	MESH:D042822		Acrylamide|Aflatoxin B1|Arsenic Trioxide|Benzo(a)pyrene|Carbon Tetrachloride|Methyl Methanesulfonate	25.90	4
Feeding and Eating Disorders	MESH:D001068		Cisplatin|Nickel|Particulate Matter|pirinixic acid|Rosiglitazone|Tetrachlorodibenzodioxin|titanium dioxide	25.82	7
Stroke	MESH:D020521		Acetaminophen|Air Pollutants|Arsenic|Folic Acid|Ozone|Particulate Matter|Progesterone|Soot|Tamoxifen	25.77	22
Respiratory Sounds	MESH:D012135		Air Pollutants|Arsenic|Atrazine|Particulate Matter|Soot|Tobacco Smoke Pollution|Vehicle Emissions	25.63	27
Demyelinating Diseases	MESH:D003711		bisphenol A|Estradiol|Methionine|Progesterone|Soot|Tamoxifen|trovafloxacin	25.54	7
Thyroid Neoplasms	MESH:D013964		Acrylamide|Arsenic Trioxide|bisphenol A|Decitabine|Phenobarbital|Rosiglitazone|Tretinoin|Troglitazone	25.48	17
Immunologic Deficiency Syndromes	MESH:D007153		Atrazine|Benzo(a)pyrene|bis(4-hydroxyphenyl)sulfone|bisphenol A|Formaldehyde|Tetrachlorodibenzodioxin	25.22	4
Hyperkinesis	MESH:D006948		Atrazine|bisphenol A|clothianidin|Estradiol|Folic Acid|Lipopolysaccharides|Phenobarbital|Tamoxifen|Testosterone|Tetrachlorodibenzodioxin|Valproic Acid	25.21	26
Movement Disorders	MESH:D009069		Acrylamide|Atrazine|Cyclosporine|Estradiol|Lipopolysaccharides|Phenobarbital|Tamoxifen|titanium dioxide|Tretinoin|Valproic Acid	25.20	18
Pruritus	MESH:D011537		Acetaminophen|Arsenic Trioxide|Estradiol|Formaldehyde|Lactic Acid|Tetradecanoylphorbol Acetate|Tretinoin|Troglitazone|Valproic Acid	24.85	9
Cerebral Hemorrhage	MESH:D002543		Air Pollutants|Cyclosporine|Estradiol|Particulate Matter|Phenobarbital|Progesterone|Tamoxifen|Tretinoin	24.81	8
Hemolysis	MESH:D006461		Acetaminophen|Acrylamide|Benzo(a)pyrene|Copper Sulfate|Magnetite Nanoparticles|Quercetin|Tamoxifen|Tobacco Smoke Pollution	24.71	11
Tachycardia, Ventricular	MESH:D017180		Acetaminophen|Arsenic Trioxide|bis(4-hydroxyphenyl)sulfone|Estradiol|Isoproterenol|Ozone|Particulate Matter|Rosiglitazone|Tretinoin	24.62	17
Erectile Dysfunction	MESH:D007172		Arsenic|bisphenol A|Cisplatin|Clofibrate|Estradiol|Quercetin|Testosterone|Vehicle Emissions	24.60	12
Dementia	MESH:D003704		Air Pollutants|Folic Acid|Particulate Matter|Progesterone|Soot|Tobacco Smoke Pollution|Valproic Acid	24.59	13
Prostatitis	MESH:D011472		bisphenol A|Estradiol|indole-3-carbinol|Tamoxifen|Testosterone	24.47	5
Cleft Lip	MESH:D002971		Folic Acid|Particulate Matter|Phenobarbital|Tetrachlorodibenzodioxin|Tretinoin|Valproic Acid	24.34	7
Autistic Disorder	MESH:D001321		Acetaminophen|Air Pollutants|Choline|Folic Acid|Formaldehyde|Methionine|Particulate Matter|Tetrachloroethylene|Valproic Acid|Vehicle Emissions	24.24	37
Reperfusion Injury	MESH:D015427		cobaltous chloride|Cyclosporine|Estradiol|Fenofibrate|pirinixic acid|Quercetin|Rosiglitazone|Testosterone|Troglitazone	24.15	16
Vomiting	MESH:D014839		Acetaminophen|Arsenic|Arsenic Trioxide|Cisplatin|Clofibrate|Cyclosporine|Isoproterenol|Tamoxifen|Tretinoin|trovafloxacin|Valproic Acid	24.14	84
Status Epilepticus	MESH:D013226		Acetaminophen|Choline|Cyclosporine|Fenofibrate|Phenobarbital|Progesterone|Testosterone|Urethane|Valproic Acid	23.84	32
Heart Septal Defects, Ventricular	MESH:D006345		Air Pollutants|Ozone|Particulate Matter|Phenobarbital|Progesterone|Valproic Acid	23.82	9
ST Elevation Myocardial Infarction	MESH:D000072657		Air Pollutants|Isoproterenol|Ozone|Particulate Matter	23.82	2
Pancreatitis	MESH:D010195		Acetaminophen|Choline|Cyclosporine|Lipopolysaccharides|Quercetin|Rosiglitazone|Tamoxifen|Valproic Acid	23.76	14
Leukemia, Myeloid	MESH:D007951		Arsenic Trioxide|Decitabine|Formaldehyde|Niclosamide|Quercetin|Tretinoin	23.71	11
Autoimmune Diseases	MESH:D001327		bisphenol A|Cyclosporine|methylmercuric chloride|Particulate Matter|Quercetin|Silicon Dioxide|Tetrachlorodibenzodioxin	23.69	9
Heavy Metal Poisoning	MESH:D000075322		Arsenic|Cisplatin|Nickel|Succimer|titanium dioxide	23.63	5
Extravasation of Diagnostic and Therapeutic Materials	MESH:D005119		Arsenic|bisphenol A|Formaldehyde|Lipopolysaccharides|Tetradecanoylphorbol Acetate|Tobacco Smoke Pollution|Vehicle Emissions	23.55	10
Intestinal Diseases	MESH:D007410		Arsenic|bisphenol A|Cisplatin|Cyclosporine|Lipopolysaccharides|Quercetin|Tretinoin	23.48	8
Ataxia	MESH:D001259		Acrylamide|Cisplatin|Cyclosporine|Folic Acid|Methionine|Phenobarbital|Tretinoin|Urethane|Valproic Acid	23.35	21
Mental Disorders	MESH:D001523		Acetaminophen|bisphenol A|Cyclosporine|Lipopolysaccharides|Phenobarbital|Progesterone|Testosterone|Valproic Acid	23.27	10
Fever	MESH:D005334		Acetaminophen|Arsenic|Arsenic Trioxide|Cisplatin|Cyclosporine|Lipopolysaccharides|Phenobarbital|Tretinoin|Valproic Acid|Zoledronic Acid	23.11	50
Cough	MESH:D003371		Air Pollutants|Arsenic|Formaldehyde|Particulate Matter|Soot|Tobacco Smoke Pollution|Vehicle Emissions	23.09	14
Tremor	MESH:D014202		Cyclosporine|decamethrin|Isoproterenol|Nickel|Phenobarbital|Tamoxifen|titanium dioxide|Tobacco Smoke Pollution|Urethane|Valproic Acid	23.08	32
Eye Abnormalities	MESH:D005124		bisphenol A|(+)-JQ1 compound|Tetrachlorodibenzodioxin|Tretinoin|triphenyl phosphate|Valproic Acid	23.01	10
Bone Diseases, Developmental	MESH:D001848		bisphenol A|Particulate Matter|Tetrachlorodibenzodioxin|trichostatin A|Valproic Acid|Vehicle Emissions	22.89	7
Brain Edema	MESH:D001929		Acetaminophen|Dichloroacetic Acid|ethylene dichloride|methylmercuric chloride|Rosiglitazone|Tretinoin|Valproic Acid	22.84	18
Cystitis	MESH:D003556		Arsenic Trioxide|Cyclosporine|Estradiol|Formaldehyde|Lipopolysaccharides|Quercetin|Succimer	22.84	7
Eczema	MESH:D004485		Air Pollutants|Formaldehyde|Particulate Matter|Tetrachlorodibenzodioxin|Tretinoin|Vehicle Emissions	22.79	4
Colorectal Neoplasms	MESH:D015179		Air Pollutants|Arsenic|Arsenic Trioxide|bisphenol A|Cisplatin|Decitabine|Dietary Fats|Folic Acid|Niclosamide|Quercetin	22.46	23
Coma	MESH:D003128		Acetaminophen|Carbon Tetrachloride|Cisplatin|Cyclosporine|Methionine|Phenobarbital|Tamoxifen|Valproic Acid	22.44	34
Lethargy	MESH:D053609		Acetaminophen|Acrylamide|Lipopolysaccharides|Phenobarbital|Quercetin|titanium dioxide|Valproic Acid	22.42	14
Cerebrovascular Disorders	MESH:D002561		Air Pollutants|Cyclosporine|Particulate Matter|Progesterone|Soot|Testosterone	22.30	10
Rhinitis, Allergic	MESH:D065631		Air Pollutants|Atrazine|bisphenol A|Particulate Matter|Rosiglitazone|Soot	22.29	6
Leukocytosis	MESH:D007964		Arsenic Trioxide|Lipopolysaccharides|Ozone|Silicon Dioxide|titanium dioxide|Tretinoin	22.20	17
Heart Septal Defects, Atrial	MESH:D006344		Air Pollutants|Ozone|Particulate Matter|Phenobarbital|Valproic Acid	22.05	5
Dermatitis, Atopic	MESH:D003876		Formaldehyde|Ozone|Particulate Matter|pirinixic acid|Rosiglitazone|Tobacco Smoke Pollution|Vehicle Emissions	22.02	8
Ventricular Remodeling	MESH:D020257		Dietary Fats|Folic Acid|Isoproterenol|Particulate Matter|Tetrachlorodibenzodioxin|Vehicle Emissions	22.01	7
Eye Diseases	MESH:D005128		Cisplatin|Cyclosporine|Estradiol|Formaldehyde|Particulate Matter|Tamoxifen	21.92	7
Skin Abnormalities	MESH:D012868		Arsenic|Particulate Matter|Tetradecanoylphorbol Acetate|Tretinoin|Valproic Acid	21.87	7
Conjunctivitis	MESH:D003231		Formaldehyde|Ozone|Particulate Matter|Soot|Vehicle Emissions	21.70	3
Sneezing	MESH:D012912		Air Pollutants|Formaldehyde|Particulate Matter|Quercetin|Vehicle Emissions	21.70	4
Conduct Disorder	MESH:D019955		Air Pollutants|bisphenol A|Particulate Matter|Tobacco Smoke Pollution|Valproic Acid	21.67	6
Teratozoospermia	MESH:D000072660		Acrylamide|bis(4-hydroxyphenyl)sulfone|bisphenol A|Cisplatin|Lipopolysaccharides|Quercetin	21.57	10
Sinus Thrombosis, Intracranial	MESH:D012851		Estradiol|Folic Acid|Progesterone|Tamoxifen|Tretinoin	21.52	5
Muscular Atrophy	MESH:D009133		Arsenic Trioxide|Cisplatin|Clofibrate|Dietary Fats|Quercetin|Testosterone	21.50	8
Urinary Bladder Diseases	MESH:D001745		Arsenic|Cisplatin|Formaldehyde|muraglitazar|Phenobarbital|Tamoxifen	21.50	7
Neutropenia	MESH:D009503		Cisplatin|Cyclosporine|Folic Acid|Lipopolysaccharides|Phenobarbital|Tamoxifen|Tretinoin|Valproic Acid	21.49	43
Mitochondrial Diseases	MESH:D028361		Clofibrate|Isoproterenol|Progesterone|Quercetin|Rosiglitazone|Valproic Acid	21.42	7
Thyroid Diseases	MESH:D013959		Arsenic Trioxide|bisphenol A|decamethrin|Phenobarbital|Quercetin|Tetrachlorodibenzodioxin	21.24	7
Leiomyoma	MESH:D007889		Clofibrate|Estradiol|Formaldehyde|Progesterone|Tamoxifen	21.21	4
Neurodegenerative Diseases	MESH:D019636		Acetaminophen|Benzo(a)pyrene|bisphenol A|Copper Sulfate|Ozone|Quercetin|Valproic Acid	21.15	8
Neurologic Manifestations	MESH:D009461		Acrylamide|Arsenic|Arsenic Trioxide|bisphenol A|Clofibrate|methylmercuric chloride|Vehicle Emissions	21.15	7
Angina Pectoris	MESH:D000787		bisphenol A|Cisplatin|Clofibrate|Isoproterenol|Ozone|Rosiglitazone|Testosterone	20.96	16
Cardiomyopathy, Hypertrophic	MESH:D002312		bisphenol A|Dietary Fats|Estradiol|Isoproterenol|Quercetin|Rosiglitazone	20.94	9
Carcinoma, Non-Small-Cell Lung	MESH:D002289		2-(1H-indazol-4-yl)-6-(4-methanesulfonylpiperazin-1-ylmethyl)-4-morpholin-4-ylthieno(3,2-d)pyrimidine|Arsenic Trioxide|Cisplatin|Decitabine|Tobacco Smoke Pollution|Troglitazone|Valproic Acid|Zoledronic Acid	20.86	65
Precursor Cell Lymphoblastic Leukemia-Lymphoma	MESH:D054198		Air Pollutants|Arsenic Trioxide|Cyclosporine|Decitabine|Particulate Matter|Tretinoin|Troglitazone	20.82	9
Heart Injuries	MESH:D006335		bisphenol A|Isoproterenol|Lipopolysaccharides|Particulate Matter|titanium dioxide	20.74	7
Leukemia, Myeloid, Acute	MESH:D015470		Arsenic Trioxide|Decitabine|(+)-JQ1 compound|Tobacco Smoke Pollution|Tretinoin|trichostatin A|Troglitazone|Valproic Acid	20.73	22
Hypoxia	MESH:D000860		Acetaminophen|cobaltous chloride|Copper Sulfate|Dietary Fats|Isoproterenol|Lipopolysaccharides|Phenobarbital	20.60	14
Melanoma	MESH:D008545		Acetaminophen|Arsenic|Cisplatin|Decitabine|Folic Acid|Niclosamide|Tamoxifen|Tretinoin|trichostatin A	20.54	27
Pancytopenia	MESH:D010198		Acetaminophen|Cisplatin|Dietary Fats|Tamoxifen|Tretinoin|Valproic Acid	20.49	8
Fetal Resorption	MESH:D005327		Atrazine|bisphenol A|Methionine|Valproic Acid|Vehicle Emissions	20.44	9
Glioblastoma	MESH:D005909		Arsenic Trioxide|Cisplatin|Quercetin|Testosterone|Tretinoin|trichostatin A|Valproic Acid	20.42	12
Albuminuria	MESH:D000419		bisphenol A|Dietary Fats|Estradiol|Folic Acid|Niclosamide|Rosiglitazone|Troglitazone	20.38	15
Colitis	MESH:D003092		Arsenic Trioxide|Benzo(a)pyrene|Lipopolysaccharides|Rosiglitazone|Tetrachlorodibenzodioxin|Tretinoin|Troglitazone	20.34	9
Puberty, Precocious	MESH:D011629		Atrazine|bisphenol A|Estradiol|PCB 180|Tamoxifen	20.32	11
Cataract	MESH:D002386		Acetaminophen|Folic Acid|Particulate Matter|Tamoxifen|Tobacco Smoke Pollution|Tretinoin	20.21	9
Genital Diseases, Male	MESH:D005832		Atrazine|Folic Acid|Testosterone|Tetrachlorodibenzodioxin|Vehicle Emissions	20.18	5
Disseminated Intravascular Coagulation	MESH:D004211		Cisplatin|Clofibrate|Estradiol|Particulate Matter|Progesterone|Valproic Acid	20.08	6
Bronchiolitis	MESH:D001988		Air Pollutants|Nanotubes, Carbon|Ozone|Particulate Matter	20.01	3
Motor Skills Disorders	MESH:D019957		Arsenic|Atrazine|bisphenol A|Thioacetamide|Tretinoin|Valproic Acid	20.01	9
Hypokinesia	MESH:D018476		Atrazine|bis(4-hydroxyphenyl)sulfone|Copper Sulfate|decamethrin|Tetrachlorodibenzodioxin|titanium dioxide|Valproic Acid	20.00	9
Brain Neoplasms	MESH:D001932		Air Pollutants|Cisplatin|Particulate Matter|Soot|Tetradecanoylphorbol Acetate|Vehicle Emissions	19.89	6
Autism Spectrum Disorder	MESH:D000067877		Acetaminophen|Air Pollutants|Arsenic|bisphenol A|Particulate Matter|PCB 180|Testosterone|Urethane|Valproic Acid	19.85	25
Thrombocytopenia	MESH:D013921		Arsenic Trioxide|Cisplatin|Cyclosporine|Folic Acid|Lipopolysaccharides|Phenobarbital|Tamoxifen|Valproic Acid	19.85	38
Bone Marrow Diseases	MESH:D001855		Arsenic Trioxide|Cisplatin|Estradiol|hydroquinone|Tretinoin|Valproic Acid	19.83	14
Fatty Liver, Alcoholic	MESH:D005235		Choline|Clofibrate|Folic Acid|Methionine|Rosiglitazone	19.72	3
Myositis	MESH:D009220		Cisplatin|Clofibrate|Progesterone|Tretinoin|Troglitazone	19.71	14
Infertility	MESH:D007246		Arsenic Trioxide|bisphenol A|Cisplatin|decamethrin|Silicon Dioxide|triphenyl phosphate	19.52	8
Arthritis, Rheumatoid	MESH:D001172		Acetaminophen|Air Pollutants|Arsenic Trioxide|Cyclosporine|entinostat|Ozone|Tobacco Smoke Pollution|Tretinoin	19.47	14
Hyperammonemia	MESH:D022124		Acetaminophen|Carbon Tetrachloride|Phenobarbital|Thioacetamide|Valproic Acid	19.45	59
Polycystic Ovary Syndrome	MESH:D011085		Estradiol|Folic Acid|Progesterone|Rosiglitazone|Testosterone|Troglitazone|Valproic Acid	19.42	11
Dizziness	MESH:D004244		Arsenic Trioxide|Folic Acid|Formaldehyde|Phenobarbital|Progesterone|Tamoxifen|trovafloxacin|Valproic Acid	19.32	11
Attention Deficit Disorder with Hyperactivity	MESH:D001289		Acetaminophen|Air Pollutants|bisphenol A|decamethrin|Particulate Matter|Tobacco Smoke Pollution	19.28	7
Hepatic Encephalopathy	MESH:D006501		Acetaminophen|Methionine|Phenobarbital|Thioacetamide|Troglitazone|Valproic Acid	19.23	50
Liver Failure	MESH:D017093		Acetaminophen|Carbon Tetrachloride|Lipopolysaccharides|Tamoxifen|Troglitazone|Valproic Acid	19.23	23
Lymphoma	MESH:D008223		2-(1H-indazol-4-yl)-6-(4-methanesulfonylpiperazin-1-ylmethyl)-4-morpholin-4-ylthieno(3,2-d)pyrimidine|Benzo(a)pyrene|Cisplatin|Decitabine|Tetrachlorodibenzodioxin|triptonide	19.18	8
Neurodevelopmental Disorders	MESH:D065886		Air Pollutants|Arsenic|Cisplatin|Particulate Matter|triphenyl phosphate|Vehicle Emissions	19.18	6
Papilloma	MESH:D010212		4-(5-benzo(1,3)dioxol-5-yl-4-pyridin-2-yl-1H-imidazol-2-yl)benzamide|Benzo(a)pyrene|Dichloroacetic Acid|muraglitazar|Particulate Matter|Tetradecanoylphorbol Acetate	19.18	23
Dermatitis, Irritant	MESH:D017453		Clofibrate|Formaldehyde|pirinixic acid|Tetradecanoylphorbol Acetate|Tretinoin	19.16	5
Ovarian Cysts	MESH:D010048		bisphenol A|Estradiol|indole-3-carbinol|Progesterone|Tamoxifen	19.15	6
Neuroblastoma	MESH:D009447		Arsenic Trioxide|bisphenol A|Cisplatin|Decitabine|(+)-JQ1 compound|Troglitazone	19.07	12
Cocaine-Related Disorders	MESH:D019970		Dietary Fats|Estradiol|(+)-JQ1 compound|Methionine|Progesterone|Testosterone|Tretinoin|trichostatin A|Valproic Acid	18.98	25
Headache	MESH:D006261		Acetaminophen|Cyclosporine|Folic Acid|Formaldehyde|Particulate Matter|Tretinoin|trovafloxacin|Valproic Acid|Vehicle Emissions	18.98	31
Catalepsy	MESH:D002375		3,4,3',4'-tetrachlorobiphenyl|Acetaminophen|Cyclosporine|decamethrin|Estradiol|Progesterone|Quercetin|Testosterone|Tretinoin	18.94	16
Adenocarcinoma of Lung	MESH:D000077192		Air Pollutants|Arsenic Trioxide|Cisplatin|Particulate Matter|trichostatin A|Urethane|Vehicle Emissions	18.92	12
Neuromuscular Diseases	MESH:D009468		2,5,2',5'-tetrachlorobiphenyl|Cisplatin|Clofibrate|Cyclosporine|PCB 180	18.86	8
Alopecia	MESH:D000505		Cisplatin|Estradiol|Phenobarbital|Tretinoin|Valproic Acid|Zoledronic Acid	18.85	17
Peripheral Arterial Disease	MESH:D058729		Air Pollutants|Arsenic|bisphenol A|Vehicle Emissions	18.83	3
Prostatic Hyperplasia	MESH:D011470		bis(4-hydroxyphenyl)sulfone|bisphenol A|Estradiol|Testosterone|Tetrachlorodibenzodioxin	18.82	18
Hyperinsulinism	MESH:D006946		bisphenol A|Dietary Fats|Quercetin|Rosiglitazone|Troglitazone|Valproic Acid	18.80	43
Musculoskeletal Abnormalities	MESH:D009139		bisphenol A|entinostat|Tetrachlorodibenzodioxin|triphenyl phosphate|Valproic Acid	18.74	11
Atrial Fibrillation	MESH:D001281		Acetaminophen|Air Pollutants|Arsenic Trioxide|Cisplatin|Isoproterenol|Particulate Matter|Vehicle Emissions|Zoledronic Acid	18.72	11
Arteriosclerosis	MESH:D001161		Acetaminophen|Benzo(a)pyrene|Dietary Fats|Folic Acid|Rosiglitazone	18.64	5
Carcinoma, Transitional Cell	MESH:D002295		aristolochic acid I|Arsenic|Cisplatin|muraglitazar|Phenobarbital|Tamoxifen	18.60	14
Attention Deficit and Disruptive Behavior Disorders	MESH:D019958		bisphenol A|Succimer|Tobacco Smoke Pollution|Valproic Acid	18.59	4
Cholestasis, Intrahepatic	MESH:D002780		Cyclosporine|Estradiol|Fenofibrate|Phenobarbital|Troglitazone|Valproic Acid	18.49	12
Microcephaly	MESH:D008831		bisphenol A|Estradiol|Phenobarbital|Tretinoin|Valproic Acid	18.44	3
Pancreatic Diseases	MESH:D010182		Acrylamide|Arsenic Trioxide|bisphenol A|Dietary Fats|Rosiglitazone	18.29	12
Carcinogenesis	MESH:D063646		Arsenic|Benzo(a)pyrene|Quercetin|Tetradecanoylphorbol Acetate|Tobacco Smoke Pollution	18.28	5
Hyperbilirubinemia	MESH:D006932		Carbon Tetrachloride|Cisplatin|Cyclosporine|Tretinoin|Troglitazone	18.20	7
Lupus Erythematosus, Systemic	MESH:D008180		Estradiol|Folic Acid|Particulate Matter|Silicon Dioxide|Tobacco Smoke Pollution|Valproic Acid	18.09	7
Chemically-Induced Disorders	MESH:D064419		Acrylamide|bisphenol A|Estradiol|triphenyl phosphate	17.96	4
Hearing Loss	MESH:D034381		Cisplatin|Copper Sulfate|Dietary Fats|Lipopolysaccharides|Methionine|Valproic Acid	17.96	32
Reflex, Abnormal	MESH:D012021		2,5,2',5'-tetrachlorobiphenyl|PCB 180|Phenobarbital|Tamoxifen|Urethane|Valproic Acid	17.93	6
Histiocytosis	MESH:D015614		Copper Sulfate|Soot|Tobacco Smoke Pollution	17.91	3
Musculoskeletal Diseases	MESH:D009140		Cyclosporine|Isoproterenol|Tamoxifen|Valproic Acid	17.80	3
Alzheimer Disease	MESH:D000544		Air Pollutants|Copper Sulfate|Folic Acid|Nanotubes, Carbon|Ozone|Particulate Matter|Rosiglitazone	17.79	11
Intestinal Neoplasms	MESH:D007414		Benzo(a)pyrene|Dietary Fats|Formaldehyde|Phenobarbital|Tretinoin	17.79	6
Intracranial Hemorrhages	MESH:D020300		Phenobarbital|Tetrachlorodibenzodioxin|Tobacco Smoke Pollution|Tretinoin|Valproic Acid	17.77	5
Bone Resorption	MESH:D001862		bisphenol A|Copper Sulfate|Lipopolysaccharides|Niclosamide|Zoledronic Acid	17.73	12
Granuloma	MESH:D006099		Acetaminophen|Clofibrate|Dietary Fats|Nanotubes, Carbon|Rosiglitazone	17.72	7
Limb Deformities, Congenital	MESH:D017880		Phenobarbital|Tetrachlorodibenzodioxin|Tretinoin|Urethane|Valproic Acid	17.62	14
Hypocalcemia	MESH:D006996		Cisplatin|Isoproterenol|methylmercuric chloride|Phenobarbital|Zoledronic Acid	17.58	8
Atrioventricular Block	MESH:D054537		Arsenic Trioxide|bisphenol A|Formaldehyde|Isoproterenol|Tretinoin|Vehicle Emissions	17.57	7
Rhinitis	MESH:D012220		Air Pollutants|Ozone|Particulate Matter|Tobacco Smoke Pollution|Vehicle Emissions	17.47	4
Endometrial Hyperplasia	MESH:D004714		bisphenol A|Estradiol|Rosiglitazone|Tamoxifen	17.41	8
Vascular Remodeling	MESH:D066253		bisphenol A|Nanotubes, Carbon|Particulate Matter|Silicon Dioxide	17.37	4
Cholelithiasis	MESH:D002769		Clofibrate|Cyclosporine|Fenofibrate|Progesterone	17.31	6
Venous Thrombosis	MESH:D020246		Cisplatin|Cyclosporine|Progesterone|Tamoxifen|Tretinoin|Zoledronic Acid	17.29	23
Hematuria	MESH:D006417		Cisplatin|Cyclosporine|Estradiol|Formaldehyde|Lipopolysaccharides|Valproic Acid	17.28	10
Central Nervous System Diseases	MESH:D002493		Formaldehyde|muraglitazar|Phenobarbital|Progesterone|Tretinoin|Valproic Acid	17.21	7
Prostatic Intraepithelial Neoplasia	MESH:D019048		bisphenol A|Dietary Fats|Estradiol|Testosterone	17.21	4
Hyperprolactinemia	MESH:D006966		bisphenol A|Cisplatin|Cyclosporine|Estradiol|Progesterone	17.18	12
Occupational Diseases	MESH:D009784		Arsenic|ethylene dichloride|Formaldehyde|hydroquinone|Nickel	17.16	6
Stomach Diseases	MESH:D013272		3,4,3',4'-tetrachlorobiphenyl|Acetaminophen|Arsenic|Lipopolysaccharides|Quercetin	17.15	6
Cardiac Conduction System Disease	MESH:D000075224		Cyclosporine|Isoproterenol|Tretinoin	17.14	2
Ischemia	MESH:D007511		Cisplatin|Isoproterenol|Rosiglitazone|Tamoxifen|Tobacco Smoke Pollution|Troglitazone	17.09	19
Carotid Intimal Medial Thickness 1	MESH:C563733		Air Pollutants|Arsenic|Particulate Matter	17.06	2
Myelodysplastic Syndromes	MESH:D009190		Arsenic|Arsenic Trioxide|Decitabine|Tretinoin|Valproic Acid	17.00	14
Gestational Weight Gain	MESH:D000078064		bis(4-hydroxyphenyl)sulfone|bisphenol A|bisphenol F	16.98	1
Diabetic Nephropathies	MESH:D003928		cobaltous chloride|Dietary Fats|Estradiol|Rosiglitazone|Tamoxifen|Troglitazone	16.90	11
Carcinoma, Ductal, Breast	MESH:D018270		bisphenol A|Cisplatin|Rosiglitazone|Tamoxifen	16.78	9
Osteoporosis	MESH:D010024		Arsenic Trioxide|bisphenol A|Estradiol|Lipopolysaccharides|Tretinoin|Zoledronic Acid	16.75	8
Glioma	MESH:D005910		Arsenic Trioxide|Cisplatin|Methionine|Quercetin|Tamoxifen|Troglitazone	16.72	9
Leukemia	MESH:D007938		Arsenic Trioxide|Cisplatin|Decitabine|Quercetin|Tetrachlorodibenzodioxin|Tretinoin	16.71	12
Mucositis	MESH:D052016		Cisplatin|Cyclosporine|Folic Acid|Tamoxifen|Tretinoin	16.67	7
Puberty, Delayed	MESH:D011628		Atrazine|bisphenol A|Tamoxifen|Tetrachlorodibenzodioxin	16.60	5
Polyuria	MESH:D011141		Cisplatin|Clofibrate|Phenobarbital|Quercetin|Valproic Acid	16.49	5
Urologic Neoplasms	MESH:D014571		aristolochic acid I|Arsenic|Cisplatin|Tobacco Smoke Pollution	16.48	10
Cecal Diseases	MESH:D002429		Silicon Dioxide|Tamoxifen|titanium dioxide	16.45	2
Gallstones	MESH:D042882		Clofibrate|Estradiol|Fenofibrate|Tamoxifen	16.43	5
Hypertension, Pulmonary	MESH:D006976		Copper Sulfate|(+)-JQ1 compound|Quercetin|Rosiglitazone|Silicon Dioxide|Valproic Acid	16.39	6
Ventricular Premature Complexes	MESH:D018879		bis(4-hydroxyphenyl)sulfone|bisphenol A|Cisplatin|Isoproterenol|Rosiglitazone	16.38	6
Pituitary Neoplasms	MESH:D010911		Estradiol|Tamoxifen|Urethane|Valproic Acid	16.35	24
Dermatitis	MESH:D003872		Arsenic|Cisplatin|Nickel|Tetradecanoylphorbol Acetate|Valproic Acid	16.31	6
Hot Flashes	MESH:D019584		Estradiol|Progesterone|Tamoxifen|Testosterone	16.25	8
Obstetric Labor, Premature	MESH:D007752		ethylene dichloride|Lipopolysaccharides|Progesterone|Tobacco Smoke Pollution	16.25	4
Recurrence	MESH:D012008		Arsenic Trioxide|Cyclosporine|Phenobarbital|Tretinoin|Zoledronic Acid	16.21	17
Bronchitis	MESH:D001991		Air Pollutants|Particulate Matter|Tobacco Smoke Pollution|Vehicle Emissions	16.20	9
Hyperlipoproteinemias	MESH:D006951		Clofibrate|Dietary Fats|Fenofibrate|Tamoxifen	16.19	5
Infarction, Middle Cerebral Artery	MESH:D020244		cobaltous chloride|Estradiol|Lactic Acid|Progesterone|Rosiglitazone	16.16	8
Hypoglycemia	MESH:D007003		Acetaminophen|cobaltous chloride|Dietary Fats|Tetrachlorodibenzodioxin|Valproic Acid	16.07	10
Cachexia	MESH:D002100		Lipopolysaccharides|Ozone|Quercetin|Rosiglitazone	16.03	4
Renal Insufficiency, Chronic	MESH:D051436		Air Pollutants|Cyclosporine|Folic Acid|Particulate Matter	15.96	4
Hydrocephalus	MESH:D006849		Folic Acid|Particulate Matter|Tretinoin|Valproic Acid	15.95	6
Leukopenia	MESH:D007970		Acetaminophen|Arsenic|Cisplatin|Lipopolysaccharides|Tamoxifen|Valproic Acid	15.93	23
Disorders of Environmental Origin	MESH:D007280		Formaldehyde|Ozone|Particulate Matter	15.92	1
Panic Disorder	MESH:D016584		Isoproterenol|Lactic Acid|Progesterone|Tobacco Smoke Pollution|Valproic Acid	15.88	8
Spina Bifida Cystica	MESH:D016137		Choline|Tretinoin|Valproic Acid	15.87	9
Stevens-Johnson Syndrome	MESH:D013262		Acetaminophen|Cyclosporine|Fenofibrate|Phenobarbital|Rosiglitazone|Tamoxifen|Valproic Acid	15.86	5
Myocardial Reperfusion Injury	MESH:D015428		Estradiol|Particulate Matter|pirinixic acid|Quercetin|Rosiglitazone|Vehicle Emissions	15.80	8
Ischemic Stroke	MESH:D000083242		Air Pollutants|Cisplatin|Ozone|Particulate Matter	15.74	4
Jaundice	MESH:D007565		Acetaminophen|Phenobarbital|Tamoxifen|Troglitazone|trovafloxacin|Valproic Acid	15.69	19
Hypogonadism	MESH:D007006		bisphenol A|Dietary Fats|Isoproterenol|Testosterone	15.66	14
Fetal Weight	MESH:D020567		Atrazine|bisphenol A|Quercetin|Tunicamycin	15.65	4
Disorders of Sex Development	MESH:D012734		Atrazine|Estradiol|Progesterone|Testosterone	15.54	9
Metabolic Diseases	MESH:D008659		2,3,7,8-tetrachlorodibenzofuran|bisphenol A|Dietary Fats|Phenobarbital	15.54	4
Child Behavior Disorders	MESH:D002653		bisphenol A|methylmercuric chloride|Phenobarbital|Valproic Acid	15.49	5
Lymphatic Metastasis	MESH:D008207		3,4,3',4'-tetrachlorobiphenyl|bisphenol A|Cisplatin|Tetrachlorodibenzodioxin	15.33	3
Retinal Diseases	MESH:D012164		Benzo(a)pyrene|Cisplatin|Tamoxifen|Thioacetamide|Tobacco Smoke Pollution	15.31	6
Prostatic Diseases	MESH:D011469		bisphenol A|decamethrin|Estradiol|Tetrachlorodibenzodioxin	15.27	5
Neurogenic Inflammation	MESH:D020078		Arsenic|Lipopolysaccharides|Quercetin|Vehicle Emissions	15.15	6
Wasting Syndrome	MESH:D019282		Choline|Methionine|Tetrachlorodibenzodioxin	15.11	10
Multiple Organ Failure	MESH:D009102		Acetaminophen|Cyclosporine|Lipopolysaccharides|Valproic Acid	15.10	4
Hypotension	MESH:D007022		Acetaminophen|bisphenol A|Cisplatin|Dietary Fats|Isoproterenol|Lipopolysaccharides|Phenobarbital|Tretinoin|Valproic Acid	15.07	67
Signs and Symptoms, Respiratory	MESH:D012818		Air Pollutants|Ozone|Particulate Matter	15.06	4
Pleural Effusion	MESH:D010996		Arsenic Trioxide|Lipopolysaccharides|Tretinoin|Valproic Acid	14.94	13
Myocarditis	MESH:D009205		bisphenol A|Isoproterenol|Particulate Matter|Testosterone|Tretinoin	14.92	11
Pulmonary Embolism	MESH:D011655		Cyclosporine|Particulate Matter|Tamoxifen|Tretinoin|Zoledronic Acid	14.89	17
Melanoma, Experimental	MESH:D008546		Acetaminophen|Arsenic|Arsenic Trioxide|Testosterone	14.87	5
Lymphopenia	MESH:D008231		Lipopolysaccharides|Nickel|Ozone|Tetrachlorodibenzodioxin	14.86	4
Nose Neoplasms	MESH:D009669		Benzo(a)pyrene|Cisplatin|Formaldehyde|Nickel	14.85	5
Bone Diseases, Metabolic	MESH:D001851		Carbon Tetrachloride|Estradiol|Phenobarbital|Valproic Acid	14.75	4
Maxillofacial Abnormalities	MESH:D019767		Folic Acid|Tetrachlorodibenzodioxin|Tretinoin	14.67	3
Lipid Metabolism Disorders	MESH:D052439		Aflatoxin B1|bisphenol A|pirinixic acid	14.64	3
Acidosis, Lactic	MESH:D000140		Acetaminophen|Lactic Acid|Lipopolysaccharides|Valproic Acid	14.59	5
Male Urogenital Diseases	MESH:D052801		Arsenic|Nickel|PCB 180	14.58	3
Fatigue	MESH:D005221		Arsenic Trioxide|Cisplatin|Cyclosporine|Formaldehyde|Testosterone|Zoledronic Acid	14.52	14
Bronchitis, Chronic	MESH:D029481		Air Pollutants|Particulate Matter|Silicon Dioxide|Tobacco Smoke Pollution	14.49	5
Ileal Diseases	MESH:D007077		Dietary Fats|Lipopolysaccharides|Tretinoin	14.47	3
Anemia, Aplastic	MESH:D000741		Cyclosporine|Folic Acid|Phenobarbital|S-(1,2-dichlorovinyl)cysteine|Valproic Acid	14.46	16
Sleep Wake Disorders	MESH:D012893		Cisplatin|Particulate Matter|Phenobarbital|Tamoxifen|Valproic Acid	14.39	5
Meningomyelocele	MESH:D008591		Folic Acid|Tretinoin|Valproic Acid	14.37	10
Diarrhea	MESH:D003967		Arsenic|Cisplatin|Copper Sulfate|Cyclosporine|Formaldehyde|Quercetin|Tretinoin	14.35	18
Neoplasm Recurrence, Local	MESH:D009364		Arsenic Trioxide|Cisplatin|Tamoxifen|Tretinoin	14.23	4
Gastrointestinal Diseases	MESH:D005767		Arsenic|Arsenic Trioxide|Cisplatin|Copper Sulfate|Cyclosporine|Valproic Acid	14.20	17
Exophthalmos	MESH:D005094		Acetaminophen|Tamoxifen|Valproic Acid	14.14	3
Micrognathism	MESH:D008844		Phenobarbital|Tretinoin|Valproic Acid	14.14	3
Migraine Disorders	MESH:D008881		Acetaminophen|bisphenol A|Cisplatin|Tamoxifen|Valproic Acid	14.14	16
Amyotrophic Lateral Sclerosis	MESH:D000690		Air Pollutants|Arsenic|Formaldehyde|Tobacco Smoke Pollution|Vehicle Emissions	14.12	6
Psoriasis	MESH:D011565		Cyclosporine|Folic Acid|Tobacco Smoke Pollution|Tretinoin|Troglitazone	14.09	5
Tachycardia	MESH:D013610		Air Pollutants|Arsenic Trioxide|Cyclosporine|Isoproterenol|Lipopolysaccharides|Particulate Matter|Tobacco Smoke Pollution	13.99	102
Adenocarcinoma, Bronchiolo-Alveolar	MESH:D002282		ethylene dichloride|Tobacco Smoke Pollution|Urethane	13.98	2
Endotoxemia	MESH:D019446		(+)-JQ1 compound|Lipopolysaccharides|Quercetin|Rosiglitazone	13.90	27
Spinal Cord Diseases	MESH:D013118		Cisplatin|Folic Acid|Methionine|Valproic Acid	13.84	5
Spinal Cord Injuries	MESH:D013119		Lipopolysaccharides|Progesterone|Rosiglitazone|Tamoxifen	13.84	6
Bone Diseases	MESH:D001847		Dietary Fats|Phenobarbital|Tamoxifen|Tetrachlorodibenzodioxin	13.73	5
Sudden Infant Death	MESH:D013398		Ozone|Particulate Matter|Tobacco Smoke Pollution	13.68	4
Hemolytic-Uremic Syndrome	MESH:D006463		Cisplatin|Cyclosporine|Lipopolysaccharides|Tamoxifen	13.67	14
Hepatitis, Animal	MESH:D006520		Choline|Dietary Fats|Methionine	13.60	1
Esophageal Neoplasms	MESH:D004938		Arsenic Trioxide|Benzo(a)pyrene|Cisplatin|Tetrachloroethylene|Vehicle Emissions	13.59	20
Mobility Limitation	MESH:D051346		Acrylamide|Air Pollutants|Nickel	13.54	3
Carcinoma, Endometrioid	MESH:D018269		Cisplatin|Estradiol|Tamoxifen	13.52	9
Substance Withdrawal Syndrome	MESH:D013375		Acetaminophen|Clofibrate|Cyclosporine|Phenobarbital|Progesterone|Testosterone|Valproic Acid	13.51	17
Aneuploidy	MESH:D000782		bisphenol A|Estradiol|Phenobarbital|Tetrachlorodibenzodioxin	13.48	4
Neovascularization, Pathologic	MESH:D009389		Cisplatin|Estradiol|Tamoxifen|Troglitazone	13.43	4
Disease Progression	MESH:D018450		bisphenol A|Cisplatin|Formaldehyde|Particulate Matter|Tobacco Smoke Pollution|Vehicle Emissions	13.38	5
Congenital, Hereditary, and Neonatal Diseases and Abnormalities	MESH:D009358		bisphenol A|Estradiol|Tetrachlorodibenzodioxin	13.36	4
Dermatitis, Allergic Contact	MESH:D017449		Clofibrate|cobaltous chloride|Estradiol|Formaldehyde|hydroquinone|Nickel	13.23	38
Uremia	MESH:D014511		Carbon Tetrachloride|Cisplatin|Clofibrate|Folic Acid	13.23	5
Ascites	MESH:D001201		Carbon Tetrachloride|Cisplatin|Quercetin|Valproic Acid	13.16	5
Transposition of Great Vessels	MESH:D014188		Phenobarbital|Tretinoin|Valproic Acid	13.10	3
Dyskinesia, Drug-Induced	MESH:D004409		Cyclosporine|Phenobarbital|Progesterone|Quercetin|Tamoxifen|Testosterone	13.09	11
Schizophrenia	MESH:D012559		Folic Acid|Lipopolysaccharides|Methionine|Phenobarbital|Tetrachloroethylene|Valproic Acid	13.01	7
Encephalomyelitis, Autoimmune, Experimental	MESH:D004681		Estradiol|Progesterone|Tamoxifen|Tetrachlorodibenzodioxin	13.00	5
Nasopharyngeal Neoplasms	MESH:D009303		Cisplatin|Folic Acid|Formaldehyde	12.98	7
Disease Susceptibility	MESH:D004198		Ozone|Particulate Matter|Vehicle Emissions	12.94	3
Vascular Malformations	MESH:D054079		bisphenol A|Dietary Fats|Tetrachlorodibenzodioxin	12.86	3
Developmental Disabilities	MESH:D002658		Arsenic|Choline|Tobacco Smoke Pollution|Valproic Acid	12.84	10
Medulloblastoma	MESH:D008527		Arsenic Trioxide|Cisplatin|Estradiol|Tretinoin	12.84	5
Azotemia	MESH:D053099		Acetaminophen|Cisplatin|Cyclosporine|Quercetin	12.83	10
Anemia, Hemolytic, Autoimmune	MESH:D000744		Cisplatin|Cyclosporine|Folic Acid|Valproic Acid	12.81	5
Periodontitis	MESH:D010518		Formaldehyde|Lipopolysaccharides|Rosiglitazone	12.78	6
Blindness, Cortical	MESH:D019575		Acetaminophen|Cisplatin|Cyclosporine	12.75	4
Nose Diseases	MESH:D009668		cobaltous chloride|Lipopolysaccharides|Tobacco Smoke Pollution	12.68	4
Scoliosis	MESH:D012600		bisphenol A|Tetrachlorodibenzodioxin|Tretinoin	12.68	4
Ductus Arteriosus, Patent	MESH:D004374		Air Pollutants|Ozone|Particulate Matter	12.64	2
Purpura, Thrombotic Thrombocytopenic	MESH:D011697		Cisplatin|Cyclosporine|Tretinoin	12.62	5
Ulcer	MESH:D014456		Cisplatin|Cyclosporine|Formaldehyde|muraglitazar	12.61	5
Language Development Disorders	MESH:D007805		Phenobarbital|Tobacco Smoke Pollution|Valproic Acid	12.60	3
Carotid Artery Diseases	MESH:D002340		Arsenic|Particulate Matter|Rosiglitazone	12.59	8
Microsatellite Instability	MESH:D053842		Benzo(a)pyrene|Particulate Matter|titanium dioxide	12.59	1
Mercury Poisoning	MESH:D008630		methylmercuric chloride|Succimer|Tamoxifen	12.52	6
Hypokalemia	MESH:D007008		Acetaminophen|Cisplatin|Isoproterenol|Rosiglitazone|Valproic Acid	12.50	13
Scleroderma, Localized	MESH:D012594		Cyclosporine|Silicon Dioxide|Valproic Acid	12.30	3
Osteosarcoma	MESH:D012516		Arsenic Trioxide|bisphenol A|Cisplatin|Cyclosporine	12.29	26
Carcinoma, Renal Cell	MESH:D002292		Acetaminophen|Arsenic|Folic Acid|Tamoxifen|Zoledronic Acid	12.28	10
Brain Ischemia	MESH:D002545		Cisplatin|hydroquinone|Rosiglitazone|Tamoxifen|Testosterone	12.25	6
Spasms, Infantile	MESH:D013036		Lipopolysaccharides|Phenobarbital|Valproic Acid	12.24	4
Genital Diseases, Female	MESH:D005831		bisphenol A|PCB 180|Tetrachlorodibenzodioxin	12.21	3
Pigmentation Disorders	MESH:D010859		bisphenol A|hydroquinone|Tetrachlorodibenzodioxin	12.14	4
Sarcoma, Ewing	MESH:D012512		Arsenic Trioxide|Cisplatin|Zoledronic Acid	12.13	6
Confusion	MESH:D003221		Acetaminophen|Cyclosporine|Lactic Acid|Phenobarbital|Valproic Acid	12.11	22
Tetralogy of Fallot	MESH:D013771		Air Pollutants|Dichloroacetic Acid|Particulate Matter	12.10	2
Paralysis	MESH:D010243		Acrylamide|Cisplatin|Cyclosporine|methylmercuric chloride|Phenobarbital	12.07	7
Prolactinoma	MESH:D015175		bisphenol A|Estradiol|Testosterone	12.05	12
Abdominal Pain	MESH:D015746		Acetaminophen|Arsenic|Tamoxifen|Tretinoin|Valproic Acid	12.02	9
Aortic Aneurysm, Abdominal	MESH:D017544		Benzo(a)pyrene|Quercetin|Testosterone	12.01	3
HTLV-I Infections	MESH:D015490		Arsenic Trioxide|Niclosamide	12.01	2
Acidosis	MESH:D000138		Acetaminophen|Lactic Acid|Troglitazone|Valproic Acid	11.97	8
Mesothelioma	MESH:D008654		Atrazine|Benzo(a)pyrene|Cisplatin|Zoledronic Acid	11.97	18
Endocrine Gland Neoplasms	MESH:D004701		Decitabine|trichostatin A	11.94	1
Tuberculosis, Pulmonary	MESH:D014397		Air Pollutants|Arsenic|Particulate Matter	11.90	2
Hypothermia	MESH:D007035		Acetaminophen|Arsenic Trioxide|decamethrin|Lipopolysaccharides|Valproic Acid	11.86	9
Cholangitis, Sclerosing	MESH:D015209		Cisplatin|Tobacco Smoke Pollution|Tretinoin	11.85	3
Thromboembolism	MESH:D013923		Cisplatin|Cyclosporine|Tamoxifen|Tretinoin	11.85	18
Fish Diseases	MESH:D005393		bis(4-hydroxyphenyl)sulfone|Formaldehyde|Niclosamide	11.78	2
Motor Neuron Disease	MESH:D016472		Acrylamide|bisphenol A|Progesterone	11.75	3
Spina Bifida Occulta	MESH:D016136		Methionine|Valproic Acid	11.68	4
Mouth Neoplasms	MESH:D009062		Benzo(a)pyrene|Cisplatin|Quercetin|Tobacco Smoke Pollution	11.67	8
Tongue Neoplasms	MESH:D014062		Benzo(a)pyrene|Tetrachloroethylene|Tretinoin	11.64	3
Endocardial Cushion Defects	MESH:D004694		Particulate Matter|Valproic Acid	11.53	2
Vascular System Injuries	MESH:D057772		Acetaminophen|Cyclosporine|Particulate Matter	11.52	3
Dysuria	MESH:D053159		Cisplatin|Cyclosporine|Estradiol	11.44	3
Hypophosphatemia	MESH:D017674		Acetaminophen|Cisplatin|Valproic Acid	11.29	7
Neuralgia	MESH:D009437		Cyclosporine|Formaldehyde|Rosiglitazone|Testosterone	11.24	5
Manganese Poisoning	MESH:D020149		Estradiol|Lactic Acid|Tamoxifen	11.20	4
Porphyria Cutanea Tarda	MESH:D017119		Cisplatin|Tamoxifen|Tetrachlorodibenzodioxin	11.20	4
Hydronephrosis	MESH:D006869		Estradiol|Testosterone|Tetrachlorodibenzodioxin	11.16	21
Vasculitis, Leukocytoclastic, Cutaneous	MESH:D018366		Acetaminophen|Formaldehyde|Tamoxifen|Valproic Acid	11.06	5
Cryptorchidism	MESH:D003456		Atrazine|Testosterone|Tretinoin	11.05	3
Carcinoma, Pancreatic Ductal	MESH:D021441		Cisplatin|cobaltous chloride|Quercetin	11.02	3
Cartilage Diseases	MESH:D002357		Arsenic Trioxide|Quercetin|Tamoxifen	11.01	3
Uveal Neoplasms	MESH:D014604		Decitabine|Tretinoin	10.98	2
Gastrointestinal Neoplasms	MESH:D005770		Arsenic Trioxide|Cisplatin|Clofibrate	10.97	3
Drug Eruptions	MESH:D003875		Acetaminophen|Phenobarbital|Tamoxifen|Tretinoin|Valproic Acid	10.96	9
Pulpitis	MESH:D011671		Formaldehyde|Lipopolysaccharides	10.96	2
Syncope	MESH:D013575		Isoproterenol|Tamoxifen|Tretinoin|Valproic Acid	10.94	10
Respiratory Distress Syndrome	MESH:D012128		Air Pollutants|Lipopolysaccharides|Particulate Matter|Tretinoin	10.93	8
Granulosa cell tumor of the ovary	MESH:C537296		Cisplatin|Tamoxifen	10.92	2
Aortic Diseases	MESH:D001018		Choline|Cisplatin|Fenofibrate	10.90	3
Color Vision Defects	MESH:D003117		Folic Acid|Tamoxifen|Valproic Acid	10.79	3
Hemorrhagic Stroke	MESH:D000083302		Air Pollutants|Particulate Matter	10.75	2
Diabetic Angiopathies	MESH:D003925		Dietary Fats|Rosiglitazone|Troglitazone	10.74	3
Spinal Dysraphism	MESH:D016135		Folic Acid|Tretinoin|Valproic Acid	10.73	20
Lymphatic Diseases	MESH:D008206		Dietary Fats|Phenobarbital|Tetrachlorodibenzodioxin	10.72	7
Bile Duct Diseases	MESH:D001649		Acetaminophen|Arsenic|Tetrachlorodibenzodioxin	10.67	3
Sebaceous Gland Diseases	MESH:D012625		Cyclosporine|Tetrachlorodibenzodioxin	10.64	2
Psychomotor Agitation	MESH:D011595		Acetaminophen|bisphenol A|Urethane|Valproic Acid	10.62	10
Epilepsy, Absence	MESH:D004832		Phenobarbital|Progesterone|Valproic Acid	10.60	21
Hypertension, Portal	MESH:D006975		Carbon Tetrachloride|Isoproterenol|Thioacetamide	10.54	5
Purpura	MESH:D011693		Acetaminophen|bisphenol A|Tamoxifen	10.53	4
Rhabdomyolysis	MESH:D012206		Acetaminophen|Cyclosporine|Fenofibrate|Valproic Acid	10.51	9
Arthritis, Experimental	MESH:D001169		Arsenic Trioxide|Cyclosporine|Rosiglitazone|Tretinoin	10.34	4
Hyperlipoproteinemia Type IV	MESH:D006953		Clofibrate|Fenofibrate	10.32	2
Proctitis	MESH:D011349		Cisplatin|Formaldehyde	10.32	2
Ureteral Obstruction	MESH:D014517		Acetaminophen|Niclosamide|Tetrachlorodibenzodioxin	10.32	3
Lung Diseases, Interstitial	MESH:D017563		Air Pollutants|Soot|Valproic Acid	10.30	2
Mycobacterium tuberculosis, susceptibility to infection by	MESH:C536092		Air Pollutants|Particulate Matter	10.19	2
Astrocytoma	MESH:D001254		Air Pollutants|Cisplatin|Particulate Matter	10.18	2
Hyperuricemia	MESH:D033461		Cyclosporine|Fenofibrate|Quercetin	10.13	5
Optic Nerve Diseases	MESH:D009901		Cisplatin|Folic Acid|Tamoxifen	10.06	3
Vascular Neoplasms	MESH:D019043		Troglitazone|Urethane	10.06	3
Hemangiosarcoma	MESH:D006394		Arsenic|Troglitazone|Urethane	10.04	7
Vision Disorders	MESH:D014786		Cisplatin|Tamoxifen|Tetrachloroethylene|Valproic Acid	10.03	5
Postoperative Complications	MESH:D011183		Acetaminophen|Cisplatin|Cyclosporine|Valproic Acid	10.02	16
Salivary Gland Neoplasms	MESH:D012468		Cisplatin|Dietary Fats|Progesterone	10.02	3
Osteoarthritis	MESH:D010003		Acetaminophen|Decitabine|Dietary Fats|Lipopolysaccharides	9.99	5
Epilepsies, Myoclonic	MESH:D004831		Phenobarbital|Testosterone|Valproic Acid	9.98	9
Scleroderma, Systemic	MESH:D012595		Formaldehyde|Rosiglitazone|Silicon Dioxide	9.97	3
Sleep Initiation and Maintenance Disorders	MESH:D007319		Estradiol|Tamoxifen|Tobacco Smoke Pollution|Valproic Acid	9.90	6
Ocular Motility Disorders	MESH:D015835		Cisplatin|Phenobarbital|Valproic Acid	9.89	3
Uterine Neoplasms	MESH:D014594		bisphenol A|Estradiol|Tamoxifen	9.88	3
Abortion, Spontaneous	MESH:D000022		Air Pollutants|Arsenic|dicrotophos|Vehicle Emissions	9.86	5
Immunoproliferative Disorders	MESH:D007160		Lipopolysaccharides|Nanotubes, Carbon	9.86	2
Ischemic Attack, Transient	MESH:D002546		Particulate Matter|Quercetin|Rosiglitazone	9.86	4
Vasospasm, Intracranial	MESH:D020301		Estradiol|Isoproterenol|Tetradecanoylphorbol Acetate	9.83	4
Paresthesia	MESH:D010292		Cisplatin|Cyclosporine|Tretinoin|Valproic Acid	9.82	13
Arterial Occlusive Diseases	MESH:D001157		Cisplatin|Quercetin|Tamoxifen	9.79	5
Pseudolymphoma	MESH:D019310		Phenobarbital|Valproic Acid	9.75	2
Splenic Neoplasms	MESH:D013160		Troglitazone|Urethane	9.73	2
Asthenia	MESH:D001247		Cisplatin|decamethrin|Particulate Matter	9.69	4
Torsades de Pointes	MESH:D016171		Acetaminophen|Arsenic Trioxide|Estradiol|Isoproterenol	9.68	15
Eosinophilia	MESH:D004802		Acetaminophen|Particulate Matter|Valproic Acid|Vehicle Emissions	9.67	6
Intracranial Hypertension	MESH:D019586		Acetaminophen|Tretinoin|Valproic Acid	9.67	6
Arnold-Chiari Malformation	MESH:D001139		Tretinoin|Valproic Acid	9.66	2
Cerebellar Diseases	MESH:D002526		Tamoxifen|Tretinoin|Valproic Acid	9.66	4
Plasmacytoma	MESH:D010954		Rosiglitazone|Tretinoin	9.66	1
Dystocia	MESH:D004420		3,4,3',4'-tetrachlorobiphenyl|PCB 180	9.64	1
Cholangiocarcinoma	MESH:D018281		Phenobarbital|Tetrachlorodibenzodioxin|Thioacetamide	9.63	6
Melanoma, Amelanotic	MESH:D018328		Cisplatin|Tamoxifen	9.61	1
Glycosuria	MESH:D006029		Phenobarbital|S-(1,2-dichlorovinyl)cysteine|Valproic Acid	9.60	4
Thymus Hyperplasia	MESH:D013952		Arsenic|titanium dioxide	9.57	2
Diabetic Neuropathies	MESH:D003929		Dietary Fats|Progesterone|Rosiglitazone	9.51	4
Camptocormia	MESH:C537968		bisphenol A|Valproic Acid	9.50	2
Leukemia, Myelogenous, Chronic, BCR-ABL Positive	MESH:D015464		Arsenic Trioxide|Decitabine|Tretinoin	9.50	8
Carcinoma in Situ	MESH:D002278		Benzo(a)pyrene|bisphenol A	9.48	2
MUSCLE HYPERTROPHY	OMIM:614160		bisphenol A|Tamoxifen	9.43	2
Virilism	MESH:D014770		epoxiconazole|Testosterone	9.39	2
Diabetes Complications	MESH:D048909		Dietary Fats|Particulate Matter|Vehicle Emissions	9.38	2
Hamartoma	MESH:D006222		Tetrachlorodibenzodioxin|Tretinoin	9.34	2
Head and Neck Neoplasms	MESH:D006258		Cisplatin|Decitabine|Tretinoin	9.32	16
Bronchial Neoplasms	MESH:D001984		Cisplatin|ethylene dichloride	9.30	2
Granuloma, Respiratory Tract	MESH:D015769		Nanotubes, Carbon|Soot	9.27	4
Signs and Symptoms	MESH:D012816		bisphenol A|Vehicle Emissions	9.26	2
Hearing Disorders	MESH:D006311		Cisplatin|cobaltous chloride|Cyclosporine	9.23	7
Shock, Septic	MESH:D012772		hydroquinone|licochalcone B|Lipopolysaccharides	9.23	15
Psychomotor Disorders	MESH:D011596		Benzo(a)pyrene|Phenobarbital|Valproic Acid	9.22	3
Sexual Dysfunction, Physiological	MESH:D012735		Cisplatin|Estradiol|Testosterone	9.22	6
Endometriosis	MESH:D004715		3,4,3',4'-tetrachlorobiphenyl|bisphenol A|Progesterone|Tetrachlorodibenzodioxin	9.19	10
Hypertelorism	MESH:D006972		Phenobarbital|Valproic Acid	9.15	3
Gastrointestinal Hemorrhage	MESH:D006471		Acetaminophen|Arsenic Trioxide|Quercetin	9.14	3
Mastitis	MESH:D008413		Lipopolysaccharides|Progesterone	9.13	2
Anuria	MESH:D001002		Acetaminophen|Cisplatin|Folic Acid	9.12	3
Neoplasms, Glandular and Epithelial	MESH:D009375		Cisplatin|Tobacco Smoke Pollution	9.12	2
Ventricular Dysfunction	MESH:D018754		Folic Acid|Isoproterenol|Tetrachlorodibenzodioxin	9.06	3
Anus Neoplasms	MESH:D001005		Benzo(a)pyrene|Cisplatin	9.05	2
Parakeratosis	MESH:D010241		Tetrachlorodibenzodioxin|Tobacco Smoke Pollution	9.02	3
Fibromatosis, Aggressive	MESH:D018222		Tamoxifen|Testosterone	8.99	2
Endomyocardial Fibrosis	MESH:D004719		Dietary Fats|Isoproterenol|Particulate Matter	8.98	8
Sarcoma	MESH:D012509		Benzo(a)pyrene|bisphenol A|Cisplatin	8.97	6
Alveolitis, Extrinsic Allergic	MESH:D000542		Air Pollutants|Particulate Matter	8.94	2
Lymphadenitis	MESH:D008199		Cyclosporine|Nanotubes, Carbon	8.93	2
Ige Responsiveness, Atopic	MESH:C564133		Particulate Matter|Vehicle Emissions	8.91	1
Liposarcoma	MESH:D008080		muraglitazar|Troglitazone	8.88	2
Tachycardia, Supraventricular	MESH:D013617		Arsenic Trioxide|Cisplatin|Isoproterenol	8.84	4
Sexual Dysfunctions, Psychological	MESH:D020018		Tamoxifen|Testosterone|Valproic Acid	8.83	7
Ventricular Fibrillation	MESH:D014693		Cisplatin|Estradiol|Isoproterenol|Tretinoin	8.83	21
Calcinosis	MESH:D002114		Coumestrol|Cyclosporine|dorsomorphin	8.78	3
Diabetes Mellitus, Type 1	MESH:D003922		bisphenol A|Lipopolysaccharides|Tetrachlorodibenzodioxin	8.78	3
Chronic Disease	MESH:D002908		Arsenic|Tobacco Smoke Pollution	8.77	2
Atrial Premature Complexes	MESH:D018880		Air Pollutants|Particulate Matter	8.73	1
Double Outlet Right Ventricle	MESH:D004310		Phenobarbital|Valproic Acid	8.71	2
Long QT Syndrome	MESH:D008133		Acetaminophen|Arsenic Trioxide|Dietary Fats|Isoproterenol	8.70	26
Osteonecrosis	MESH:D010020		Formaldehyde|Zoledronic Acid	8.64	3
Cerebral Infarction	MESH:D002544		Cisplatin|Estradiol|Progesterone	8.63	3
Organophosphate Poisoning	MESH:D062025		methidathion|Phenobarbital|Valproic Acid	8.63	3
Hair Diseases	MESH:D006201		Atrazine|Valproic Acid	8.62	2
Digestive System Diseases	MESH:D004066		Arsenic|triphenyl phosphate	8.57	2
Paresis	MESH:D010291		Cyclosporine|Tretinoin|Valproic Acid	8.56	4
Pleural Neoplasms	MESH:D010997		Cisplatin|Tamoxifen	8.55	2
Airway Remodeling	MESH:D056151		Particulate Matter|Vehicle Emissions	8.53	2
Laryngeal Neoplasms	MESH:D007822		Arsenic|Benzo(a)pyrene	8.51	2
Teratoma	MESH:D013724		Cisplatin|Quercetin	8.51	2
Ciliophora Infections	MESH:D016770		Formaldehyde|Niclosamide	8.46	1
Fibroadenoma	MESH:D018226		Atrazine|Valproic Acid	8.44	2
Epilepsy	MESH:D004827		Cisplatin|Folic Acid|Phenobarbital|Valproic Acid	8.43	112
Child Development Disorders, Pervasive	MESH:D002659		Methionine|Valproic Acid	8.42	3
Arsenic Poisoning	MESH:D020261		Air Pollutants|Arsenic|Arsenic Trioxide	8.38	28
Hyperandrogenism	MESH:D017588		Testosterone|Valproic Acid	8.38	2
Infant Death	MESH:D066088		Atrazine|bisphenol A	8.38	2
Uterine Cervical Dysplasia	MESH:D002578		Tretinoin|Vehicle Emissions	8.37	2
Dry Eye Syndromes	MESH:D015352		Formaldehyde|Particulate Matter	8.36	2
Vaginal Diseases	MESH:D014623		Estradiol|Tamoxifen	8.36	3
Urination Disorders	MESH:D014555		Estradiol|Phenobarbital|Urethane	8.35	3
Glomerulosclerosis, Focal Segmental	MESH:D005923		Cyclosporine|Dietary Fats|Tretinoin	8.34	6
Personality Disorders	MESH:D010554		Isoproterenol|Phenobarbital|Valproic Acid	8.34	4
Respiratory System Abnormalities	MESH:D015619		Tetrachlorodibenzodioxin|Valproic Acid	8.34	2
Melanosis	MESH:D008548		Arsenic|hydroquinone	8.33	4
Polycystic Kidney Diseases	MESH:D007690		(+)-JQ1 compound|Rosiglitazone	8.32	2
Arthralgia	MESH:D018771		Acetaminophen|Cisplatin|Cyclosporine	8.29	3
Bacterial Infections	MESH:D001424		bisphenol A|Cisplatin|Lipopolysaccharides	8.29	3
Diabetes Mellitus, Experimental	MESH:D003921		Dietary Fats|Quercetin|Rosiglitazone|Troglitazone	8.28	55
Substance-Related Disorders	MESH:D019966		bisphenol A|Tetrachloroethylene|Tobacco Smoke Pollution|Valproic Acid	8.28	5
Dementia, Vascular	MESH:D015140		Ozone|Particulate Matter	8.27	1
Orthomyxoviridae Infections	MESH:D009976		Nanotubes, Carbon|Particulate Matter	8.24	2
Encephalomalacia	MESH:D004678		bisphenol A|Cisplatin	8.22	2
Hearing Loss, Sensorineural	MESH:D006319		Cisplatin|Cyclosporine|Valproic Acid	8.19	6
Porphyrias, Hepatic	MESH:D017094		Tetrachlorodibenzodioxin|Valproic Acid	8.18	3
Hyponatremia	MESH:D007010		Cisplatin|Isoproterenol|Valproic Acid	8.17	10
Amblyopia	MESH:D000550		Tamoxifen|Valproic Acid	8.16	2
Facial Pain	MESH:D005157		Acetaminophen|Formaldehyde	8.16	4
Bipolar Disorder	MESH:D001714		Cyclosporine|Folic Acid|Tetrachloroethylene|Valproic Acid	8.15	69
Hypercalcemia	MESH:D006934		Tamoxifen|Tretinoin|Zoledronic Acid	8.15	39
Gonadal Disorders	MESH:D006058		bisphenol A|Tetrachlorodibenzodioxin	8.12	2
Multiple Chemical Sensitivity	MESH:D018777		Acetaminophen|Tobacco Smoke Pollution	8.11	1
Urinary Retention	MESH:D016055		Acrylamide|Estradiol|Phenobarbital	8.07	5
Feminization	MESH:D005262		bisphenol A|Progesterone	8.05	2
Folic Acid Deficiency	MESH:D005494		Folic Acid|Phenobarbital	8.05	4
Vasculitis	MESH:D014657		Cisplatin|Tamoxifen|Tretinoin	8.00	10
Magnesium Deficiency	MESH:D008275		Cisplatin|Rosiglitazone	7.98	4
Vascular Calcification	MESH:D061205		Quercetin|Testosterone	7.97	3
Hepatoblastoma	MESH:D018197		Cisplatin|Phenobarbital	7.96	5
Cattle Diseases	MESH:D002418		Acrylamide|methidathion	7.95	2
Leukemia, Promyelocytic, Acute	MESH:D015473		Arsenic|Arsenic Trioxide|Tretinoin	7.94	262
Dilatation, Pathologic	MESH:D004108		Cisplatin|Tobacco Smoke Pollution	7.93	2
Mood Disorders	MESH:D019964		bisphenol A|Estradiol|Valproic Acid	7.93	8
Pancreatitis, Acute Necrotizing	MESH:D019283		Benzo(a)pyrene|Tetrachlorodibenzodioxin	7.87	1
Vaginal Neoplasms	MESH:D014625		Cisplatin|Progesterone	7.87	2
Guillain-Barre Syndrome	MESH:D020275		Cisplatin|Cyclosporine	7.86	2
Hyperesthesia	MESH:D006941		Acetaminophen|decamethrin	7.78	2
Purpura, Thrombocytopenic, Idiopathic	MESH:D016553		Acetaminophen|Cyclosporine	7.78	2
Apnea	MESH:D001049		Air Pollutants|Phenobarbital|Valproic Acid	7.76	4
Jaw Abnormalities	MESH:D007569		Tetrachlorodibenzodioxin|Tretinoin	7.76	5
Gallbladder Neoplasms	MESH:D005706		Arsenic Trioxide|muraglitazar	7.75	4
Hemorrhagic Disorders	MESH:D006474		Tretinoin|Valproic Acid	7.75	2
Hirsutism	MESH:D006628		Cyclosporine|Testosterone	7.74	2
Hypoxia-Ischemia, Brain	MESH:D020925		cobaltous chloride|Lipopolysaccharides	7.74	2
Osteolysis	MESH:D010014		Lipopolysaccharides|Zoledronic Acid	7.74	2
Pancreatitis, Chronic	MESH:D050500		Cyclosporine|Troglitazone	7.73	2
Seizures, Febrile	MESH:D003294		Phenobarbital|Valproic Acid	7.73	10
Embolism	MESH:D004617		Cisplatin|Tamoxifen	7.72	2
Chronobiology Disorders	MESH:D021081		Dietary Fats|Tetrachlorodibenzodioxin	7.71	2
Bronchopulmonary Dysplasia	MESH:D001997		Tobacco Smoke Pollution|Tretinoin	7.70	2
Hypopituitarism	MESH:D007018		Progesterone|Testosterone	7.68	3
Polyploidy	MESH:D011123		hydroquinone|Silicon Dioxide	7.68	2
End Stage Liver Disease	MESH:D058625		Carbon Tetrachloride|Phenobarbital	7.67	2
Tauopathies	MESH:D024801		bisphenol A|Dietary Fats	7.65	2
Translocation, Genetic	MESH:D014178		Cisplatin|Valproic Acid	7.65	2
Abducens Nerve Diseases	MESH:D020434		Cyclosporine|Tretinoin	7.64	5
Porphyria, Acute Intermittent	MESH:D017118		Phenobarbital|Valproic Acid	7.63	2
Retinal Artery Occlusion	MESH:D015356		Cisplatin|Tamoxifen	7.63	2
Carcinoma, Small Cell	MESH:D018288		Arsenic Trioxide|Cisplatin	7.61	4
Fibrosarcoma	MESH:D005354		Arsenic Trioxide|Cisplatin	7.61	3
Coronary Restenosis	MESH:D023903		Arsenic Trioxide|Folic Acid	7.59	2
Bronchopneumonia	MESH:D001996		Nanotubes, Carbon|Particulate Matter	7.56	2
Silicosis	MESH:D012829		Particulate Matter|Silicon Dioxide	7.55	29
Carotid Artery Thrombosis	MESH:D002341		Estradiol|Progesterone	7.54	1
Hyperphagia	MESH:D006963		bisphenol A|Dietary Fats	7.54	6
Osteomalacia	MESH:D010018		Folic Acid|Phenobarbital	7.54	3
Mucocutaneous Lymph Node Syndrome	MESH:D009080		Air Pollutants|Ozone	7.52	1
Depressive Disorder, Major	MESH:D003865		Particulate Matter|Testosterone|Tobacco Smoke Pollution	7.51	4
Primary Myelofibrosis	MESH:D055728		Decitabine|trichostatin A	7.51	1
Chemical and Drug Induced Liver Injury, Chronic	MESH:D056487		Acetaminophen|Carbon Tetrachloride	7.50	2
Overweight	MESH:D050177		bisphenol A|Particulate Matter	7.48	2
Cardiomyopathy, Dilated	MESH:D002311		bisphenol A|Testosterone|Tretinoin	7.47	2
Cholecystitis	MESH:D002764		Cisplatin|Clofibrate	7.47	2
Neonatal Abstinence Syndrome	MESH:D009357		Phenobarbital|Valproic Acid	7.45	3
Neuroectodermal Tumors, Primitive	MESH:D018242		Formaldehyde|Tetrachloroethylene	7.45	1
Chest Pain	MESH:D002637		Cisplatin|Clofibrate|Tretinoin	7.43	4
Epilepsy, Complex Partial	MESH:D017029		Phenobarbital|Valproic Acid	7.36	13
Epilepsy, Generalized	MESH:D004829		Phenobarbital|Valproic Acid	7.36	3
Pneumococcal Infections	MESH:D011008		Tetrachlorodibenzodioxin|trovafloxacin	7.36	3
Colitis, Ulcerative	MESH:D003093		bisphenol A|Cyclosporine|Rosiglitazone	7.34	3
Dermatitis, Occupational	MESH:D009783		Formaldehyde|Nickel	7.32	3
Glucose Metabolism Disorders	MESH:D044882		bisphenol A|Troglitazone	7.32	3
Granulomatosis with Polyangiitis	MESH:D014890		Cyclosporine|Silicon Dioxide	7.29	2
Lipidoses	MESH:D008064		Dietary Fats|indole-3-carbinol|Tamoxifen	7.29	8
Adrenal Gland Neoplasms	MESH:D000310		Arsenic|Valproic Acid	7.28	3
Keratosis	MESH:D007642		Arsenic|Estradiol	7.28	12
Female Urogenital Diseases	MESH:D052776		Arsenic|Tamoxifen	7.27	2
Sciatic Neuropathy	MESH:D020426		Acrylamide|Cisplatin	7.27	2
Bone Neoplasms	MESH:D001859		Tamoxifen|Zoledronic Acid	7.26	11
Infarction	MESH:D007238		Isoproterenol|Quercetin	7.26	1
Leiomyosarcoma	MESH:D007890		Cisplatin|Formaldehyde	7.22	2
Sepsis	MESH:D018805		Cisplatin|Isoproterenol|Lipopolysaccharides	7.21	18
Disorders of Excessive Somnolence	MESH:D006970		Cyclosporine|Phenobarbital|Valproic Acid	7.20	28
Pulmonary Emphysema	MESH:D011656		Lipopolysaccharides|Tobacco Smoke Pollution	7.19	4
Erythema	MESH:D004890		hydroquinone|Tetradecanoylphorbol Acetate|Tretinoin	7.18	11
Urolithiasis	MESH:D052878		Choline|muraglitazar	7.17	4
Vitiligo	MESH:D014820		hydroquinone|Tretinoin	7.15	2
Sleep Apnea, Obstructive	MESH:D020181		Phenobarbital|Testosterone	7.14	2
Goiter	MESH:D006042		Acrylamide|hexabromocyclododecane	7.12	2
Lameness, Animal	MESH:D007794		Acrylamide|decamethrin	7.12	4
Brain Diseases, Metabolic	MESH:D001928		Cyclosporine|Valproic Acid	7.11	22
Radiation Injuries, Experimental	MESH:D011833		cobaltous chloride|Quercetin	7.11	2
Eyelid Diseases	MESH:D005141		Formaldehyde|Valproic Acid	7.10	3
Posterior Leukoencephalopathy Syndrome	MESH:D054038		Cisplatin|Cyclosporine	7.08	4
Shock, Hemorrhagic	MESH:D012771		Testosterone|Valproic Acid	7.07	2
Colonic Diseases	MESH:D003108		bisphenol A|Dietary Fats	7.04	2
Dehydration	MESH:D003681		Arsenic Trioxide|Cisplatin	7.03	3
Intracranial Thrombosis	MESH:D020767		Tamoxifen|Vehicle Emissions	7.03	2
Ear Diseases	MESH:D004427		Cisplatin|Tretinoin	7.02	3
Erythema Multiforme	MESH:D004892		Phenobarbital|Valproic Acid	7.00	2
Kidney Failure, Chronic	MESH:D007676		Acetaminophen|Atrazine|Folic Acid	6.99	5
Adrenocortical Carcinoma	MESH:D018268		Cisplatin|Decitabine	6.95	3
Optic Neuritis	MESH:D009902		Cisplatin|Tamoxifen	6.94	4
Red-Cell Aplasia, Pure	MESH:D012010		Tretinoin|Valproic Acid	6.91	2
Stress Disorders, Post-Traumatic	MESH:D013313		Tetrachloroethylene|Valproic Acid	6.87	2
Athetosis	MESH:D001264		decamethrin|Phenobarbital	6.86	2
Hematologic Neoplasms	MESH:D019337		Decitabine|Tetrachlorodibenzodioxin	6.84	2
Epilepsy, Tonic-Clonic	MESH:D004830		Acetaminophen|Phenobarbital|Valproic Acid	6.83	39
Nephrosis, Lipoid	MESH:D009402		Cyclosporine|Dietary Fats	6.82	3
Erythema Nodosum	MESH:D004893		Estradiol|Tretinoin	6.79	5
Osteoporosis, Postmenopausal	MESH:D015663		Estradiol|Quercetin	6.79	2
Blood Platelet Disorders	MESH:D001791		titanium dioxide|Valproic Acid	6.77	3
Hypertrophy, Right Ventricular	MESH:D017380		Particulate Matter|Quercetin	6.77	3
Lupus Nephritis	MESH:D008181		Lipopolysaccharides|Niclosamide	6.77	2
Parkinson Disease, Secondary	MESH:D010302		Atrazine|Benzo(a)pyrene|Valproic Acid	6.77	18
Aberrant Crypt Foci	MESH:D058739		Arsenic Trioxide|Dietary Fats	6.76	3
Adenomatous Polyposis Coli	MESH:D011125		Dietary Fats|Quercetin	6.74	2
Kidney Cortex Necrosis	MESH:D007673		Carbon Tetrachloride|Cisplatin	6.74	4
Nasopharyngeal Carcinoma	MESH:D000077274		Arsenic Trioxide|Cisplatin	6.71	2
Hyperhomocysteinemia	MESH:D020138		Folic Acid|Methionine	6.69	22
Quadriplegia	MESH:D011782		Fenofibrate|Phenobarbital	6.69	2
Graft vs Host Disease	MESH:D006086		Cyclosporine|Tetrachlorodibenzodioxin	6.66	19
Anemia, Macrocytic	MESH:D000748		Folic Acid|Valproic Acid	6.65	7
Gout	MESH:D006073		Cyclosporine|Fenofibrate	6.63	6
Dermatitis, Contact	MESH:D003877		Formaldehyde|Nickel|Niclosamide	6.58	9
Leukemia-Lymphoma, Adult T-Cell	MESH:D015459		Arsenic Trioxide|Zoledronic Acid	6.58	3
Anemia, Sideroblastic	MESH:D000756		Folic Acid|Progesterone	6.56	1
Epilepsies, Partial	MESH:D004828		Phenobarbital|Valproic Acid	6.54	15
Nephrocalcinosis	MESH:D009397		Acetaminophen|Cyclosporine	6.53	2
Nephrosclerosis	MESH:D009400		Dietary Fats|Niclosamide	6.53	3
Diabetes, Gestational	MESH:D016640		Arsenic|Atrazine	6.51	4
Hyperpigmentation	MESH:D017495		Arsenic|Tretinoin	6.51	6
Diabetic Cardiomyopathies	MESH:D058065		Dietary Fats|Rosiglitazone	6.45	5
Uveitis	MESH:D014605		Cyclosporine|Lipopolysaccharides	6.45	4
Leukemia, Lymphoid	MESH:D007945		Arsenic Trioxide|Cisplatin	6.32	2
Nociceptive Pain	MESH:D059226		Formaldehyde|hydroquinone	6.31	9
Neuromuscular Manifestations	MESH:D020879		Clofibrate|decamethrin	6.26	2
Triple Negative Breast Neoplasms	MESH:D064726		Cisplatin|(+)-JQ1 compound	6.26	4
Parkinsonian Disorders	MESH:D020734		Lipopolysaccharides|Particulate Matter|Valproic Acid	6.24	4
Hypersensitivity, Delayed	MESH:D006968		Formaldehyde|Progesterone	6.23	2
Lymphoma, T-Cell	MESH:D016399		Cisplatin|Quercetin	6.22	2
Encephalitis	MESH:D004660		bisphenol A|Lipopolysaccharides	6.21	3
Sinusitis	MESH:D012852		Acetaminophen|Tobacco Smoke Pollution	6.21	2
Fanconi Syndrome	MESH:D005198		Cisplatin|Valproic Acid	6.19	14
Cerebellar Ataxia	MESH:D002524		Folic Acid|Tamoxifen	6.17	2
Alkalosis	MESH:D000471		Cisplatin|Valproic Acid	6.15	2
Death, Sudden	MESH:D003645		Acetaminophen|Isoproterenol	6.13	2
Hepatic Veno-Occlusive Disease	MESH:D006504		Cyclosporine|senecionine	6.10	2
Raynaud Disease	MESH:D011928		Arsenic|Cisplatin	6.09	7
Testicular Neoplasms	MESH:D013736		Cisplatin|Formaldehyde	6.09	18
Papilledema	MESH:D010211		Tamoxifen|Tretinoin	6.08	10
Anemia, Megaloblastic	MESH:D000749		Folic Acid|Phenobarbital	6.06	14
Venous Thromboembolism	MESH:D054556		Progesterone|Tamoxifen	6.04	6
Pseudotumor Cerebri	MESH:D011559		Tretinoin|Valproic Acid	6.03	22
Epilepsy, Temporal Lobe	MESH:D004833		Phenobarbital|Valproic Acid	5.97	4
Autonomic Nervous System Diseases	MESH:D001342		Cisplatin|Phenobarbital	5.95	3
Carcinoma, Ovarian Epithelial	MESH:D000077216		Benzo(a)pyrene|Cisplatin	5.94	5
Death, Sudden, Cardiac	MESH:D016757		Arsenic Trioxide|Isoproterenol	5.93	4
Hepatic Insufficiency	MESH:D048550		Dietary Fats|Thioacetamide	5.92	4
Urticaria	MESH:D014581		Acetaminophen|Formaldehyde|Lactic Acid	5.88	9
Wilms Tumor	MESH:D009396		Cisplatin|Tretinoin	5.87	3
Acne Vulgaris	MESH:D000152		Tobacco Smoke Pollution|Tretinoin	5.84	7
Precursor T-Cell Lymphoblastic Leukemia-Lymphoma	MESH:D054218		Arsenic|Cyclosporine	5.76	2
Hypesthesia	MESH:D006987		Arsenic|Cisplatin	5.75	2
Nystagmus, Pathologic	MESH:D009759		Phenobarbital|Valproic Acid	5.72	7
Speech Disorders	MESH:D013064		Phenobarbital|Valproic Acid	5.72	4
Stomatitis	MESH:D013280		Cisplatin|Tretinoin	5.72	2
Gastritis	MESH:D005756		Acetaminophen|Folic Acid	5.70	3
Consciousness Disorders	MESH:D003244		Tamoxifen|Valproic Acid	5.65	10
Pericarditis	MESH:D010493		bisphenol A|Valproic Acid	5.65	2
Deafness	MESH:D003638		Cisplatin|cobaltous chloride	5.63	3
Infections	MESH:D007239		Arsenic|Cyclosporine	5.63	3
Amnesia	MESH:D000647		Choline|Estradiol|Testosterone	5.62	4
Fetal Diseases	MESH:D005315		Tetrachlorodibenzodioxin|Valproic Acid	5.62	3
Obsessive-Compulsive Disorder	MESH:D009771		Estradiol|Tobacco Smoke Pollution	5.62	2
Arthritis	MESH:D001168		Rosiglitazone|Tretinoin	5.58	2
Neoplasms, Adipose Tissue	MESH:D018205		muraglitazar	5.55	1
Hallucinations	MESH:D006212		Acetaminophen|Cyclosporine|Valproic Acid	5.50	5
Blindness	MESH:D001766		Cisplatin|cobaltous chloride	5.49	3
Leukoencephalopathies	MESH:D056784		Cisplatin|Cyclosporine	5.42	3
Lymphoma, Large B-Cell, Diffuse	MESH:D016403		Cisplatin|(+)-JQ1 compound	5.42	2
Flushing	MESH:D005483		Cyclosporine|Quercetin	5.40	3
Liver Cirrhosis, Biliary	MESH:D008105		Carbon Tetrachloride|Progesterone	5.39	1
Small Cell Lung Carcinoma	MESH:D055752		Arsenic|Cisplatin	5.39	8
Disruptive, Impulse Control, and Conduct Disorders	MESH:D007174		Testosterone|Valproic Acid	5.37	4
Muscle Cramp	MESH:D009120		Tretinoin|Valproic Acid	5.37	2
Ochronosis	MESH:D009794		hydroquinone	5.33	1
Squamous Cell Carcinoma of Head and Neck	MESH:D000077195		Cisplatin|Tetradecanoylphorbol Acetate	5.33	5
Hodgkin Disease	MESH:D006689		Cisplatin|Tetrachloroethylene	5.32	4
Gait Disorders, Neurologic	MESH:D020233		Acrylamide|Valproic Acid	5.31	11
Neuroleptic Malignant Syndrome	MESH:D009459		Acetaminophen|Phenobarbital	5.26	2
Agricultural Workers' Diseases	MESH:D000382		Atrazine|Carbon Tetrachloride	5.23	8
Influenza, Human	MESH:D007251		Ozone|Quercetin	5.23	2
Polyneuropathies	MESH:D011115		Cisplatin|trovafloxacin	5.14	4
Oliguria	MESH:D009846		Acetaminophen|Tretinoin	5.13	4
Tinnitus	MESH:D014012		Cisplatin|Valproic Acid	5.13	5
Inappropriate ADH Syndrome	MESH:D007177		Cisplatin|Valproic Acid	5.11	8
Lymphangiectasis, Intestinal	MESH:D008201		indole-3-carbinol	5.10	1
Alcoholism	MESH:D000437		Estradiol|Valproic Acid	5.00	2
Jaundice, Obstructive	MESH:D041781		Estradiol|Valproic Acid	4.96	2
Chorea	MESH:D002819		decamethrin|Valproic Acid	4.94	4
Cell Transformation, Viral	MESH:D002472		Niclosamide	4.91	1
Agranulocytosis	MESH:D000380		Cisplatin|Valproic Acid	4.81	6
Dyskinesias	MESH:D020820		Phenobarbital|Valproic Acid	4.77	10
POEMS Syndrome	MESH:D016878		Tamoxifen	4.73	1
Femoral Fractures	MESH:D005264		Zoledronic Acid	4.69	1
Thyroid Dysgenesis	MESH:D050033		Arsenic Trioxide	4.67	1
Dermatitis, Photoallergic	MESH:D017454		avobenzone	4.65	1
Formaldehyde poisoning	MESH:C537268		Formaldehyde	4.64	1
Abortion, Veterinary	MESH:D000034		Progesterone	4.61	1
Brain Hemorrhage, Traumatic	MESH:D020201		Progesterone	4.61	1
Retinoschisis	MESH:D041441		triphenyl phosphate	4.61	1
Pre-Excitation Syndromes	MESH:D011226		Isoproterenol	4.60	1
Esophageal Squamous Cell Carcinoma	MESH:D000077277		Cisplatin|Tobacco Smoke Pollution	4.58	4
Klinefelter Syndrome	MESH:D007713		Testosterone	4.56	1
Shock, Traumatic	MESH:D012774		Testosterone	4.56	1
Adrenal Cortex Neoplasms	MESH:D000306		Rosiglitazone	4.55	1
Nephrotic Syndrome	MESH:D009404		Cyclosporine|Tamoxifen	4.55	8
Glomerulonephritis	MESH:D005921		Cisplatin|Troglitazone	4.52	2
Lipoma	MESH:D008067		muraglitazar	4.51	1
Jaw Diseases	MESH:D007571		Zoledronic Acid	4.49	1
Heart Failure, Systolic	MESH:D054143		Isoproterenol	4.45	1
Tachycardia, Reciprocating	MESH:D054139		Isoproterenol	4.45	2
Dermatofibrosarcoma	MESH:D018223		Clofibrate	4.40	1
Pain, Postoperative	MESH:D010149		Acetaminophen|Valproic Acid	4.40	9
Panniculitis, Peritoneal	MESH:D015436		Tamoxifen	4.39	1
Pulmonary Valve Stenosis	MESH:D011666		Dichloroacetic Acid	4.39	1
Alstrom Syndrome	MESH:D056769		Rosiglitazone	4.35	1
Giant Cell Tumor of Bone	MESH:D018212		Zoledronic Acid	4.35	2
Osteoporotic Fractures	MESH:D058866		Zoledronic Acid	4.35	1
Atrial Standstill	MESH:C563984		Isoproterenol	4.34	1
Syncope, Vasovagal	MESH:D019462		Isoproterenol	4.34	4
Carcinoma, Papillary	MESH:D002291		Arsenic Trioxide	4.33	1
Acquired ichthyosis	MESH:C538175		Tretinoin	4.29	2
Choriocarcinoma	MESH:D002822		Tretinoin	4.29	1
Maternal Death	MESH:D063130		decamethrin	4.29	1
Vitreous Hemorrhage	MESH:D014823		Tretinoin	4.29	1
Anosmia	MESH:D000086582		Particulate Matter	4.28	1
Bronchiolitis, Viral	MESH:D001990		Particulate Matter	4.28	1
Communication Disorders	MESH:D003147		Particulate Matter	4.28	1
PULMONARY FUNCTION	OMIM:608852		Particulate Matter	4.28	1
Fibrocystic Breast Disease	MESH:D005348		Progesterone	4.26	1
Hyperlipidemia, Familial Combined	MESH:D006950		Fenofibrate	4.25	1
Uterine Cervicitis	MESH:D002575		trovafloxacin	4.25	1
Acute-Phase Reaction	MESH:D000210		Zoledronic Acid	4.23	1
Heavy Metal Poisoning, Nervous System	MESH:D020260		cobaltous chloride	4.23	1
Lymphoma, Non-Hodgkin	MESH:D008228		Testosterone|Tetrachlorodibenzodioxin	4.23	3
Firesetting Behavior	MESH:D005391		Testosterone	4.22	1
Cestode Infections	MESH:D002590		Niclosamide	4.21	2
Biliary Dyskinesia	MESH:D001657		Estradiol	4.19	1
Diarrhea, Infantile	MESH:D003968		Arsenic	4.19	2
Multicystic Dysplastic Kidney	MESH:D021782		Phenobarbital	4.19	1
Sturge-Weber Syndrome	MESH:D013341		Phenobarbital	4.19	1
Fibromatosis, Abdominal	MESH:D018221		Tamoxifen	4.18	1
Mixed Tumor, Mullerian	MESH:D018200		Tamoxifen	4.18	1
Uterine Prolapse	MESH:D014596		Tamoxifen	4.18	1
Aortic Aneurysm	MESH:D001014		3,4,3',4'-tetrachlorobiphenyl	4.16	1
Cardio-Renal Syndrome	MESH:D059347		Tobacco Smoke Pollution	4.16	1
Pediatric Crohn's disease	MESH:C536215		Tobacco Smoke Pollution	4.16	1
Zika Virus Infection	MESH:D000071243		Niclosamide	4.10	1
Lens Subluxation	MESH:D007906		Acetaminophen	4.09	1
Stomach Ulcer	MESH:D013276		Isoproterenol|Quercetin	4.07	4
Ataxia Telangiectasia	MESH:D001260		Quercetin	4.06	1
Mastodynia	MESH:D059373		Progesterone	4.06	1
Psychotic Disorders	MESH:D011618		Folic Acid|Valproic Acid	4.06	11
Schistosomiasis japonica	MESH:D012554		Quercetin	4.06	1
Angioedema	MESH:D000799		Acetaminophen|Progesterone	4.05	6
Tachycardia, Atrioventricular Nodal Reentry	MESH:D013611		Isoproterenol	4.05	1
Hernia	MESH:D006547		Tamoxifen	4.04	2
Hashimoto's encephalitis	MESH:C535841		Tetrachlorodibenzodioxin	4.02	1
Intellectual Disability	MESH:D008607		Phenobarbital|Valproic Acid	4.02	2
Keratitis, Herpetic	MESH:D016849		Tetrachlorodibenzodioxin	4.02	1
Keratoconjunctivitis	MESH:D007637		Soot	4.02	1
Adams-Stokes Syndrome	MESH:D000219		Isoproterenol	4.00	2
Anovulation	MESH:D000858		indole-3-carbinol	4.00	1
Astigmatism	MESH:D001251		Valproic Acid	4.00	1
Telecanthus	MESH:C562941		Valproic Acid	4.00	1
Twins, Conjoined	MESH:D014428		Valproic Acid	4.00	1
Valproic acid antenatal infection	MESH:C536525		Valproic Acid	4.00	1
Adrenocortical Adenoma	MESH:D018246		Arsenic	3.99	1
Foot Diseases	MESH:D005534		Arsenic	3.99	1
Peritoneal Fibrosis	MESH:D056627		Troglitazone	3.99	1
Syphilis	MESH:D013587		Arsenic	3.99	1
Chorioamnionitis	MESH:D002821		Lipopolysaccharides	3.97	2
Enterocolitis, Neutropenic	MESH:D044504		Cisplatin	3.97	1
Fallopian Tube Neoplasms	MESH:D005185		Cisplatin	3.97	1
Paraganglioma, Extra-Adrenal	MESH:D010236		Cisplatin	3.97	1
Tracheal Neoplasms	MESH:D014134		Cisplatin	3.97	1
Ectropion	MESH:D004483		Tretinoin	3.95	1
Lentigo	MESH:D007911		Tretinoin	3.95	1
Lichen Planus, Oral	MESH:D017676		Tretinoin	3.95	1
Microstomia	MESH:D008865		Tretinoin	3.95	1
Wolff-Parkinson-White Syndrome	MESH:D014927		Isoproterenol	3.95	1
Embolism, Fat	MESH:D004620		Clofibrate	3.94	1
Niemann-Pick Disease, Type C	MESH:D052556		Clofibrate	3.94	1
Abdominal Neoplasms	MESH:D000008		Tamoxifen	3.93	1
Graves Ophthalmopathy	MESH:D049970		Rosiglitazone	3.93	1
Metal Metabolism, Inborn Errors	MESH:D008664		Cyclosporine	3.93	1
Uveitis, Posterior	MESH:D015866		Cyclosporine	3.93	1
Lead Poisoning, Nervous System	MESH:D020263		Quercetin	3.92	1
Neurasthenia	MESH:D009440		Progesterone	3.92	1
Scleroderma, Diffuse	MESH:D045743		Tetrachloroethylene	3.92	1
Fetal Nutrition Disorders	MESH:D048070		Dietary Fats	3.91	1
HIV Infections	MESH:D015658		Nickel|Tobacco Smoke Pollution	3.91	2
Hypertensive Nephropathy	MESH:C563161		Dietary Fats	3.91	1
Lice Infestations	MESH:D010373		methidathion	3.90	1
Sprue, Tropical	MESH:D013182		Folic Acid	3.90	1
Acquired Hyperostosis Syndrome	MESH:D020083		Zoledronic Acid	3.89	1
Fat Necrosis	MESH:D005218		Thioacetamide	3.88	1
Adenoviridae Infections	MESH:D000257		Niclosamide	3.87	1
Leukemia, Myelomonocytic, Chronic	MESH:D015477		Decitabine	3.87	1
Long Qt Syndrome 2	MESH:C563614		Arsenic Trioxide	3.87	1
Varicocele	MESH:D014646		Testosterone	3.87	1
Leukemic Infiltration	MESH:D017254		Tetradecanoylphorbol Acetate	3.86	1
Lipodystrophy, Familial Partial	MESH:D052496		Rosiglitazone	3.86	1
Delirium	MESH:D003693		Cyclosporine|Valproic Acid	3.85	8
Diabetic Ketoacidosis	MESH:D016883		Clofibrate	3.85	1
Tibial Fractures	MESH:D013978		Estradiol	3.85	1
Jaundice, Neonatal	MESH:D007567		Phenobarbital	3.84	1
Nails, Malformed	MESH:D009264		Phenobarbital	3.84	1
Papillomavirus Infections	MESH:D030361		Tamoxifen	3.84	1
Spermatocele	MESH:D013088		Tamoxifen	3.84	1
Leukostasis	MESH:D018921		Troglitazone	3.83	1
Striatonigral Degeneration	MESH:D020955		Lipopolysaccharides	3.83	1
Gingival Diseases	MESH:D005882		Tobacco Smoke Pollution	3.82	1
Bronchial Diseases	MESH:D001982		Isoproterenol	3.80	1
Lymphoma, Follicular	MESH:D008224		2-(1H-indazol-4-yl)-6-(4-methanesulfonylpiperazin-1-ylmethyl)-4-morpholin-4-ylthieno(3,2-d)pyrimidine	3.79	1
Blast Crisis	MESH:D001752		Arsenic Trioxide	3.78	1
Pulmonary edema of mountaineers	MESH:C535833		cobaltous chloride	3.77	1
Antisocial Personality Disorder	MESH:D000987		Testosterone	3.76	1
Breast Neoplasms, Male	MESH:D018567		Tamoxifen	3.76	1
Dysgerminoma	MESH:D004407		Cisplatin	3.76	2
Helminthiasis	MESH:D006373		Niclosamide	3.76	2
Lithiasis	MESH:D020347		Testosterone	3.76	1
Maxillary Sinus Neoplasms	MESH:D008444		Cisplatin	3.76	1
Mediastinitis	MESH:D008480		Cisplatin	3.76	1
Nerve Sheath Neoplasms	MESH:D018317		Tamoxifen	3.76	1
Acantholysis	MESH:D000051		Tretinoin	3.75	1
Cheilitis	MESH:D002613		Tretinoin	3.75	1
Congenital Microtia	MESH:D065817		Tretinoin	3.75	1
Dystonia	MESH:D004421		Phenobarbital|Valproic Acid	3.75	5
Sacral defect and anterior sacral meningocele	MESH:C537221		Tretinoin	3.75	1
Clear-cell metastatic renal cell carcinoma	MESH:C538445		Arsenic	3.74	1
Hyperkeratosis, Epidermolytic	MESH:D017488		Arsenic	3.74	1
Adenocarcinoma, Papillary	MESH:D000231		Phenobarbital	3.73	1
Genital Neoplasms, Male	MESH:D005834		Phenobarbital	3.73	1
Keratoconjunctivitis Sicca	MESH:D007638		Cyclosporine	3.73	1
Pneumonia, Viral	MESH:D011024		Particulate Matter	3.73	1
Protozoan Infections, Animal	MESH:D011529		Cyclosporine	3.73	1
Carcinosarcoma	MESH:D002296		Quercetin	3.72	1
Pulmonary Heart Disease	MESH:D011660		Ozone	3.72	1
Chlamydia Infections	MESH:D002690		trovafloxacin	3.70	1
Choroid Diseases	MESH:D015862		Tamoxifen	3.70	1
Warts	MESH:D014860		Formaldehyde	3.68	1
Retinal Neovascularization	MESH:D015861		Tunicamycin	3.67	1
Anisometropia	MESH:D015858		Valproic Acid	3.66	1
Fetal Macrosomia	MESH:D005320		Valproic Acid	3.66	1
Meningocele	MESH:D008588		Valproic Acid	3.66	1
Cockayne Syndrome	MESH:D003057		Dietary Fats	3.65	1
Hyperlipoproteinemia Type II	MESH:D006938		Fenofibrate	3.65	2
Sebaceous Gland Neoplasms	MESH:D012626		Dietary Fats	3.65	1
Dyspareunia	MESH:D004414		Tamoxifen	3.64	2
Gonadal Dysgenesis	MESH:D006059		Progesterone	3.64	1
Hyperexplexia hereditary	MESH:C538136		Phenobarbital	3.64	1
Mite Infestations	MESH:D008924		fipronil	3.64	1
Lead Poisoning	MESH:D007855		Succimer	3.63	4
Lymphoma, B-Cell	MESH:D016393		2-(1H-indazol-4-yl)-6-(4-methanesulfonylpiperazin-1-ylmethyl)-4-morpholin-4-ylthieno(3,2-d)pyrimidine	3.63	1
Polymyositis	MESH:D017285		Fenofibrate	3.63	2
Tissue Adhesions	MESH:D000267		Nanotubes, Carbon	3.63	1
Hand-Foot Syndrome	MESH:D060831		Cisplatin	3.62	1
HEARING LOSS, CISPLATIN-INDUCED, SUSCEPTIBILITY TO	OMIM:613290		Cisplatin	3.62	5
Male Germ Cell Tumor	MESH:C564777		Cisplatin	3.62	1
Protein C Deficiency	MESH:D020151		Cisplatin	3.62	1
Retroperitoneal liposarcoma	MESH:C538370		Cisplatin	3.62	1
Urethral Neoplasms	MESH:D014523		Cisplatin	3.62	1
Adenomatous Polyps	MESH:D018256		Formaldehyde	3.61	1
Fibroma	MESH:D005350		Formaldehyde	3.61	1
Synucleinopathies	MESH:D000080874		Benzo(a)pyrene	3.61	1
Chromosome Disorders	MESH:D025063		Aflatoxin B1	3.60	1
Xeroderma Pigmentosum	MESH:D014983		Tretinoin	3.60	1
Dysthymic Disorder	MESH:D019263		Testosterone	3.59	1
Familial Testotoxicosis	MESH:C536961		Testosterone	3.59	1
Paraparesis	MESH:D020335		Methionine	3.59	1
Tongue Diseases	MESH:D014060		Tamoxifen	3.59	1
Balkan Nephropathy	MESH:D001449		aristolochic acid I	3.58	6
Gingival Hypertrophy	MESH:D005886		Cyclosporine	3.58	1
Leukemia, Monocytic, Acute	MESH:D007948		Arsenic Trioxide	3.58	2
Mushroom Poisoning	MESH:D009145		Cyclosporine	3.58	1
Nephrosis, congenital	MESH:C535761		Cyclosporine	3.58	1
Paraganglioma	MESH:D010235		Arsenic Trioxide	3.58	1
Spermatic Cord Torsion	MESH:D013086		Cyclosporine	3.58	1
Vacuolar myopathy	MESH:C536522		Cyclosporine	3.58	1
Aortic Valve Stenosis	MESH:D001024		Progesterone	3.57	1
Carcinoma, Lobular	MESH:D018275		Progesterone	3.57	1
Gastrointestinal Stromal Tumors	MESH:D046152		2-(1H-indazol-4-yl)-6-(4-methanesulfonylpiperazin-1-ylmethyl)-4-morpholin-4-ylthieno(3,2-d)pyrimidine	3.57	1
Hypoproteinemia	MESH:D007019		Quercetin	3.57	1
Abruptio Placentae	MESH:D000037		Phenobarbital	3.56	1
Anemia, Hypochromic	MESH:D000747		Phenobarbital	3.56	1
Hypervitaminosis A	MESH:D006986		Phenobarbital	3.56	1
Leukomalacia, Periventricular	MESH:D007969		Lipopolysaccharides	3.55	1
Intracranial Embolism	MESH:D020766		Tamoxifen	3.54	1
HIV Wasting Syndrome	MESH:D019247		Testosterone	3.53	1
Mycosis Fungoides	MESH:D009182		Arsenic Trioxide	3.53	1
Retinoblastoma	MESH:D012175		Arsenic Trioxide	3.53	1
Status Asthmaticus	MESH:D013224		Isoproterenol	3.53	3
Cadmium Poisoning	MESH:D002105		Quercetin	3.52	1
Leukemia, Erythroblastic, Acute	MESH:D004915		Troglitazone	3.52	1
Sunburn	MESH:D013471		titanium dioxide	3.52	1
Carcinoma, Merkel Cell	MESH:D015266		Cisplatin	3.51	1
Histiocytic Disorders, Malignant	MESH:D015620		Cisplatin	3.51	1
Adenoma, Bile Duct	MESH:D002759		Phenobarbital	3.50	2
Diabetic Retinopathy	MESH:D003930		Fenofibrate	3.50	1
Malnutrition	MESH:D044342		Arsenic	3.50	1
Neuropathy, Painful	MESH:C564945		Formaldehyde	3.50	1
Anodontia	MESH:D000848		Tretinoin	3.49	1
Paronychia	MESH:D010304		Tretinoin	3.49	1
Pterygium	MESH:D011625		Tretinoin	3.49	1
Intracranial Arteriosclerosis	MESH:D002537		Particulate Matter	3.48	2
Uveal melanoma	MESH:C536494		Arsenic Trioxide	3.48	1
Gingival Overgrowth	MESH:D019214		Cyclosporine	3.47	1
Hemostatic Disorders	MESH:D020141		Cyclosporine	3.47	1
Lymphatic Abnormalities	MESH:D044148		Tetrachlorodibenzodioxin	3.47	1
Salivary Gland Diseases	MESH:D012466		Tetrachlorodibenzodioxin	3.47	1
Tooth Injuries	MESH:D018677		Tobacco Smoke Pollution	3.47	1
Tracheal Diseases	MESH:D014133		Tobacco Smoke Pollution	3.47	1
Angioedemas, Hereditary	MESH:D054179		Progesterone	3.46	2
Dandy-Walker Syndrome	MESH:D003616		Valproic Acid	3.46	1
Epilepsy, Reflex	MESH:D020195		Valproic Acid	3.46	3
Lipomyelomeningocele	MESH:C537030		Valproic Acid	3.46	1
Neurogenic Bowel	MESH:D055496		Valproic Acid	3.46	1
Systemic carnitine deficiency	MESH:C536778		Valproic Acid	3.46	2
Hepatitis, Chronic	MESH:D006521		Fenofibrate	3.45	1
Alcohol Withdrawal Seizures	MESH:D020270		Phenobarbital	3.44	1
Bowen's Disease	MESH:D001913		Arsenic	3.44	4
Spinal Curvatures	MESH:D013121		hexabromocyclododecane	3.44	1
Foreign-Body Reaction	MESH:D005549		Nanotubes, Carbon	3.43	1
Fractures, Bone	MESH:D050723		Rosiglitazone	3.43	1
Myoclonus	MESH:D009207		Acetaminophen|Valproic Acid	3.43	11
Histiocytosis, Langerhans-Cell	MESH:D006646		Cisplatin	3.42	1
Labyrinth Diseases	MESH:D007759		Cisplatin	3.42	1
Mitral Valve Insufficiency	MESH:D008944		Isoproterenol	3.42	1
Voice Disorders	MESH:D014832		Testosterone	3.42	1
Gastro-enteropancreatic neuroendocrine tumor	MESH:C535650		entinostat	3.41	1
Lung agenesis	MESH:C562992		Tretinoin	3.40	1
Purpura Fulminans	MESH:D055665		Acetaminophen	3.40	1
Splenic Infarction	MESH:D013159		Tretinoin	3.40	1
Spondylosis	MESH:D055009		Acetaminophen	3.40	1
Amyloidosis	MESH:D000686		Rosiglitazone	3.39	1
Aspermia	MESH:D053714		decamethrin	3.39	1
Migraine with Aura	MESH:D020325		Tamoxifen	3.39	1
Monoclonal Gammopathy of Undetermined Significance	MESH:D008998		Carbon Tetrachloride	3.39	1
Premenstrual Syndrome	MESH:D011293		Phenobarbital	3.39	1
Xerophthalmia	MESH:D014985		Cyclosporine	3.38	1
Alveolar Bone Loss	MESH:D016301		Lipopolysaccharides	3.37	1
Hyperoxaluria	MESH:D006959		Clofibrate	3.37	1
Iron Metabolism Disorders	MESH:D019189		Lipopolysaccharides	3.37	1
Environmental Illness	MESH:D018876		Vehicle Emissions	3.36	1
Follicular Cyst	MESH:D005497		Tobacco Smoke Pollution	3.36	1
Leukemia, T-Cell	MESH:D015458		Arsenic Trioxide	3.36	1
Thromboangiitis Obliterans	MESH:D013919		Tobacco Smoke Pollution	3.36	1
Psychophysiologic Disorders	MESH:D011602		Folic Acid	3.35	1
Dysgeusia	MESH:D004408		PCB 180	3.34	1
Dysostoses	MESH:D004413		Tetrachlorodibenzodioxin	3.33	1
Epistaxis	MESH:D004844		Formaldehyde	3.33	2
Lactation Disorders	MESH:D007775		Tetrachlorodibenzodioxin	3.33	1
Peanut Hypersensitivity	MESH:D021183		Tetrachlorodibenzodioxin	3.33	2
Sinus Arrest, Cardiac	MESH:D054138		Isoproterenol	3.33	3
Carcinoma, Embryonal	MESH:D018236		Tretinoin	3.32	1
Insect Bites and Stings	MESH:D007299		decamethrin	3.32	1
Osteomyelitis	MESH:D010019		Zoledronic Acid	3.32	1
Retinal Hemorrhage	MESH:D012166		Tretinoin	3.32	1
Diabetic Foot	MESH:D017719		Dietary Fats	3.31	1
Gingival Hyperplasia	MESH:D005885		Cyclosporine	3.31	3
Pediatric Obesity	MESH:D063766		bis(4-hydroxyphenyl)sulfone	3.31	1
Renal hypouricemia	MESH:C537757		Valproic Acid	3.31	1
Tricuspid Atresia	MESH:D018785		Valproic Acid	3.31	1
Community-Acquired Infections	MESH:D017714		trovafloxacin	3.30	1
Macular Edema	MESH:D008269		Tamoxifen	3.30	1
Multiple Sclerosis, Relapsing-Remitting	MESH:D020529		Arsenic	3.30	1
Abnormalities, Severe Teratoid	MESH:D009008		Acetaminophen	3.29	1
Myoma	MESH:D009214		bisphenol A	3.29	1
Placental Insufficiency	MESH:D010927		bisphenol A	3.29	1
Atrial Flutter	MESH:D001282		Isoproterenol	3.28	1
Genital Neoplasms, Female	MESH:D005833		Cisplatin	3.28	2
Hearing Loss, Conductive	MESH:D006314		Cisplatin	3.28	1
Nonseminomatous germ cell tumor	MESH:C537844		Cisplatin	3.28	1
Pleurisy	MESH:D010998		Rosiglitazone	3.28	1
Urogenital Neoplasms	MESH:D014565		Cisplatin	3.28	1
Hypoxia, Brain	MESH:D002534		cobaltous chloride	3.27	1
Tooth Loss	MESH:D016388		Tobacco Smoke Pollution	3.27	1
Coronavirus Infections	MESH:D018352		Niclosamide	3.26	1
Fibromyalgia	MESH:D005356		Phenobarbital	3.26	1
Neutrophil Chemotactic Response, Abnormal	MESH:C563515		Silicon Dioxide	3.26	1
Pharyngeal Neoplasms	MESH:D010610		Benzo(a)pyrene	3.26	1
Plaque, Amyloid	MESH:D058225		Dietary Fats	3.26	1
Sleep Apnea Syndromes	MESH:D012891		Dietary Fats	3.26	1
Glaucoma, Angle-Closure	MESH:D015812		Tamoxifen	3.25	1
Central Nervous System Infections	MESH:D002494		Cyclosporine	3.24	1
Genetic Diseases, Inborn	MESH:D030342		bis(4-hydroxyphenyl)sulfone	3.24	1
Haemophilus Infections	MESH:D006192		trovafloxacin	3.24	1
Hemoglobinuria, Paroxysmal	MESH:D006457		Cyclosporine	3.24	1
Leukemia, Experimental	MESH:D007942		Arsenic Trioxide	3.24	1
Prostatic Neoplasms, Castration-Resistant	MESH:D064129		Niclosamide	3.24	1
Pulmonary Arterial Hypertension	MESH:D000081029		Particulate Matter	3.24	1
Metrorrhagia	MESH:D008796		Progesterone	3.23	1
Myalgia	MESH:D063806		Quercetin	3.23	1
Neointima	MESH:D058426		Rosiglitazone	3.23	2
Shock, Cardiogenic	MESH:D012770		Isoproterenol	3.23	1
Aging, Premature	MESH:D019588		Dietary Fats	3.22	1
Folliculitis	MESH:D005499		Estradiol	3.22	1
Friedreich Ataxia	MESH:D005621		Cisplatin	3.22	1
Ovarian Hyperstimulation Syndrome	MESH:D016471		Estradiol	3.22	2
Polycythemia	MESH:D011086		Testosterone	3.22	2
Diabetes Insipidus	MESH:D003919		Clofibrate	3.21	1
Eye Manifestations	MESH:D005132		Vehicle Emissions	3.21	1
Hypothyroidism	MESH:D007037		Fenofibrate	3.21	1
Leukocyte Disorders	MESH:D007960		Vehicle Emissions	3.21	1
Adenoma, Islet Cell	MESH:D007516		Valproic Acid	3.20	1
Aneurysm	MESH:D000783		Quercetin	3.20	1
Corneal Diseases	MESH:D003316		Tamoxifen	3.20	3
Epilepsy, Rolandic	MESH:D019305		Valproic Acid	3.20	1
Esophagitis, Peptic	MESH:D004942		Quercetin	3.20	2
Femur Head Necrosis	MESH:D005271		Tretinoin	3.20	1
Headache Disorders	MESH:D020773		Acetaminophen	3.20	1
Neoplasms, Hormone-Dependent	MESH:D009376		Tamoxifen	3.20	5
Nystagmus, Congenital	MESH:D020417		Valproic Acid	3.20	1
Pancreatic Pseudocyst	MESH:D010192		Valproic Acid	3.20	1
Hidradenitis Suppurativa	MESH:D017497		Tobacco Smoke Pollution	3.19	1
Leukoencephalopathy, Progressive Multifocal	MESH:D007968		Cyclosporine	3.18	1
Leydig Cell Tumor	MESH:D007984		Testosterone	3.18	1
Carcinoma, Large Cell	MESH:D018287		Cisplatin	3.17	2
Hearing Loss, High-Frequency	MESH:D006316		Cisplatin	3.17	3
Hemoptysis	MESH:D006469		Cisplatin	3.17	2
Hypomagnesemia 2, renal	MESH:C537152		Cisplatin	3.17	1
Mitochondrial Myopathies	MESH:D017240		Clofibrate	3.17	2
Neuroectodermal Tumors	MESH:D017599		Cisplatin	3.17	1
Herpes Genitalis	MESH:D006558		Estradiol	3.16	1
Lymphoproliferative Disorders	MESH:D008232		Arsenic	3.16	1
Starvation	MESH:D013217		Atrazine	3.16	1
Thrombophilia	MESH:D019851		Tamoxifen	3.16	1
Cystadenoma	MESH:D003537		bisphenol A	3.15	1
HIV Seropositivity	MESH:D006679		Folic Acid	3.15	1
Hypereosinophilic Syndrome	MESH:D017681		Tretinoin	3.15	1
Keratosis, Actinic	MESH:D055623		Tretinoin	3.15	1
Conjunctivitis, Allergic	MESH:D003233		Ozone	3.14	1
Osteoarthritis, Knee	MESH:D020370		Lipopolysaccharides	3.14	1
IMMUNE SUPPRESSION	OMIM:146850		Cyclosporine	3.13	1
Stomatitis, Aphthous	MESH:D013281		Cyclosporine	3.13	1
Thyroid cancer, follicular	MESH:C572845		Phenobarbital	3.13	1
Severe Acute Respiratory Syndrome	MESH:D045169		Niclosamide	3.12	1
Ureteral Neoplasms	MESH:D014516		Acetaminophen	3.12	1
Endocrine System Diseases	MESH:D004700		Valproic Acid	3.11	2
Unverricht-Lundborg Syndrome	MESH:D020194		Valproic Acid	3.11	1
Activated Protein C Resistance	MESH:D020016		Estradiol	3.10	1
Fetal Alcohol Spectrum Disorders	MESH:D063647		Folic Acid	3.10	1
Ichthyosis	MESH:D007057		Tretinoin	3.10	1
Acidosis, Respiratory	MESH:D000142		Copper Sulfate	3.09	1
Respiratory Paralysis	MESH:D012133		dicrotophos	3.09	1
Gallbladder Diseases	MESH:D005705		Progesterone	3.08	1
Lymphoma, Mantle-Cell	MESH:D020522		Arsenic Trioxide	3.08	1
Ocular Hypertension	MESH:D009798		Isoproterenol	3.08	1
Gynecomastia	MESH:D006177		Tamoxifen	3.07	3
Vitamin B 12 Deficiency	MESH:D014806		Phenobarbital	3.07	2
Lymphocytosis	MESH:D008218		Vehicle Emissions	3.06	1
Hand Dermatoses	MESH:D006229		Nickel	3.05	1
Myoclonic Epilepsies, Progressive	MESH:D020191		Phenobarbital	3.05	1
Myoglobinuria	MESH:D009212		Clofibrate	3.05	1
Carbon Tetrachloride Poisoning	MESH:D002252		Carbon Tetrachloride	3.04	12
Dental Enamel Hypoplasia	MESH:D003744		bisphenol A	3.04	3
Fluorosis, Dental	MESH:D009050		bisphenol A	3.04	1
Hypokalemic Periodic Paralysis	MESH:D020514		Cisplatin	3.04	2
Idiopathic Pulmonary Fibrosis	MESH:D054990		Arsenic Trioxide	3.04	1
Metabolism, Inborn Errors	MESH:D008661		Methionine	3.04	1
Uterine Anomalies	MESH:C562565		bisphenol A	3.04	1
Vocal Cord Paralysis	MESH:D014826		Cisplatin	3.04	1
Lichenoid Eruptions	MESH:D017512		Valproic Acid	3.03	1
Myoclonic Epilepsy, Juvenile	MESH:D020190		Valproic Acid	3.03	1
Pharyngitis	MESH:D010612		Formaldehyde	3.03	1
Pneumonia, Aspiration	MESH:D011015		Formaldehyde	3.03	1
Dermatomyositis	MESH:D003882		Tamoxifen	3.02	1
Hyperaldosteronism	MESH:D006929		Dietary Fats	3.02	1
Mononeuropathies	MESH:D020422		Tretinoin	3.02	2
Motor Disorders	MESH:D000068079		Clofibrate	3.02	1
Tachycardia, Sinus	MESH:D013616		Isoproterenol	3.02	3
Alcohol Withdrawal Delirium	MESH:D000430		Folic Acid	3.01	1
Brain Damage, Chronic	MESH:D001925		Folic Acid	3.01	1
Exfoliation Syndrome	MESH:D017889		Folic Acid	3.01	1
Candidiasis, Vulvovaginal	MESH:D002181		Estradiol	3.00	1
Oral Ulcer	MESH:D019226		Phenobarbital	3.00	1
Pain, Intractable	MESH:D010148		Cyclosporine	3.00	2
Pemphigus	MESH:D010392		Cyclosporine	3.00	1
Proteus Infections	MESH:D011512		Copper Sulfate	3.00	1
Reflex Sympathetic Dystrophy	MESH:D012019		Phenobarbital	3.00	16
Renal Artery Obstruction	MESH:D012078		Cisplatin	3.00	1
Sarcoma, Synovial	MESH:D013584		Cisplatin	3.00	2
Hepatitis, Autoimmune	MESH:D019693		Troglitazone	2.99	1
Epstein-Barr Virus Infections	MESH:D020031		Tetrachlorodibenzodioxin	2.98	1
Herpesviridae Infections	MESH:D006566		Tetrachlorodibenzodioxin	2.98	1
Melena	MESH:D008551		Benzo(a)pyrene	2.98	1
Anencephaly	MESH:D000757		Folic Acid	2.97	2
Burns	MESH:D002056		Testosterone	2.97	1
Endocarditis, Bacterial	MESH:D004697		trovafloxacin	2.97	2
Reye Syndrome	MESH:D012202		Valproic Acid	2.97	1
Tension-Type Headache	MESH:D018781		Valproic Acid	2.97	2
Gingivitis	MESH:D005891		Cyclosporine	2.96	1
Hypertrichosis	MESH:D006983		Cyclosporine	2.96	4
Lymphoma, T-Cell, Cutaneous	MESH:D016410		Arsenic Trioxide	2.96	1
Thrombotic Microangiopathies	MESH:D057049		Cyclosporine	2.96	8
Uterine Hemorrhage	MESH:D014592		Estradiol	2.96	1
Arrest of spermatogenesis	MESH:C536875		bisphenol A	2.95	1
Constriction, Pathologic	MESH:D003251		Dietary Fats	2.95	1
Digestive System Abnormalities	MESH:D004065		bisphenol A	2.95	1
Urethral Stricture	MESH:D014525		bisphenol A	2.95	1
Heart Block	MESH:D006327		Isoproterenol	2.94	2
Infant, Premature, Diseases	MESH:D007235		Phenobarbital	2.94	1
Retroperitoneal Fibrosis	MESH:D012185		Acetaminophen	2.94	1
Tetany	MESH:D013746		Phenobarbital	2.94	1
Bone Marrow Neoplasms	MESH:D019046		Cisplatin	2.93	1
Capillary Leak Syndrome	MESH:D019559		Cisplatin	2.93	1
Carcinoma, Bronchogenic	MESH:D002283		Cisplatin	2.93	1
Hypertension, Renovascular	MESH:D006978		Cisplatin	2.93	1
Ileus	MESH:D045823		Cisplatin	2.93	1
Intracranial Aneurysm	MESH:D002532		Tobacco Smoke Pollution	2.93	1
Rhinitis, Allergic, Perennial	MESH:D012221		Ozone	2.93	1
Skin Manifestations	MESH:D012877		Particulate Matter	2.93	1
Angina, Unstable	MESH:D000789		Tretinoin	2.92	1
Anophthalmos	MESH:D000853		Tretinoin	2.92	1
Clinical Deterioration	MESH:D000075902		Carbon Tetrachloride	2.92	1
Histiocytoma, Malignant Fibrous	MESH:D051677		Benzo(a)pyrene	2.92	2
Hypoplastic Left Heart Syndrome	MESH:D018636		Valproic Acid	2.91	1
Syndrome	MESH:D013577		Valproic Acid	2.91	1
Cellulitis	MESH:D002481		Ozone	2.90	1
Cranial Nerve Diseases	MESH:D003389		Cisplatin	2.90	1
Esophageal Diseases	MESH:D004935		Cisplatin	2.90	1
Hypovolemia	MESH:D020896		Acetaminophen	2.90	2
Testicular Germ Cell Tumor	MESH:C563236		Cisplatin	2.90	1
Arrhythmia, Sinus	MESH:D001146		Tretinoin	2.89	1
Central Nervous System Neoplasms	MESH:D016543		Tretinoin	2.89	1
Cognitive Dysfunction	MESH:D060825		Arsenic	2.89	1
Laryngeal Diseases	MESH:D007818		Tobacco Smoke Pollution	2.89	2
Retinitis Pigmentosa	MESH:D012174		Tamoxifen	2.89	1
Cochlear Diseases	MESH:D015834		Cisplatin	2.88	1
Dermatitis, Exfoliative	MESH:D003873		Phenobarbital	2.87	2
Mercury Poisoning, Nervous System	MESH:D020262		methylmercuric chloride	2.87	5
Burkitt Lymphoma	MESH:D002051		Arsenic Trioxide	2.86	2
Chromosomal Instability	MESH:D043171		titanium dioxide	2.86	1
Glomerulonephritis, Membranoproliferative	MESH:D015432		Tretinoin	2.86	1
Ketosis	MESH:D007662		Valproic Acid	2.86	1
Alcohol-Induced Disorders	MESH:D020751		Acetaminophen	2.85	1
Enterocolitis, Necrotizing	MESH:D020345		Lipopolysaccharides	2.85	1
Hyperventilation	MESH:D006985		Acetaminophen	2.85	1
Mycobacterium Infections	MESH:D009164		Cisplatin	2.85	1
Pica	MESH:D010842		Cisplatin	2.85	4
Coronary Thrombosis	MESH:D003328		Tamoxifen	2.84	1
Pulmonary Eosinophilia	MESH:D011657		Ozone	2.84	1
Keloid	MESH:D007627		Quercetin	2.83	2
Adrenal Cortex Diseases	MESH:D000303		Atrazine	2.82	1
Anhedonia	MESH:D059445		Tobacco Smoke Pollution	2.82	1
Skin Ulcer	MESH:D012883		Arsenic	2.82	4
Torticollis	MESH:D014103		Phenobarbital	2.82	1
Inflammatory Breast Neoplasms	MESH:D058922		bisphenol A	2.80	1
Helicobacter Infections	MESH:D016481		Nickel	2.79	1
Ageusia	MESH:D000370		Folic Acid	2.78	1
Choledochal Cyst	MESH:D015529		Tetrachlorodibenzodioxin	2.78	1
Toxoplasmosis	MESH:D014123		Folic Acid	2.78	1
Carcinoma, Basal Cell	MESH:D002280		Arsenic	2.77	2
Strabismus	MESH:D013285		Valproic Acid	2.77	2
Cardiac Output, Low	MESH:D002303		Urethane	2.76	1
Primary Ovarian Insufficiency	MESH:D016649		Benzo(a)pyrene	2.76	2
Synovitis	MESH:D013585		Tretinoin	2.76	1
Cardiac Output, High	MESH:D016534		Acetaminophen	2.75	1
Cysts	MESH:D003560		bisphenol A	2.75	1
Parasitic Diseases, Animal	MESH:D010273		bisphenol A	2.75	1
Peripheral Vascular Diseases	MESH:D016491		Arsenic	2.75	4
Asthma, Occupational	MESH:D059366		Silicon Dioxide	2.74	1
Back Pain	MESH:D001416		Clofibrate	2.74	2
Barrett Esophagus	MESH:D001471		Tretinoin	2.74	1
Acute Disease	MESH:D000208		Valproic Acid	2.73	1
Nocturnal Enuresis	MESH:D053206		Valproic Acid	2.73	1
Otitis Media	MESH:D010033		Particulate Matter	2.73	1
Virus Diseases	MESH:D014777		Tobacco Smoke Pollution	2.73	1
Carcinoma, Lewis Lung	MESH:D018827		Cisplatin	2.72	2
Kidney Calculi	MESH:D007669		Methionine	2.72	1
Staphylococcal Infections	MESH:D013203		trovafloxacin	2.72	1
Biliary Tract Diseases	MESH:D001660		Acetaminophen	2.71	1
Tourette Syndrome	MESH:D005879		Phenobarbital	2.71	1
Urinary Bladder Calculi	MESH:D001744		Estradiol	2.71	1
Cholangitis	MESH:D002761		Phenobarbital	2.70	1
Facial Paralysis	MESH:D005158		Cyclosporine	2.70	1
Hernias, Diaphragmatic, Congenital	MESH:D065630		Tretinoin	2.70	2
Hiccup	MESH:D006606		Progesterone	2.69	1
Scotoma	MESH:D012607		Folic Acid	2.69	1
Arthritis, Gouty	MESH:D015210		Acetaminophen	2.68	1
Eye Injuries	MESH:D005131		Lactic Acid	2.68	1
Rhinitis, Allergic, Seasonal	MESH:D006255		Particulate Matter	2.68	1
Peliosis Hepatis	MESH:D010382		Tetrachlorodibenzodioxin	2.67	1
Postoperative Hemorrhage	MESH:D019106		Valproic Acid	2.66	2
Retinal Vein Occlusion	MESH:D012170		Cyclosporine	2.66	1
Stuttering	MESH:D013342		Valproic Acid	2.66	3
Dental Caries	MESH:D003731		Tobacco Smoke Pollution	2.65	2
Esophagitis	MESH:D004941		Cisplatin	2.64	2
Neoplasms, Germ Cell and Embryonal	MESH:D009373		Cisplatin	2.64	9
Alcohol-Related Disorders	MESH:D019973		Valproic Acid	2.63	1
Apraxias	MESH:D001072		Valproic Acid	2.63	1
Arthritis, Psoriatic	MESH:D015535		Folic Acid	2.63	1
Bronchial Spasm	MESH:D001986		Formaldehyde	2.63	2
Churg-Strauss Syndrome	MESH:D015267		Acetaminophen	2.63	1
Duodenal Ulcer	MESH:D004381		Phenobarbital	2.63	1
Enteritis	MESH:D004751		Cyclosporine	2.63	1
Lupus Erythematosus, Cutaneous	MESH:D008178		Valproic Acid	2.63	1
Sensation Disorders	MESH:D012678		Cisplatin	2.63	1
Heart Arrest	MESH:D006323		Isoproterenol	2.62	3
Urinary Bladder, Neurogenic	MESH:D001750		Valproic Acid	2.60	1
Menstruation Disturbances	MESH:D008599		Atrazine	2.59	1
Behcet Syndrome	MESH:D001528		Cyclosporine	2.58	3
Leukemia, Lymphocytic, Chronic, B-Cell	MESH:D015451		Arsenic Trioxide	2.57	2
Anemia, Sickle Cell	MESH:D000755		Folic Acid	2.56	1
IgA Vasculitis	MESH:D011695		Acetaminophen	2.56	1
Hearing Loss, Noise-Induced	MESH:D006317		Tretinoin	2.55	1
Craniosynostoses	MESH:D003398		Valproic Acid	2.54	1
Lysosomal Storage Diseases	MESH:D016464		Tamoxifen	2.54	1
Breast Diseases	MESH:D001941		bisphenol A	2.53	1
Wounds and Injuries	MESH:D014947		trichostatin A	2.53	1
Pneumoconiosis	MESH:D011009		Vehicle Emissions	2.50	1
Dysphonia	MESH:D055154		Valproic Acid	2.49	1
Tuberculosis	MESH:D014376		Tretinoin	2.49	1
Coxsackievirus Infections	MESH:D003384		Tetrachlorodibenzodioxin	2.48	1
Hepatitis B, Chronic	MESH:D019694		Cyclosporine	2.48	1
COVID-19	MESH:D000086382		Choline	2.47	1
Hemangioma	MESH:D006391		Valproic Acid	2.47	1
Malaria	MESH:D008288		Testosterone	2.47	1
Signs and Symptoms, Digestive	MESH:D012817		Valproic Acid	2.47	1
Hypoalbuminemia	MESH:D034141		Acetaminophen	2.46	1
Enuresis	MESH:D004775		Valproic Acid	2.45	1
Pyelonephritis	MESH:D011704		Estradiol	2.45	1
Peritonitis	MESH:D010538		Ozone	2.44	1
Amnesia, Retrograde	MESH:D000648		Valproic Acid	2.43	1
Hypertension, Pregnancy-Induced	MESH:D046110		bisphenol A	2.43	1
MELAS Syndrome	MESH:D017241		Valproic Acid	2.43	1
Migraine without Aura	MESH:D020326		Valproic Acid	2.43	2
Pituitary Diseases	MESH:D010900		bisphenol A	2.43	1
Brain Infarction	MESH:D020520		Cisplatin	2.41	1
Essential Tremor	MESH:D020329		Valproic Acid	2.41	1
Carcinoma, Ehrlich Tumor	MESH:D002286		Cisplatin	2.39	1
Gait Ataxia	MESH:D020234		Valproic Acid	2.39	2
Hypertension, Renal	MESH:D006977		Cyclosporine	2.39	1
Malaria, Falciparum	MESH:D016778		Folic Acid	2.39	1
Malformations of Cortical Development	MESH:D054220		Valproic Acid	2.39	1
Carotid Stenosis	MESH:D016893		bisphenol A	2.38	1
Shock	MESH:D012769		Cyclosporine	2.37	1
Spasm	MESH:D013035		Urethane	2.35	1
Serotonin Syndrome	MESH:D020230		Cyclosporine	2.33	1
Glaucoma	MESH:D005901		Folic Acid	2.31	1
Mesothelioma, Malignant	MESH:D000086002		Arsenic Trioxide	2.31	1
Diplopia	MESH:D004172		Tretinoin	2.30	4
Hematoma	MESH:D006406		Valproic Acid	2.29	1
Urologic Diseases	MESH:D014570		Acetaminophen	2.29	1
Myasthenia Gravis	MESH:D009157		Cyclosporine	2.26	1
Tic Disorders	MESH:D013981		Valproic Acid	2.26	1
Chloracne	MESH:D054506		Tetrachlorodibenzodioxin	2.25	4
Muscle Hypotonia	MESH:D009123		Valproic Acid	2.25	1
Nephrosis	MESH:D009401		Tretinoin	2.25	1
Pheochromocytoma	MESH:D010673		Valproic Acid	2.25	1
Hepatitis C	MESH:D006526		Cyclosporine	2.23	3
Tobacco Use Disorder	MESH:D014029		Tobacco Smoke Pollution	2.23	2
Streptococcal Infections	MESH:D013290		Tetrachlorodibenzodioxin	2.22	1
Kidney Papillary Necrosis	MESH:D007681		Acetaminophen	2.20	10
Methemoglobinemia	MESH:D008708		Acetaminophen	2.20	1
Somatosensory Disorders	MESH:D020886		bisphenol A	2.19	1
Sjogren's Syndrome	MESH:D012859		bisphenol A	2.16	1
Postoperative Nausea and Vomiting	MESH:D020250		Acetaminophen	2.15	1
Hyperthyroidism	MESH:D006980		Tetrachlorodibenzodioxin	2.14	1
Infant, Newborn, Diseases	MESH:D007232		Tetrachlorodibenzodioxin	2.14	1
Inflammatory Bowel Diseases	MESH:D015212		Tobacco Smoke Pollution	2.13	1
Xerostomia	MESH:D014987		Tretinoin	2.12	1
Hyperkalemia	MESH:D006947		Cyclosporine	2.09	2
Mydriasis	MESH:D015878		Acetaminophen	2.09	1
Vestibular Diseases	MESH:D015837		bisphenol A	2.07	1
Paranoid Disorders	MESH:D010259		Tretinoin	2.06	1
Constipation	MESH:D003248		Cisplatin	2.03	2
Unconsciousness	MESH:D014474		Valproic Acid	2.01	4
Stupor	MESH:D053608		Valproic Acid	1.99	17
Deglutition Disorders	MESH:D003680		Valproic Acid	1.97	2
Stereotypic Movement Disorder	MESH:D019956		Valproic Acid	1.97	1
Crohn Disease	MESH:D003424		Acetaminophen	1.95	1
Multiple Sclerosis	MESH:D009103		Tobacco Smoke Pollution	1.92	3
Sialorrhea	MESH:D012798		Valproic Acid	1.91	2
Hypotension, Orthostatic	MESH:D007024		Cisplatin	1.88	1
Dysarthria	MESH:D004401		Valproic Acid	1.87	2
Genetic Predisposition to Disease	MESH:D020022		bisphenol A	1.86	1
Catatonia	MESH:D002389		Valproic Acid	1.74	2
Anaphylaxis	MESH:D000707		Acetaminophen	1.68	2
Drug Overdose	MESH:D062787		Acetaminophen	1.68	17
Basal Ganglia Diseases	MESH:D001480		Valproic Acid	1.62	8
Muscle Rigidity	MESH:D009127		Valproic Acid	1.56	5
Psychoses, Substance-Induced	MESH:D011605		Valproic Acid	1.45	1

## Sheet: PLEKHA4-CTD_57664_diseases
Disease Name	Disease ID	Direct Evidence	Inference Network	Inference Score	Reference Count
Weight Loss	MESH:D015431		1,2-Dimethylhydrazine|Acetaminophen|Amitrole|aristolochic acid I|Benzo(a)pyrene|beta-Naphthoflavone|bisphenol A|Cadmium|Cadmium Chloride|Caffeine|Chlorpyrifos|Choline|decamethrin|Dibutyl Phthalate|Dietary Fats|Diethylnitrosamine|Doxorubicin|Endosulfan|Estradiol|ethylene dichloride|Folic Acid|furan|Gentamicins|(+)-JQ1 compound|Lipopolysaccharides|Methamphetamine|Methionine|Paraquat|pirinixic acid|…	160.50	220
Necrosis	MESH:D009336		1,2-Dimethylhydrazine|1-Methyl-4-phenylpyridinium|2,4-dinitrotoluene|Acetaminophen|aristolochic acid I|Benzo(a)pyrene|bisphenol A|Cadmium|Cadmium Chloride|Caffeine|Chlorpyrifos|Choline|Dietary Fats|Diethylnitrosamine|Doxorubicin|Estradiol|furan|Gentamicins|JP8 aviation fuel|(+)-JQ1 compound|Lipopolysaccharides|Methamphetamine|Methionine|Nanotubes, Carbon|Nickel|Paraquat|pirinixic acid|Propylthiou…	141.44	260
Fibrosis	MESH:D005355		Acetaminophen|aristolochic acid I|bisphenol A|Cadmium|Cadmium Chloride|Caffeine|Chlorpyrifos|decamethrin|Dibutyl Phthalate|Dietary Fats|Diethylnitrosamine|Doxorubicin|Folic Acid|furan|Gentamicins|(+)-JQ1 compound|Ketoconazole|Lipopolysaccharides|Methamphetamine|Nanotubes, Carbon|Paraquat|Silicon Dioxide|sodium arsenite|Sunitinib|Tetrachlorodibenzodioxin|Thioacetamide|titanium dioxide|Tobacco Smok…	125.66	80
Chemical and Drug Induced Liver Injury	MESH:D056486		1,2-Dimethylhydrazine|2,4-dinitrotoluene|Acetaminophen|aristolochic acid I|Benzo(a)pyrene|beta-Naphthoflavone|bisphenol A|Cadmium|Cadmium Chloride|Caffeine|Chlorpyrifos|Choline|decamethrin|Dibutyl Phthalate|Dietary Fats|Diethylnitrosamine|Doxorubicin|Endosulfan|Estradiol|ethylene dichloride|Folic Acid|furan|Ketoconazole|Lipopolysaccharides|Methamphetamine|Methionine|Nanotubes, Carbon|Nickel|Paraq…	120.79	812
Inflammation	MESH:D007249		1,2-Dimethylhydrazine|Acetaminophen|aristolochic acid I|Benzo(a)pyrene|beta-Naphthoflavone|bisphenol A|Cadmium|Cadmium Chloride|Caffeine|Chlorpyrifos|Choline|Dietary Fats|Diethylnitrosamine|Doxorubicin|Estradiol|furan|(+)-JQ1 compound|Lipopolysaccharides|Methionine|Nanotubes, Carbon|Nickel|Paraquat|Propylthiouracil|Silicon Dioxide|Smoke|sodium arsenite|Sodium Selenite|Sulfadimethoxine|Tetrachloro…	119.88	199
Hepatomegaly	MESH:D006529		1,2-Dimethylhydrazine|Acetaminophen|Benzo(a)pyrene|beta-Naphthoflavone|bisphenol A|Cadmium|Cadmium Chloride|Caffeine|Choline|decamethrin|Dibutyl Phthalate|Dietary Fats|Diethylnitrosamine|Doxorubicin|Endosulfan|Estradiol|ethylene dichloride|Folic Acid|furan|Ketoconazole|Lipopolysaccharides|Methamphetamine|Methionine|pirinixic acid|Propylthiouracil|sodium arsenite|Tetrachlorodibenzodioxin|Thioaceta…	115.22	152
Kidney Diseases	MESH:D007674		Acetaminophen|aristolochic acid I|Benzo(a)pyrene|bisphenol A|Cadmium|Cadmium Chloride|Caffeine|Chlorpyrifos|decamethrin|Dibutyl Phthalate|Dietary Fats|Diethylnitrosamine|Doxorubicin|Estradiol|Folic Acid|furan|Gentamicins|JP8 aviation fuel|Lipopolysaccharides|Methionine|Nanotubes, Carbon|Nickel|Paraquat|S-(1,2-dichlorovinyl)cysteine|sodium arsenite|Sodium Selenite|Thioacetamide|titanium dioxide|tr…	99.52	335
Learning Disabilities	MESH:D007859		Acetaminophen|aristolochic acid I|Benzo(a)pyrene|bisphenol A|Cadmium|Caffeine|Chlorpyrifos|Choline|decamethrin|Dietary Fats|Doxorubicin|Endosulfan|Estradiol|Folic Acid|Lipopolysaccharides|Methamphetamine|Methionine|Paraquat|Propylthiouracil|Smoke|sodium arsenite|Thioacetamide|Tretinoin|Valproic Acid	94.78	67
Hyperplasia	MESH:D006965		1,2-Dimethylhydrazine|Acetaminophen|Benzo(a)pyrene|beta-Naphthoflavone|bisphenol A|Cadmium|Caffeine|Chlorpyrifos|Dibutyl Phthalate|Diethylnitrosamine|Estradiol|ethylene dichloride|JP8 aviation fuel|Lipopolysaccharides|Nanotubes, Carbon|pirinixic acid|Silicon Dioxide|sodium arsenite|Sulfadimethoxine|Tetrachlorodibenzodioxin|Thioacetamide|Tobacco Smoke Pollution|Tretinoin	88.85	53
Prenatal Exposure Delayed Effects	MESH:D011297		2',3,3',4',5-pentachloro-4-hydroxybiphenyl|Benzo(a)pyrene|bisphenol A|Cadmium|Cadmium Chloride|Caffeine|Chlorpyrifos|Dibutyl Phthalate|Dietary Fats|Endosulfan|Estradiol|Folic Acid|Lipopolysaccharides|Methamphetamine|Paraquat|Propylthiouracil|Smoke|sodium arsenite|Tetrachlorodibenzodioxin|titanium dioxide|Tobacco Smoke Pollution|Tretinoin|Valproic Acid|vinclozolin	88.30	328
Cognition Disorders	MESH:D003072		aristolochic acid I|Benzo(a)pyrene|bisphenol A|Cadmium|Cadmium Chloride|Caffeine|Chlorpyrifos|Choline|Dietary Fats|Doxorubicin|Estradiol|Folic Acid|Lipopolysaccharides|Methamphetamine|Nanotubes, Carbon|Paraquat|Smoke|sodium arsenite|Sodium Selenite|Temozolomide|Tetrachlorodibenzodioxin|Thioacetamide|Valproic Acid	83.85	96
Micronuclei, Chromosome-Defective	MESH:D048629		Benzo(a)pyrene|benzo(k)fluoranthene|beta-Naphthoflavone|bisphenol A|Cadmium|Cadmium Chloride|Chlorpyrifos|Diethylnitrosamine|Doxorubicin|Endosulfan|Methamphetamine|Methionine|Nanotubes, Carbon|Nickel|Paraquat|Silicon Dioxide|sodium arsenite|Tetrachlorodibenzodioxin|titanium dioxide|Tobacco Smoke Pollution	77.31	34
Testicular Diseases	MESH:D013733		aristolochic acid I|Benzo(a)pyrene|bisphenol A|Cadmium|Cadmium Chloride|Chlorpyrifos|Choline|decamethrin|Dibutyl Phthalate|Dietary Fats|Doxorubicin|Estradiol|Lipopolysaccharides|Nanotubes, Carbon|sodium arsenite|Tetrachlorodibenzodioxin|Tobacco Smoke Pollution|triptolide|vinclozolin	76.78	71
Precancerous Conditions	MESH:D011230		1,2-Dimethylhydrazine|Acetaminophen|Benzo(a)pyrene|beta-Naphthoflavone|bisphenol A|Cadmium|Caffeine|Dietary Fats|Diethylnitrosamine|Endosulfan|Estradiol|(+)-JQ1 compound|pirinixic acid|Propylthiouracil|sodium arsenite|Sodium Selenite|Sulfadimethoxine|Tetrachlorodibenzodioxin|Thioacetamide|Tobacco Smoke Pollution	76.24	85
Prenatal Injuries	MESH:D049188		beta-Naphthoflavone|bisphenol A|Cadmium|Cadmium Chloride|Caffeine|Chlorpyrifos|Dibutyl Phthalate|Estradiol|Folic Acid|Gentamicins|Lipopolysaccharides|Methamphetamine|sodium arsenite|Tetrachlorodibenzodioxin|titanium dioxide|Tretinoin|Valproic Acid|vinclozolin	76.16	65
Lung Injury	MESH:D055370		Benzo(a)pyrene|beta-Naphthoflavone|bisphenol A|Cadmium|Cadmium Chloride|Caffeine|decamethrin|Estradiol|JP8 aviation fuel|Ketoconazole|Lipopolysaccharides|Nanotubes, Carbon|Nickel|Paraquat|Silicon Dioxide|sodium arsenite|titanium dioxide|Tobacco Smoke Pollution|Valproic Acid	75.67	60
Oligospermia	MESH:D009845		Benzo(a)pyrene|bisphenol A|Cadmium|Cadmium Chloride|Chlorpyrifos|Choline|decamethrin|Dibutyl Phthalate|Doxorubicin|Endosulfan|Folic Acid|furan|(+)-JQ1 compound|sodium arsenite|Sodium Selenite|titanium dioxide|triptolide|vinclozolin	75.53	42
Memory Disorders	MESH:D008569		aristolochic acid I|Benzo(a)pyrene|bisphenol A|Cadmium|Cadmium Chloride|Caffeine|Chlorpyrifos|Choline|decamethrin|Dietary Fats|Doxorubicin|Endosulfan|Estradiol|Folic Acid|(+)-JQ1 compound|Lipopolysaccharides|Methamphetamine|Methionine|Paraquat|sodium arsenite|Thioacetamide|Valproic Acid	75.11	103
Disease Models, Animal	MESH:D004195		1,2-Dimethylhydrazine|1-Methyl-4-phenylpyridinium|Acetaminophen|Benzo(a)pyrene|Caffeine|Chlorpyrifos|Choline|Dibutyl Phthalate|Dietary Fats|Diethylnitrosamine|Doxorubicin|Estradiol|Folic Acid|Lipopolysaccharides|Methionine|N-nitroso-tris-chloroethylurea|Paraquat|Silicon Dioxide|Thioacetamide|Tretinoin|Valproic Acid|vinclozolin	74.22	153
Atrophy	MESH:D001284		aristolochic acid I|Benzo(a)pyrene|bisphenol A|Cadmium|Cadmium Chloride|Chlorpyrifos|Dibutyl Phthalate|Dietary Fats|Estradiol|Folic Acid|Methamphetamine|sodium arsenite|Sodium Selenite|Sunitinib|Tetrachlorodibenzodioxin|Tobacco Smoke Pollution|Valproic Acid	73.93	33
Hemorrhage	MESH:D006470		Acetaminophen|aristolochic acid I|bisphenol A|Cadmium|Cadmium Chloride|Caffeine|Chlorpyrifos|decamethrin|Doxorubicin|Endosulfan|Lipopolysaccharides|Paraquat|Propylthiouracil|Smoke|Temozolomide|Tetrachlorodibenzodioxin|Thioacetamide|Tobacco Smoke Pollution|Tretinoin|Valproic Acid	72.01	66
Cell Transformation, Neoplastic	MESH:D002471		Amitrole|Benzo(a)pyrene|benzo(k)fluoranthene|beta-Naphthoflavone|bisphenol A|Cadmium|Cadmium Chloride|Diethylnitrosamine|Doxorubicin|Estradiol|Lipopolysaccharides|Nanotubes, Carbon|Nickel|Silicon Dioxide|Smoke|sodium arsenite|Thioacetamide|titanium dioxide|Tobacco Smoke Pollution|Tretinoin	71.85	110
Edema	MESH:D004487		1,2-Dimethylhydrazine|Benzo(a)pyrene|benzo(k)fluoranthene|bisphenol A|Cadmium Chloride|Caffeine|Chlorpyrifos|decamethrin|Dietary Fats|Doxorubicin|Estradiol|Gentamicins|Lipopolysaccharides|Methamphetamine|Paraquat|pirinixic acid|Propylthiouracil|sodium arsenite|Tetrachlorodibenzodioxin|Thioacetamide|Tobacco Smoke Pollution|Tretinoin|Valproic Acid	71.34	68
Acute Kidney Injury	MESH:D058186		Acetaminophen|aristolochic acid I|bisphenol A|Cadmium Chloride|Dietary Fats|Doxorubicin|Folic Acid|Gentamicins|Lipopolysaccharides|Methionine|Nickel|Palm Oil|Paraquat|pirinixic acid|Propylthiouracil|S-(1,2-dichlorovinyl)cysteine|Smoke|sodium arsenite|Sunitinib|Tobacco Smoke Pollution|Tretinoin|triptolide|Valproic Acid	70.76	233
Fetal Growth Retardation	MESH:D005317		Benzo(a)pyrene|bisphenol A|Cadmium|Cadmium Chloride|Caffeine|Folic Acid|Ketoconazole|Lipopolysaccharides|Methamphetamine|Nickel|Propylthiouracil|Smoke|Tetrachlorodibenzodioxin|Tobacco Smoke Pollution|Tretinoin|Valproic Acid|vinclozolin	70.45	59
Drug-Related Side Effects and Adverse Reactions	MESH:D064420		1-Methyl-4-phenylpyridinium|Acetaminophen|Cadmium|Cadmium Chloride|Caffeine|Chlorpyrifos|Doxorubicin|Folic Acid|Gentamicins|Ketoconazole|Lipopolysaccharides|Methamphetamine|Methionine|Nanotubes, Carbon|Paraquat|Silicon Dioxide|Sodium Selenite|Tetrachlorodibenzodioxin|Thioacetamide|Tobacco Smoke Pollution|Tretinoin|triptolide|Valproic Acid	70.25	138
Heart Diseases	MESH:D006331		Benzo(a)pyrene|benzo(k)fluoranthene|beta-Naphthoflavone|bisphenol A|Cadmium|Cadmium Chloride|Caffeine|Dietary Fats|Doxorubicin|Gentamicins|Lipopolysaccharides|Methamphetamine|Paraquat|pirinixic acid|sodium arsenite|Sodium Selenite|Sunitinib|Temozolomide|Tobacco Smoke Pollution|Valproic Acid	68.35	197
Ovarian Diseases	MESH:D010049		Benzo(a)pyrene|bisphenol A|Cadmium Chloride|Chlorpyrifos|Dibutyl Phthalate|Doxorubicin|Estradiol|Smoke|sodium arsenite|Sodium Selenite|Tetrachlorodibenzodioxin|titanium dioxide|triptolide|vinclozolin	68.07	25
Fatty Liver	MESH:D005234		Acetaminophen|Benzo(a)pyrene|beta-Naphthoflavone|bisphenol A|Cadmium Chloride|Caffeine|Chlorpyrifos|Choline|Dietary Fats|Diethylnitrosamine|Estradiol|Ketoconazole|Lipopolysaccharides|Methionine|pirinixic acid|sodium arsenite|Tetrachlorodibenzodioxin|Thioacetamide|triptolide|Valproic Acid	67.62	174
Congenital Abnormalities	MESH:D000013		Benzo(a)pyrene|benzo(k)fluoranthene|beta-Naphthoflavone|bisphenol A|Cadmium|Cadmium Chloride|Chlorpyrifos|Folic Acid|Lipopolysaccharides|Propylthiouracil|sodium arsenite|Tetrachlorodibenzodioxin|titanium dioxide|Tretinoin|Valproic Acid	66.89	26
Neoplasms	MESH:D009369		acetamide|aristolochic acid I|Benzo(a)pyrene|bisphenol A|Cadmium|Cadmium Chloride|Doxorubicin|Estradiol|Folic Acid|furan|Nickel|pirinixic acid|sodium arsenite|Sunitinib|Tetrachlorodibenzodioxin|Tobacco Smoke Pollution|Tretinoin|triptolide|Valproic Acid|vinclozolin	66.79	61
Infertility, Male	MESH:D007248		bisphenol A|Cadmium|Cadmium Chloride|Chlorpyrifos|Dibutyl Phthalate|Dietary Fats|Endosulfan|Lipopolysaccharides|Nickel|Paraquat|sodium arsenite|Tetrachlorodibenzodioxin|titanium dioxide|Tobacco Smoke Pollution|triptolide|vinclozolin	66.00	33
Lung Neoplasms	MESH:D008175		1,2-Dimethylhydrazine|Benzo(a)pyrene|benzo(k)fluoranthene|bisphenol A|Cadmium|Caffeine|Chlorpyrifos|Diethylnitrosamine|Doxorubicin|entinostat|(+)-JQ1 compound|Lipopolysaccharides|Nickel|N-nitroso-tris-chloroethylurea|Propylthiouracil|Silicon Dioxide|Smoke|sodium arsenite|Sulfadimethoxine|Tetrachlorodibenzodioxin|Tobacco Smoke Pollution	65.31	116
Abnormalities, Drug-Induced	MESH:D000014		Acetaminophen|bisphenol A|Cadmium|Cadmium Chloride|Caffeine|Dibutyl Phthalate|Doxorubicin|Estradiol|Folic Acid|Ketoconazole|Methamphetamine|Smoke|Tetrachlorodibenzodioxin|Tobacco Smoke Pollution|Tretinoin|Valproic Acid|vinclozolin	64.33	79
Glucose Intolerance	MESH:D018149		bisphenol A|Cadmium|Cadmium Chloride|Chlorpyrifos|Dibutyl Phthalate|Dietary Fats|Diethylnitrosamine|Estradiol|Folic Acid|Lipopolysaccharides|Propylthiouracil|sodium arsenite|Sodium Selenite|Tetrachlorodibenzodioxin|titanium dioxide|Valproic Acid	63.66	94
Proteinuria	MESH:D011507		Acetaminophen|bisphenol A|Cadmium|Cadmium Chloride|Caffeine|Dietary Fats|Doxorubicin|Folic Acid|Gentamicins|(+)-JQ1 compound|Lipopolysaccharides|Nickel|Palm Oil|Propylthiouracil|sodium arsenite|Tretinoin|triptolide|Valproic Acid	62.81	148
Chromosome Breakage	MESH:D019457		1,2-Dimethylhydrazine|Benzo(a)pyrene|bisphenol A|Cadmium Chloride|Chlorpyrifos|Diethylnitrosamine|Doxorubicin|eprenetapopt|Ketoconazole|Nanotubes, Carbon|Nickel|Paraquat|Silicon Dioxide|sodium arsenite|Sodium Selenite|Tobacco Smoke Pollution	62.77	30
Non-alcoholic Fatty Liver Disease	MESH:D065626		Acetaminophen|Benzo(a)pyrene|bisphenol A|Cadmium|Cadmium Chloride|Caffeine|Choline|Dietary Fats|Diethylnitrosamine|Folic Acid|Methionine|pirinixic acid|sodium arsenite|Tetrachlorodibenzodioxin|Tobacco Smoke Pollution|Valproic Acid	62.54	107
Poisoning	MESH:D011041		benzo(k)fluoranthene|bisphenol A|Cadmium Chloride|Chlorpyrifos|decamethrin|Dibutyl Phthalate|Doxorubicin|Endosulfan|Methamphetamine|Methionine|Nanotubes, Carbon|Nickel|Paraquat|Silicon Dioxide|sodium arsenite|Sodium Selenite|Tetrachlorodibenzodioxin|Valproic Acid|vinclozolin	62.13	56
Embryo Loss	MESH:D020964		Benzo(a)pyrene|beta-Naphthoflavone|bisphenol A|Cadmium Chloride|Caffeine|Chlorpyrifos|decamethrin|Estradiol|Folic Acid|Ketoconazole|sodium arsenite|Tetrachlorodibenzodioxin|Tobacco Smoke Pollution|Tretinoin|Valproic Acid	61.96	32
Nerve Degeneration	MESH:D009410		1-Methyl-4-phenylpyridinium|aristolochic acid I|Benzo(a)pyrene|bisphenol A|Cadmium|Cadmium Chloride|Chlorpyrifos|decamethrin|Dietary Fats|Doxorubicin|Estradiol|furan|Lipopolysaccharides|Methamphetamine|Nickel|Paraquat|sodium arsenite|Tobacco Smoke Pollution|Valproic Acid	60.09	79
Neoplasms, Experimental	MESH:D009374		1,2-Dimethylhydrazine|Benzo(a)pyrene|bisphenol A|Cadmium|Cadmium Chloride|Caffeine|Diethylnitrosamine|Doxorubicin|Estradiol|Folic Acid|JP8 aviation fuel|Lipopolysaccharides|sodium arsenite|Temozolomide|Tetrachlorodibenzodioxin|Thioacetamide|Tretinoin|triptolide	59.94	59
Pneumonia	MESH:D011014		bisphenol A|Cadmium|Cadmium Chloride|Caffeine|Dietary Fats|Gentamicins|Lipopolysaccharides|Nanotubes, Carbon|Nickel|Paraquat|Silicon Dioxide|Smoke|Sodium Selenite|titanium dioxide|Tobacco Smoke Pollution|triptolide	59.44	45
Lung Diseases	MESH:D008171		Acetaminophen|Benzo(a)pyrene|Choline|Estradiol|Lipopolysaccharides|Methamphetamine|Nanotubes, Carbon|Nickel|Paraquat|Propylthiouracil|Silicon Dioxide|sodium arsenite|titanium dioxide|Tobacco Smoke Pollution|Tretinoin	59.05	39
Brain Diseases	MESH:D001927		Acetaminophen|Cadmium|Cadmium Chloride|Chlorpyrifos|Choline|Doxorubicin|Estradiol|Folic Acid|Lipopolysaccharides|Methamphetamine|Propylthiouracil|sodium arsenite|Tetrachlorodibenzodioxin|Thioacetamide|Tretinoin|Valproic Acid	58.57	65
Hypertrophy	MESH:D006984		Acetaminophen|Benzo(a)pyrene|beta-Naphthoflavone|bisphenol A|Cadmium Chloride|Dietary Fats|Doxorubicin|Estradiol|Methamphetamine|Nanotubes, Carbon|pirinixic acid|Tetrachlorodibenzodioxin|Thioacetamide|Tobacco Smoke Pollution	57.17	26
Neurotoxicity Syndromes	MESH:D020258		1-Methyl-4-phenylpyridinium|abrine|Benzo(a)pyrene|bisphenol A|Cadmium|Cadmium Chloride|Chlorpyrifos|decamethrin|Doxorubicin|Endosulfan|Lipopolysaccharides|Methamphetamine|Paraquat|sodium arsenite|Tretinoin|Valproic Acid	56.86	34
Cardiovascular Diseases	MESH:D002318		Acetaminophen|benzo(k)fluoranthene|bisphenol A|Cadmium|Caffeine|Doxorubicin|Endosulfan|Folic Acid|Ketoconazole|Methamphetamine|Nanotubes, Carbon|Nickel|Smoke|Sunitinib|Tetrachlorodibenzodioxin|Tobacco Smoke Pollution	56.80	31
Pulmonary Edema	MESH:D011654		Acetaminophen|beta-Naphthoflavone|bisphenol A|Cadmium|Caffeine|Doxorubicin|JP8 aviation fuel|Lipopolysaccharides|Methamphetamine|Nickel|Paraquat|Silicon Dioxide|Smoke|titanium dioxide|Tretinoin	56.08	51
Cardiomegaly	MESH:D006332		Benzo(a)pyrene|bisphenol A|Cadmium|Chlorpyrifos|decamethrin|Dietary Fats|Doxorubicin|(+)-JQ1 compound|Lipopolysaccharides|Methamphetamine|Methionine|sodium arsenite|Sunitinib|Tetrachlorodibenzodioxin|Tobacco Smoke Pollution|Tretinoin	55.22	38
Weight Gain	MESH:D015430		Benzo(a)pyrene|bisphenol A|Cadmium Chloride|Chlorpyrifos|Choline|Dibutyl Phthalate|Dietary Fats|Estradiol|Lipopolysaccharides|Methionine|Propylthiouracil|sodium arsenite|Sodium Selenite|Tetrachlorodibenzodioxin|Tobacco Smoke Pollution|Tretinoin|Valproic Acid	55.09	260
Neurobehavioral Manifestations	MESH:D019954		Acetaminophen|Benzo(a)pyrene|bisphenol A|Cadmium|Chlorpyrifos|decamethrin|Dietary Fats|ethylene dichloride|Lipopolysaccharides|Methamphetamine|Paraquat|Thioacetamide|Tretinoin|Valproic Acid	54.10	26
Death	MESH:D003643		bisphenol A|Cadmium|Cadmium Chloride|Chlorpyrifos|decamethrin|Lipopolysaccharides|Paraquat|Silicon Dioxide|Smoke|sodium arsenite|Tetrachlorodibenzodioxin|Tobacco Smoke Pollution|Valproic Acid	53.55	34
Liver Diseases	MESH:D008107		Acetaminophen|Benzo(a)pyrene|Cadmium|Chlorpyrifos|Diethylnitrosamine|Doxorubicin|Estradiol|Folic Acid|Ketoconazole|Lipopolysaccharides|Methionine|Tetrachlorodibenzodioxin|Thioacetamide|titanium dioxide|Tretinoin|Valproic Acid	53.16	52
Renal Insufficiency	MESH:D051437		Acetaminophen|aristolochic acid I|Cadmium|Chlorpyrifos|Dietary Fats|Diethylnitrosamine|Doxorubicin|Folic Acid|Gentamicins|Methamphetamine|Propylthiouracil|S-(1,2-dichlorovinyl)cysteine|Smoke|sodium arsenite|Tretinoin|Valproic Acid	52.82	73
Liver Neoplasms	MESH:D008113		acetamide|Acetaminophen|Benzo(a)pyrene|beta-Naphthoflavone|bisphenol A|Caffeine|Choline|Dietary Fats|Diethylnitrosamine|Doxorubicin|Estradiol|furan|pirinixic acid|sodium arsenite|Tetrachlorodibenzodioxin|Thioacetamide|vinclozolin	52.38	132
Hyperemia	MESH:D006940		Acetaminophen|aristolochic acid I|bisphenol A|Caffeine|Chlorpyrifos|Dietary Fats|Doxorubicin|Gentamicins|Lipopolysaccharides|Paraquat|sodium arsenite|Thioacetamide|Valproic Acid	52.18	16
Chromosome Aberrations	MESH:D002869		Benzo(a)pyrene|bisphenol A|Cadmium|Chlorpyrifos|decamethrin|Doxorubicin|Endosulfan|Estradiol|ethylene dichloride|Nickel|Paraquat|Smoke|sodium arsenite	51.58	24
Infertility, Female	MESH:D007247		Acetaminophen|Benzo(a)pyrene|bisphenol A|Cadmium|Cadmium Chloride|Chlorpyrifos|Endosulfan|Nickel|Smoke|Tetrachlorodibenzodioxin|titanium dioxide|Tobacco Smoke Pollution	51.46	22
Depressive Disorder	MESH:D003866		aristolochic acid I|bisphenol A|Cadmium|Caffeine|Chlorpyrifos|Choline|decamethrin|Dietary Fats|Doxorubicin|Estradiol|Folic Acid|Lipopolysaccharides|Methamphetamine|Smoke|Tobacco Smoke Pollution|Valproic Acid	50.68	46
Hypertension	MESH:D006973		Acetaminophen|Amitrole|bisphenol A|Cadmium|Cadmium Chloride|Caffeine|Dietary Fats|Doxorubicin|Endosulfan|Folic Acid|Ketoconazole|Lipopolysaccharides|Methamphetamine|Nickel|Propylthiouracil|sodium arsenite|Sunitinib|Tetrachlorodibenzodioxin|Tobacco Smoke Pollution|Valproic Acid	50.30	84
Birth Weight	MESH:D001724		Amitrole|Benzo(a)pyrene|bisphenol A|Cadmium|Cadmium Chloride|Chlorpyrifos|Choline|Dibutyl Phthalate|Dietary Fats|Folic Acid|Tetrachlorodibenzodioxin|Tobacco Smoke Pollution	50.16	24
Neoplasm Invasiveness	MESH:D009361		aristolochic acid I|Benzo(a)pyrene|bisphenol A|Cadmium|Cadmium Chloride|Chlorpyrifos|decamethrin|Doxorubicin|Estradiol|(+)-JQ1 compound|Nanotubes, Carbon|sodium arsenite|Tobacco Smoke Pollution|Tretinoin|triptolide|triptonide	49.90	38
Insulin Resistance	MESH:D007333		bisphenol A|Cadmium|Cadmium Chloride|Caffeine|Chlorpyrifos|Dibutyl Phthalate|Dietary Fats|Estradiol|Folic Acid|Lipopolysaccharides|pirinixic acid|sodium arsenite|Sodium Selenite|Tetrachlorodibenzodioxin|Valproic Acid	49.66	144
Liver Cirrhosis	MESH:D008103		Acetaminophen|Cadmium Chloride|Chlorpyrifos|Choline|Dietary Fats|Diethylnitrosamine|Doxorubicin|Folic Acid|Gentamicins|Methionine|Smoke|sodium arsenite|Tetrachlorodibenzodioxin|Thioacetamide|titanium dioxide	49.28	74
Neural Tube Defects	MESH:D009436		Acetaminophen|Benzo(a)pyrene|Cadmium|Cadmium Chloride|Caffeine|Chlorpyrifos|Folic Acid|Lipopolysaccharides|Smoke|sodium arsenite|Tretinoin|Valproic Acid	48.27	87
Motor Skills Disorders	MESH:D019957		2',3,3',4',5-pentachloro-4-hydroxybiphenyl|bisphenol A|Cadmium Chloride|Caffeine|Chlorpyrifos|Endosulfan|Methamphetamine|Paraquat|Thioacetamide|Tretinoin|Valproic Acid	48.14	16
Heart Defects, Congenital	MESH:D006330		Benzo(a)pyrene|benzo(k)fluoranthene|bisphenol A|Cadmium Chloride|Caffeine|Doxorubicin|Estradiol|Folic Acid|Tetrachlorodibenzodioxin|Tobacco Smoke Pollution|Tretinoin|Valproic Acid	47.35	35
Nephritis	MESH:D009393		Acetaminophen|Cadmium|Dietary Fats|Doxorubicin|Gentamicins|(+)-JQ1 compound|Propylthiouracil|Tetrachlorodibenzodioxin|triptolide|Valproic Acid	46.60	11
Atherosclerosis	MESH:D050197		Benzo(a)pyrene|bisphenol A|Cadmium|Dibutyl Phthalate|Dietary Fats|Estradiol|(+)-JQ1 compound|Lipopolysaccharides|Methamphetamine|Propylthiouracil|sodium arsenite|Tetrachlorodibenzodioxin|Tobacco Smoke Pollution	44.91	38
Fetal Death	MESH:D005313		Acetaminophen|bisphenol A|Chlorpyrifos|Dibutyl Phthalate|Estradiol|Lipopolysaccharides|sodium arsenite|Tetrachlorodibenzodioxin|titanium dioxide|Valproic Acid	44.39	21
Hyperglycemia	MESH:D006943		bisphenol A|Chlorpyrifos|Dibutyl Phthalate|Dietary Fats|Estradiol|ethylene dichloride|Folic Acid|Nickel|Palm Oil|pirinixic acid|sodium arsenite|Sodium Selenite|titanium dioxide|Valproic Acid	43.56	114
Liver Neoplasms, Experimental	MESH:D008114		1,2-Dimethylhydrazine|Acetaminophen|Benzo(a)pyrene|beta-Naphthoflavone|bisphenol A|Caffeine|Dietary Fats|Diethylnitrosamine|Doxorubicin|Estradiol|pirinixic acid|sodium arsenite|Tetrachlorodibenzodioxin|Thioacetamide	43.12	191
Brain Injuries	MESH:D001930		bisphenol A|Cadmium|Cadmium Chloride|Caffeine|Chlorpyrifos|Dibutyl Phthalate|Dietary Fats|Estradiol|Lipopolysaccharides|Methamphetamine|Propylthiouracil|sodium arsenite|Valproic Acid	42.87	20
Movement Disorders	MESH:D009069		Cadmium|Caffeine|Chlorpyrifos|Dibutyl Phthalate|Doxorubicin|Endosulfan|Estradiol|Lipopolysaccharides|Methamphetamine|Paraquat|titanium dioxide|Tretinoin|Valproic Acid	42.26	24
Anxiety Disorders	MESH:D001008		aristolochic acid I|bisphenol A|Cadmium|Caffeine|Chlorpyrifos|Dietary Fats|Estradiol|Lipopolysaccharides|Methamphetamine|Paraquat|Tobacco Smoke Pollution|Valproic Acid|vinclozolin	42.03	71
Placenta Diseases	MESH:D010922		Benzo(a)pyrene|bisphenol A|Cadmium Chloride|Caffeine|Choline|Folic Acid|Lipopolysaccharides|Tetrachlorodibenzodioxin	41.96	6
Anorexia	MESH:D000855		Acetaminophen|decamethrin|Doxorubicin|Estradiol|Ketoconazole|Lipopolysaccharides|Methamphetamine|Paraquat|Propylthiouracil|Smoke|triptolide|Valproic Acid	41.89	19
Blood Coagulation Disorders	MESH:D001778		Dietary Fats|Lipopolysaccharides|pirinixic acid|Propylthiouracil|sodium arsenite|Tetrachlorodibenzodioxin|Thioacetamide|Tretinoin|Valproic Acid	41.76	11
Abnormalities, Multiple	MESH:D000015		bisphenol A|Cadmium|Cadmium Chloride|Caffeine|Chlorpyrifos|Dibutyl Phthalate|Estradiol|Tetrachlorodibenzodioxin|Tretinoin|Valproic Acid	41.06	23
Splenomegaly	MESH:D013163		Benzo(a)pyrene|Cadmium Chloride|decamethrin|Dibutyl Phthalate|Folic Acid|(+)-JQ1 compound|Nanotubes, Carbon|Propylthiouracil|sodium arsenite|triptolide	41.06	11
Carcinoma, Hepatocellular	MESH:D006528		2,4-dinitrotoluene|Acetaminophen|Benzo(a)pyrene|Choline|Dietary Fats|Diethylnitrosamine|Doxorubicin|Estradiol|Lipopolysaccharides|Methionine|pirinixic acid|sodium arsenite|Sodium Selenite|Temozolomide|Thioacetamide|Tretinoin	40.88	178
Adenoma	MESH:D000236		1,2-Dimethylhydrazine|Benzo(a)pyrene|beta-Naphthoflavone|Caffeine|Diethylnitrosamine|ethylene dichloride|Folic Acid|Smoke|sodium arsenite|Temozolomide|Tobacco Smoke Pollution	40.75	33
Pulmonary Fibrosis	MESH:D011658		bisphenol A|Cadmium|(+)-JQ1 compound|Nanotubes, Carbon|Nickel|Paraquat|Silicon Dioxide|Smoke|sodium arsenite|Sodium Selenite|titanium dioxide|Tobacco Smoke Pollution	40.55	93
Asthenozoospermia	MESH:D053627		Benzo(a)pyrene|bisphenol A|Cadmium Chloride|Chlorpyrifos|Dibutyl Phthalate|Endosulfan|Folic Acid|sodium arsenite|Sodium Selenite	40.02	17
Teratogenesis	MESH:D064793		bisphenol A|Cadmium|Caffeine|Chlorpyrifos|Folic Acid|sodium arsenite|Tetrachlorodibenzodioxin|Tretinoin|Valproic Acid	40.02	10
Prostatic Diseases	MESH:D011469		bisphenol A|Cadmium Chloride|Chlorpyrifos|decamethrin|Dibutyl Phthalate|Estradiol|Tetrachlorodibenzodioxin|vinclozolin	39.69	11
Mammary Neoplasms, Animal	MESH:D015674		Benzo(a)pyrene|bisphenol A|Caffeine|Chlorpyrifos|Dibutyl Phthalate|Dietary Fats|Diethylnitrosamine|Doxorubicin|Estradiol|Tetrachlorodibenzodioxin|Valproic Acid	38.39	27
Neoplasm Metastasis	MESH:D009362		Benzo(a)pyrene|bisphenol A|Dibutyl Phthalate|Dietary Fats|Diethylnitrosamine|Doxorubicin|sodium arsenite|Sunitinib|Tetrachlorodibenzodioxin|Tretinoin|triptolide|triptonide|Valproic Acid	37.96	23
Pericardial Effusion	MESH:D010490		Benzo(a)pyrene|benzo(k)fluoranthene|Chlorpyrifos|Endosulfan|Silicon Dioxide|Tetrachlorodibenzodioxin|Tobacco Smoke Pollution|Tretinoin|Valproic Acid	37.81	12
Hepatitis	MESH:D006505		Acetaminophen|Caffeine|Choline|Dietary Fats|Diethylnitrosamine|Lipopolysaccharides|Methamphetamine|Methionine|Propylthiouracil|Thioacetamide|Valproic Acid	37.51	23
Breast Neoplasms	MESH:D001943		Benzo(a)pyrene|beta-Naphthoflavone|bisphenol A|Cadmium|Caffeine|Chlorpyrifos|Dietary Fats|Diethylnitrosamine|Doxorubicin|Estradiol|Folic Acid|Nickel|Smoke|Tetrachlorodibenzodioxin|Tobacco Smoke Pollution|Tretinoin	37.42	171
Seizures	MESH:D012640		2,4-dinitrotoluene|abrine|Acetaminophen|Caffeine|Chlorpyrifos|decamethrin|Endosulfan|Estradiol|Folic Acid|(+)-JQ1 compound|Ketoconazole|Lipopolysaccharides|Methamphetamine|Methionine|Paraquat|Propylthiouracil|Valproic Acid	37.41	165
Musculoskeletal Abnormalities	MESH:D009139		bisphenol A|Caffeine|Chlorpyrifos|Endosulfan|entinostat|sodium arsenite|Tetrachlorodibenzodioxin|Valproic Acid	37.26	18
Kidney Neoplasms	MESH:D007680		1,2-Dimethylhydrazine|2,4-dinitrotoluene|Acetaminophen|aristolochic acid I|Cadmium|Caffeine|Diethylnitrosamine|Doxorubicin|Estradiol|Smoke	37.21	22
Dyslipidemias	MESH:D050171		bisphenol A|Cadmium|Chlorpyrifos|Dietary Fats|Doxorubicin|Nickel|sodium arsenite|Tetrachlorodibenzodioxin|Tobacco Smoke Pollution|Valproic Acid	36.96	37
Cardiomyopathies	MESH:D009202		Acetaminophen|bisphenol A|Caffeine|Diethylnitrosamine|Doxorubicin|Folic Acid|Lipopolysaccharides|Methamphetamine|sodium arsenite|Sodium Selenite|Tretinoin|triptolide	36.69	411
Gliosis	MESH:D005911		bisphenol A|Cadmium|Chlorpyrifos|Dietary Fats|Estradiol|Methamphetamine|Paraquat|Thioacetamide|Valproic Acid	36.66	18
Obesity	MESH:D009765		bisphenol A|Cadmium|Caffeine|Chlorpyrifos|Dietary Fats|Diethylnitrosamine|Folic Acid|JP8 aviation fuel|pirinixic acid|Tetrachlorodibenzodioxin|Valproic Acid|vinclozolin	36.46	141
Ventricular Dysfunction, Left	MESH:D018487		bisphenol A|Dietary Fats|Doxorubicin|Estradiol|Lipopolysaccharides|Methamphetamine|Paraquat|Propylthiouracil|sodium arsenite|Sunitinib|Tobacco Smoke Pollution	36.32	101
Immune System Diseases	MESH:D007154		Benzo(a)pyrene|bisphenol A|Chlorpyrifos|Dietary Fats|ethylene dichloride|Methamphetamine|sodium arsenite|Tetrachlorodibenzodioxin	35.92	11
Cardiovascular Abnormalities	MESH:D018376		aristolochic acid I|Cadmium Chloride|Folic Acid|Propylthiouracil|Smoke|Tetrachlorodibenzodioxin|Tretinoin|Valproic Acid	35.79	11
Nervous System Malformations	MESH:D009421		Benzo(a)pyrene|bisphenol A|Cadmium Chloride|Estradiol|Folic Acid|Tetrachlorodibenzodioxin|Tretinoin|Valproic Acid	35.79	14
Teratozoospermia	MESH:D000072660		bisphenol A|Cadmium|Chlorpyrifos|Dibutyl Phthalate|furan|Lipopolysaccharides|sodium arsenite|triptolide	34.67	15
Hyperkinesis	MESH:D006948		bisphenol A|Cadmium Chloride|Caffeine|Dibutyl Phthalate|Endosulfan|Estradiol|Folic Acid|Lipopolysaccharides|Methamphetamine|sodium arsenite|Tetrachlorodibenzodioxin|Valproic Acid	34.24	90
Digestive System Abnormalities	MESH:D004065		bisphenol A|Caffeine|Chlorpyrifos|Dibutyl Phthalate|Doxorubicin	34.01	5
Metaplasia	MESH:D008679		Benzo(a)pyrene|Diethylnitrosamine|(+)-JQ1 compound|Lipopolysaccharides|Nanotubes, Carbon|Tetrachlorodibenzodioxin|Tobacco Smoke Pollution	34.00	10
Uterine Diseases	MESH:D014591		Benzo(a)pyrene|benzo(k)fluoranthene|bisphenol A|Doxorubicin|sodium arsenite|Sodium Selenite|Tobacco Smoke Pollution	33.62	11
Uterine Cervical Neoplasms	MESH:D002583		Benzo(a)pyrene|bisphenol A|Doxorubicin|sodium arsenite|Tetrachlorodibenzodioxin|Tobacco Smoke Pollution|Tretinoin|Valproic Acid	33.48	13
Skin Diseases	MESH:D012871		Doxorubicin|Estradiol|Folic Acid|JP8 aviation fuel|Methamphetamine|Nanotubes, Carbon|titanium dioxide|Tobacco Smoke Pollution|Tretinoin|Valproic Acid	33.24	18
Body Weight Changes	MESH:D001836		bisphenol A|Cadmium Chloride|Dietary Fats|Diethylnitrosamine|ethylene dichloride|sodium arsenite|Tetrachlorodibenzodioxin	33.09	11
Urinary Bladder Neoplasms	MESH:D001749		2,4-dinitrotoluene|Acetaminophen|aristolochic acid I|Benzo(a)pyrene|bisphenol A|Cadmium Chloride|Diethylnitrosamine|Doxorubicin|Smoke|sodium arsenite|Tobacco Smoke Pollution	32.72	29
Bone Marrow Diseases	MESH:D001855		Chlorpyrifos|Doxorubicin|Estradiol|Propylthiouracil|Sunitinib|Temozolomide|Tretinoin|Valproic Acid	32.28	13
Premature Birth	MESH:D047928		Benzo(a)pyrene|bisphenol A|Cadmium|Dibutyl Phthalate|Lipopolysaccharides|Smoke|Tetrachlorodibenzodioxin|Tobacco Smoke Pollution	32.19	11
Emphysema	MESH:D004646		Cadmium|Endosulfan|Lipopolysaccharides|Nickel|Smoke|sodium arsenite|Tobacco Smoke Pollution	32.14	16
Fever	MESH:D005334		Acetaminophen|Caffeine|Doxorubicin|Gentamicins|Lipopolysaccharides|Methamphetamine|Propylthiouracil|sodium arsenite|Temozolomide|Tretinoin|Valproic Acid	31.62	118
Intestinal Diseases	MESH:D007410		bisphenol A|Cadmium Chloride|Chlorpyrifos|Doxorubicin|Lipopolysaccharides|Paraquat|Propylthiouracil|Tretinoin	31.62	12
Tremor	MESH:D014202		Caffeine|Chlorpyrifos|decamethrin|Doxorubicin|Ketoconazole|Methamphetamine|Nickel|Paraquat|titanium dioxide|Tobacco Smoke Pollution|Valproic Acid	31.59	44
Attention Deficit Disorder with Hyperactivity	MESH:D001289		Acetaminophen|bisphenol A|Cadmium|Caffeine|Chlorpyrifos|decamethrin|Methamphetamine|Tobacco Smoke Pollution	31.54	10
Parkinson Disease	MESH:D010300		1-Methyl-4-phenylpyridinium|Caffeine|Chlorpyrifos|Endosulfan|Estradiol|Ketoconazole|Lipopolysaccharides|Methamphetamine|Paraquat|Smoke	31.29	33
Hematologic Diseases	MESH:D006402		Benzo(a)pyrene|bisphenol A|Chlorpyrifos|Dibutyl Phthalate|Doxorubicin|Endosulfan|Folic Acid|Tretinoin	31.01	10
Glycosuria	MESH:D006029		Cadmium|Cadmium Chloride|Caffeine|Gentamicins|S-(1,2-dichlorovinyl)cysteine|sodium arsenite|Valproic Acid	30.91	10
Brain Edema	MESH:D001929		Acetaminophen|beta-Naphthoflavone|Caffeine|Chlorpyrifos|ethylene dichloride|sodium arsenite|Tretinoin|Valproic Acid	30.87	20
Drug Hypersensitivity	MESH:D004342		Acetaminophen|bisphenol A|Gentamicins|(+)-JQ1 compound|Ketoconazole|Methamphetamine|Nanotubes, Carbon|Propylthiouracil|Tetrachlorodibenzodioxin|Valproic Acid	30.82	14
Aneuploidy	MESH:D000782		bisphenol A|Cadmium Chloride|Dibutyl Phthalate|Diethylnitrosamine|Estradiol|sodium arsenite|Tetrachlorodibenzodioxin	30.43	6
Liver Failure, Acute	MESH:D017114		Acetaminophen|Caffeine|Ketoconazole|Lipopolysaccharides|Methamphetamine|Propylthiouracil|Sunitinib|Thioacetamide|Valproic Acid	30.22	180
Leukocytosis	MESH:D007964		Doxorubicin|Lipopolysaccharides|Propylthiouracil|Silicon Dioxide|sodium arsenite|titanium dioxide|Tretinoin	30.21	13
Anemia	MESH:D000740		Acetaminophen|Cadmium|Doxorubicin|Folic Acid|Gentamicins|Propylthiouracil|sodium arsenite|Temozolomide|Tetrachlorodibenzodioxin|Valproic Acid	29.52	33
Myocardial Infarction	MESH:D009203		Acetaminophen|bisphenol A|Cadmium|Caffeine|Chlorpyrifos|Doxorubicin|Estradiol|Methamphetamine|pirinixic acid|Tobacco Smoke Pollution|Tretinoin	29.37	30
Dysbiosis	MESH:D064806		Benzo(a)pyrene|bisphenol A|Chlorpyrifos|Dietary Fats|Methamphetamine|sodium arsenite|Tobacco Smoke Pollution	29.26	20
Thyroid Diseases	MESH:D013959		Amitrole|bisphenol A|Chlorpyrifos|decamethrin|Propylthiouracil|sodium arsenite|Tetrachlorodibenzodioxin	29.07	8
Nervous System Diseases	MESH:D009422		Chlorpyrifos|Doxorubicin|Estradiol|Folic Acid|Methamphetamine|Nickel|Paraquat|Temozolomide|Tetrachlorodibenzodioxin|Valproic Acid	29.02	96
Carcinoma, Squamous Cell	MESH:D002294		Benzo(a)pyrene|benzo(k)fluoranthene|Caffeine|Diethylnitrosamine|Doxorubicin|N-nitroso-tris-chloroethylurea|sodium arsenite|Tobacco Smoke Pollution|Tretinoin	28.93	23
Neurodegenerative Diseases	MESH:D019636		1-Methyl-4-phenylpyridinium|Acetaminophen|Benzo(a)pyrene|bisphenol A|Diethylnitrosamine|Methamphetamine|Sodium Selenite|Valproic Acid	28.91	9
Vascular Diseases	MESH:D014652		Acetaminophen|bisphenol A|Cadmium|Dietary Fats|Doxorubicin|sodium arsenite|Tetrachlorodibenzodioxin|Tobacco Smoke Pollution	28.91	13
Edema, Cardiac	MESH:D004489		beta-Naphthoflavone|bisphenol A|Chlorpyrifos|Doxorubicin|Tetrachlorodibenzodioxin|Tretinoin	28.58	13
Cardiotoxicity	MESH:D066126		Cadmium|Doxorubicin|Nanotubes, Carbon|Paraquat|sodium arsenite|Sunitinib|Tetrachlorodibenzodioxin|triptolide	28.27	53
Puberty, Precocious	MESH:D011629		bisphenol A|Cadmium|Cadmium Chloride|Dibutyl Phthalate|Estradiol|Ketoconazole	28.25	12
Pancytopenia	MESH:D010198		Acetaminophen|Chlorpyrifos|Dietary Fats|Propylthiouracil|Temozolomide|Tretinoin|Valproic Acid	28.18	13
Immunologic Deficiency Syndromes	MESH:D007153		Benzo(a)pyrene|benzo(k)fluoranthene|bisphenol A|JP8 aviation fuel|sodium arsenite|Tetrachlorodibenzodioxin	28.09	4
Genital Diseases, Male	MESH:D005832		Caffeine|Chlorpyrifos|Dibutyl Phthalate|Folic Acid|Tetrachlorodibenzodioxin|vinclozolin	28.08	7
Kidney Tubular Necrosis, Acute	MESH:D007683		Acetaminophen|aristolochic acid I|Caffeine|Folic Acid|Gentamicins|Methamphetamine|Propylthiouracil|Tretinoin	28.07	56
Liver Cirrhosis, Experimental	MESH:D008106		Acetaminophen|bisphenol A|Caffeine|Choline|Diethylnitrosamine|Doxorubicin|Estradiol|Lipopolysaccharides|Methionine|pirinixic acid|Tetrachlorodibenzodioxin|Thioacetamide|Tretinoin	28.01	69
Craniofacial Abnormalities	MESH:D019465		bisphenol A|Chlorpyrifos|decamethrin|Endosulfan|Estradiol|Tetrachlorodibenzodioxin|Tobacco Smoke Pollution|Tretinoin|Valproic Acid	27.87	34
Cataract	MESH:D002386		Acetaminophen|Doxorubicin|Folic Acid|Methamphetamine|Sodium Selenite|Tobacco Smoke Pollution|Tretinoin	27.85	11
Congenital, Hereditary, and Neonatal Diseases and Abnormalities	MESH:D009358		bisphenol A|Cadmium|Estradiol|Tetrachlorodibenzodioxin|vinclozolin	27.84	7
Cholestasis	MESH:D002779		Acetaminophen|Diethylnitrosamine|Doxorubicin|Estradiol|Ketoconazole|Methamphetamine|pirinixic acid|Propylthiouracil|triptolide|Valproic Acid	27.81	21
Hypokinesia	MESH:D018476		1-Methyl-4-phenylpyridinium|decamethrin|Doxorubicin|Methamphetamine|Paraquat|Tetrachlorodibenzodioxin|titanium dioxide|Valproic Acid	27.58	11
Acute Lung Injury	MESH:D055371		Benzo(a)pyrene|Dietary Fats|Lipopolysaccharides|Nanotubes, Carbon|Nickel|Paraquat|pirinixic acid|Smoke	27.17	82
Massive Hepatic Necrosis	MESH:D047508		Acetaminophen|Estradiol|Ketoconazole|Lipopolysaccharides|pirinixic acid|Valproic Acid	27.06	9
Asthma	MESH:D001249		Acetaminophen|Benzo(a)pyrene|bisphenol A|Cadmium|Dietary Fats|Paraquat|Smoke|Tobacco Smoke Pollution|Tretinoin	26.84	20
Cocaine-Related Disorders	MESH:D019970		Cadmium|Caffeine|Dietary Fats|Estradiol|(+)-JQ1 compound|Ketoconazole|Methamphetamine|Methionine|Tretinoin|Valproic Acid	26.70	22
Liver Failure	MESH:D017093		Acetaminophen|Doxorubicin|Gentamicins|Ketoconazole|Lipopolysaccharides|Propylthiouracil|Valproic Acid	26.68	24
Adenocarcinoma	MESH:D000230		1,2-Dimethylhydrazine|Benzo(a)pyrene|bisphenol A|Caffeine|Dietary Fats|Doxorubicin|Estradiol|sodium arsenite|Valproic Acid	26.41	39
Splenic Diseases	MESH:D013158		Cadmium Chloride|Chlorpyrifos|Dibutyl Phthalate|Lipopolysaccharides|titanium dioxide|Tobacco Smoke Pollution	26.31	6
Growth Disorders	MESH:D006130		Cadmium Chloride|Caffeine|Chlorpyrifos|Methamphetamine|Tetrachlorodibenzodioxin|Tobacco Smoke Pollution|Valproic Acid	26.23	8
Prostatic Neoplasms	MESH:D011471		Benzo(a)pyrene|bisphenol A|Cadmium|Cadmium Chloride|Dietary Fats|Doxorubicin|entinostat|Estradiol|Ketoconazole|sodium arsenite|Sodium Selenite|Sunitinib	26.11	45
Abdominal Pain	MESH:D015746		Acetaminophen|Doxorubicin|Methamphetamine|Propylthiouracil|Smoke|sodium arsenite|Tretinoin|Valproic Acid	26.05	14
Hypothermia	MESH:D007035		Acetaminophen|Caffeine|Chlorpyrifos|decamethrin|Lipopolysaccharides|Methamphetamine|Paraquat|Valproic Acid	25.78	14
Anemia, Aplastic	MESH:D000741		Doxorubicin|Folic Acid|Ketoconazole|Propylthiouracil|S-(1,2-dichlorovinyl)cysteine|Temozolomide|Valproic Acid	25.51	11
Lupus Erythematosus, Systemic	MESH:D008180		Estradiol|Folic Acid|Propylthiouracil|Silicon Dioxide|Tobacco Smoke Pollution|triptolide|Valproic Acid	25.34	10
Hearing Loss	MESH:D034381		Dietary Fats|Doxorubicin|Gentamicins|Lipopolysaccharides|Methionine|Smoke|Valproic Acid	25.18	28
Skin Neoplasms	MESH:D012878		Benzo(a)pyrene|Caffeine|Dietary Fats|Doxorubicin|sodium arsenite|Tetrachlorodibenzodioxin|Tobacco Smoke Pollution|Tretinoin	25.17	23
Bradycardia	MESH:D001919		Acetaminophen|Benzo(a)pyrene|bisphenol A|Chlorpyrifos|Doxorubicin|Lipopolysaccharides|Smoke|sodium arsenite|Tretinoin|Valproic Acid	25.13	18
Intracranial Hemorrhages	MESH:D020300		Chlorpyrifos|Methamphetamine|Tetrachlorodibenzodioxin|Tobacco Smoke Pollution|Tretinoin|Valproic Acid	25.13	9
Thyroid Neoplasms	MESH:D013964		1,2-Dimethylhydrazine|bisphenol A|Diethylnitrosamine|Doxorubicin|Propylthiouracil|Sulfadimethoxine|Tretinoin	24.81	14
Pancreatic Neoplasms	MESH:D010190		Cadmium|Dietary Fats|Diethylnitrosamine|Doxorubicin|(+)-JQ1 compound|Temozolomide|Tobacco Smoke Pollution|Tretinoin	24.80	12
Sarcoma	MESH:D012509		1,2-Dimethylhydrazine|Benzo(a)pyrene|benzo(k)fluoranthene|bisphenol A|Caffeine|Doxorubicin	24.59	29
Gastrointestinal Diseases	MESH:D005767		Caffeine|Diethylnitrosamine|Doxorubicin|Ketoconazole|Methamphetamine|Paraquat|Sunitinib|Valproic Acid	24.58	12
Heart Failure	MESH:D006333		Cadmium|Doxorubicin|Gentamicins|Lipopolysaccharides|Methamphetamine|pirinixic acid|Smoke|Sunitinib|Tetrachlorodibenzodioxin|Tretinoin	24.57	201
Hypospadias	MESH:D007021		bisphenol A|Dibutyl Phthalate|Folic Acid|Valproic Acid|vinclozolin	24.39	17
Urogenital Abnormalities	MESH:D014564		bisphenol A|Estradiol|Tretinoin|Valproic Acid|vinclozolin	24.39	11
Hematuria	MESH:D006417		Caffeine|Doxorubicin|Estradiol|Lipopolysaccharides|Propylthiouracil|Smoke|Valproic Acid	24.37	17
Kidney Failure, Chronic	MESH:D007676		Acetaminophen|Cadmium|Doxorubicin|Folic Acid|Methamphetamine|Paraquat|Propylthiouracil	24.27	12
Ovarian Neoplasms	MESH:D010051		bisphenol A|Diethylnitrosamine|Doxorubicin|Estradiol|(+)-JQ1 compound|sodium arsenite|Tetrachlorodibenzodioxin|Tretinoin	24.26	27
Cerebral Hemorrhage	MESH:D002543		Caffeine|Chlorpyrifos|Doxorubicin|Estradiol|Methamphetamine|Propylthiouracil|Tretinoin	24.23	17
Hyperalgesia	MESH:D006930		Acetaminophen|bisphenol A|Caffeine|Dietary Fats|Doxorubicin|Estradiol|Ketoconazole|Lipopolysaccharides|Methamphetamine|Tretinoin	24.23	17
Demyelinating Diseases	MESH:D003711		abrine|bisphenol A|Doxorubicin|Estradiol|Methionine|Paraquat	23.92	7
Ataxia	MESH:D001259		Chlorpyrifos|Doxorubicin|Folic Acid|Gentamicins|Methamphetamine|Methionine|Tretinoin|Valproic Acid	23.73	15
Osteoporosis	MESH:D010024		bisphenol A|Cadmium|Caffeine|Estradiol|Lipopolysaccharides|Methamphetamine|Tretinoin	23.73	16
Albuminuria	MESH:D000419		bisphenol A|Cadmium|Dietary Fats|Doxorubicin|Estradiol|Folic Acid|sodium arsenite	23.68	41
Thrombocytopenia	MESH:D013921		Cadmium|Doxorubicin|Folic Acid|Gentamicins|Lipopolysaccharides|Propylthiouracil|Temozolomide|Valproic Acid	23.62	26
Polyuria	MESH:D011141		Cadmium|Cadmium Chloride|Caffeine|Doxorubicin|Gentamicins|Valproic Acid	23.54	16
Hydrocephalus	MESH:D006849		Caffeine|Doxorubicin|Folic Acid|Tretinoin|Valproic Acid	23.37	7
Respiratory Hypersensitivity	MESH:D012130		Acetaminophen|Chlorpyrifos|Estradiol|Lipopolysaccharides|titanium dioxide|Tobacco Smoke Pollution	23.32	8
Fetal Weight	MESH:D020567		bisphenol A|Cadmium|Caffeine|Dibutyl Phthalate|Smoke	22.94	6
Mental Disorders	MESH:D001523		Acetaminophen|bisphenol A|Cadmium|Ketoconazole|Lipopolysaccharides|Methamphetamine|Valproic Acid	22.87	16
Spinal Dysraphism	MESH:D016135		Chlorpyrifos|Folic Acid|sodium arsenite|Tretinoin|Valproic Acid	22.78	22
Aortic Diseases	MESH:D001018		Caffeine|Choline|Gentamicins|Smoke|sodium arsenite	22.67	6
Lymphatic Diseases	MESH:D008206		Caffeine|Dietary Fats|Propylthiouracil|Sunitinib|Tetrachlorodibenzodioxin	22.67	9
Mammary Neoplasms, Experimental	MESH:D008325		bisphenol A|Cadmium|Caffeine|Dietary Fats|Diethylnitrosamine|Doxorubicin|Estradiol|Tretinoin	22.59	21
Vomiting	MESH:D014839		Acetaminophen|Doxorubicin|Gentamicins|Ketoconazole|Methamphetamine|Sunitinib|Temozolomide|Tretinoin|Valproic Acid	22.42	38
Rhabdomyosarcoma	MESH:D012208		Doxorubicin|Estradiol|Nickel|Tretinoin|Valproic Acid	22.40	12
Infertility	MESH:D007246		bisphenol A|Chlorpyrifos|decamethrin|Dibutyl Phthalate|Paraquat|Silicon Dioxide	22.34	10
Muscle Weakness	MESH:D018908		Caffeine|Doxorubicin|Gentamicins|Ketoconazole|Paraquat|sodium arsenite|Valproic Acid	22.25	9
Metabolic Syndrome	MESH:D024821		Cadmium|Caffeine|Dietary Fats|Nickel|Tetrachlorodibenzodioxin|Valproic Acid	22.17	13
Retinal Diseases	MESH:D012164		Benzo(a)pyrene|Cadmium Chloride|Methamphetamine|sodium arsenite|Thioacetamide|Tobacco Smoke Pollution	22.10	7
Cleft Palate	MESH:D002972		Folic Acid|Ketoconazole|Tetrachlorodibenzodioxin|Tobacco Smoke Pollution|Tretinoin|Valproic Acid	22.05	36
Nephritis, Interstitial	MESH:D009395		Acetaminophen|Caffeine|Folic Acid|Gentamicins|Propylthiouracil|Tretinoin|Valproic Acid	21.97	31
Pain	MESH:D010146		Acetaminophen|Caffeine|Doxorubicin|Estradiol|Ketoconazole|Lipopolysaccharides|Smoke|sodium arsenite|Tretinoin|Valproic Acid	21.83	37
Nausea	MESH:D009325		Acetaminophen|Caffeine|Doxorubicin|Ketoconazole|Methamphetamine|Smoke|Temozolomide|Tretinoin|Valproic Acid	21.79	40
Colonic Neoplasms	MESH:D003110		1,2-Dimethylhydrazine|Acetaminophen|Benzo(a)pyrene|Caffeine|Dietary Fats|Diethylnitrosamine|Doxorubicin|Lipopolysaccharides	21.47	45
Long QT Syndrome	MESH:D008133		Acetaminophen|Caffeine|Dietary Fats|Doxorubicin|Ketoconazole|sodium arsenite|Sunitinib	21.37	14
Neutropenia	MESH:D009503		Doxorubicin|Folic Acid|Lipopolysaccharides|Propylthiouracil|Temozolomide|Tretinoin|Valproic Acid	21.30	34
Jaw Abnormalities	MESH:D007569		beta-Naphthoflavone|Chlorpyrifos|Tetrachlorodibenzodioxin|Tretinoin	21.25	6
Diabetes Mellitus, Type 2	MESH:D003924		bisphenol A|Cadmium|Dibutyl Phthalate|Dietary Fats|Diethylnitrosamine|Folic Acid|Nickel|titanium dioxide	21.20	24
Diarrhea	MESH:D003967		Caffeine|Doxorubicin|Gentamicins|Paraquat|Propylthiouracil|Sunitinib|Tretinoin|triptolide	20.96	15
Tachycardia, Ventricular	MESH:D017180		Acetaminophen|Caffeine|Doxorubicin|Estradiol|Ketoconazole|Methamphetamine|Tretinoin	20.95	11
Pregnancy Complications	MESH:D011248		Acetaminophen|Tetrachlorodibenzodioxin|Tobacco Smoke Pollution|Valproic Acid|vinclozolin	20.78	5
Eye Abnormalities	MESH:D005124		bisphenol A|(+)-JQ1 compound|Tetrachlorodibenzodioxin|Tretinoin|Valproic Acid	20.69	9
Pancreatic Diseases	MESH:D010182		bisphenol A|Cadmium|Dibutyl Phthalate|Dietary Fats|Sunitinib	20.62	9
Hypertriglyceridemia	MESH:D015228		bisphenol A|Dietary Fats|Doxorubicin|Estradiol|Lipopolysaccharides|Tretinoin	20.55	16
Attention Deficit and Disruptive Behavior Disorders	MESH:D019958		bisphenol A|Cadmium|Tobacco Smoke Pollution|Valproic Acid	20.40	4
Hypertrophy, Left Ventricular	MESH:D017379		bisphenol A|Cadmium Chloride|Caffeine|Dietary Fats|Methamphetamine|Tobacco Smoke Pollution	20.33	6
Plaque, Atherosclerotic	MESH:D058226		bisphenol A|Cadmium|Dietary Fats|sodium arsenite|Tobacco Smoke Pollution	20.19	19
Scoliosis	MESH:D012600		bisphenol A|Caffeine|Tetrachlorodibenzodioxin|Tretinoin	20.19	4
Psychomotor Disorders	MESH:D011596		Benzo(a)pyrene|Caffeine|Methamphetamine|Paraquat|Valproic Acid	20.04	7
Hemolysis	MESH:D006461		Acetaminophen|Benzo(a)pyrene|Cadmium Chloride|Sodium Selenite|Sunitinib|Tobacco Smoke Pollution	19.88	9
Ventricular Remodeling	MESH:D020257		Dietary Fats|Doxorubicin|Folic Acid|sodium arsenite|Tetrachlorodibenzodioxin	19.88	9
Headache	MESH:D006261		Acetaminophen|Caffeine|Folic Acid|Gentamicins|Methamphetamine|Temozolomide|Tretinoin|Valproic Acid	19.79	31
Catalepsy	MESH:D002375		Acetaminophen|Caffeine|decamethrin|Estradiol|Ketoconazole|Methamphetamine|Propylthiouracil|Tretinoin	19.76	21
Airway Obstruction	MESH:D000402		Acetaminophen|Estradiol|Lipopolysaccharides|Nanotubes, Carbon|Tobacco Smoke Pollution	19.73	5
Respiratory Tract Diseases	MESH:D012140		Chlorpyrifos|Doxorubicin|Methamphetamine|Smoke|Tobacco Smoke Pollution	19.67	10
Occupational Diseases	MESH:D009784		2,4-dinitrotoluene|Cadmium|ethylene dichloride|Methamphetamine|Nickel	19.48	6
Stomach Neoplasms	MESH:D013274		Benzo(a)pyrene|Caffeine|Diethylnitrosamine|Doxorubicin|Folic Acid|Tobacco Smoke Pollution|Tretinoin|triptonide	19.48	15
Colitis	MESH:D003092		Benzo(a)pyrene|Cadmium Chloride|Lipopolysaccharides|Sodium Selenite|Tetrachlorodibenzodioxin|Tretinoin	19.47	8
Genital Diseases, Female	MESH:D005831		bisphenol A|Caffeine|Dibutyl Phthalate|Tetrachlorodibenzodioxin	19.40	4
Carcinoma	MESH:D002277		aristolochic acid I|Benzo(a)pyrene|Dietary Fats|Diethylnitrosamine|Doxorubicin|sodium arsenite|Tetrachlorodibenzodioxin	19.30	15
Hyperlipidemias	MESH:D006949		Cadmium|Chlorpyrifos|Dietary Fats|Doxorubicin|Tetrachlorodibenzodioxin|Valproic Acid	19.29	37
Diabetes Mellitus, Type 1	MESH:D003922		bisphenol A|Lipopolysaccharides|Palm Oil|sodium arsenite|Tetrachlorodibenzodioxin	19.25	5
Schizophrenia	MESH:D012559		Caffeine|Folic Acid|Lipopolysaccharides|Methamphetamine|Methionine|Smoke|Valproic Acid	19.25	12
Vascular Remodeling	MESH:D066253		bisphenol A|Nanotubes, Carbon|Silicon Dioxide|sodium arsenite	19.20	4
Hypertension, Pulmonary	MESH:D006976		(+)-JQ1 compound|Methamphetamine|Paraquat|Silicon Dioxide|Smoke|Valproic Acid	19.18	7
Hypotension	MESH:D007022		Acetaminophen|bisphenol A|Caffeine|Dietary Fats|Doxorubicin|Ketoconazole|Lipopolysaccharides|Tretinoin|Valproic Acid	19.15	46
Hypercholesterolemia	MESH:D006937		bisphenol A|Caffeine|Dietary Fats|Doxorubicin|Folic Acid|sodium arsenite	19.08	32
Diabetes Mellitus	MESH:D003920		bisphenol A|Cadmium|Chlorpyrifos|Sodium Selenite|Tetrachlorodibenzodioxin|Tobacco Smoke Pollution	18.94	13
Motor Neuron Disease	MESH:D016472		bisphenol A|Doxorubicin|Methamphetamine|Sodium Selenite	18.77	4
Respiratory Insufficiency	MESH:D012131		Acetaminophen|Lipopolysaccharides|Paraquat|Propylthiouracil|Smoke|Valproic Acid	18.75	9
Leukopenia	MESH:D007970		Acetaminophen|Doxorubicin|Lipopolysaccharides|Propylthiouracil|Temozolomide|Valproic Acid	18.71	19
Anemia, Hemolytic	MESH:D000743		Acetaminophen|Doxorubicin|Folic Acid|Gentamicins|Propylthiouracil|Valproic Acid	18.65	9
Puberty, Delayed	MESH:D011628		bisphenol A|JP8 aviation fuel|Tetrachlorodibenzodioxin|vinclozolin	18.47	5
Dyspnea	MESH:D004417		Chlorpyrifos|Doxorubicin|Endosulfan|Paraquat|Propylthiouracil|Tretinoin	18.44	16
Hypersensitivity	MESH:D006967		Methamphetamine|Nanotubes, Carbon|Nickel|Paraquat|titanium dioxide|Tobacco Smoke Pollution	18.41	9
Hypoglycemia	MESH:D007003		Acetaminophen|Chlorpyrifos|Dietary Fats|Tetrachlorodibenzodioxin|Valproic Acid	18.39	10
Urologic Neoplasms	MESH:D014571		2,4-dinitrotoluene|aristolochic acid I|Doxorubicin|Tobacco Smoke Pollution	18.33	6
Glomerulosclerosis, Focal Segmental	MESH:D005923		Caffeine|Dietary Fats|Doxorubicin|Propylthiouracil|Tretinoin	18.30	28
Conduct Disorder	MESH:D019955		bisphenol A|Methamphetamine|Tobacco Smoke Pollution|Valproic Acid	18.28	6
Parkinsonian Disorders	MESH:D020734		1-Methyl-4-phenylpyridinium|Cadmium|Ketoconazole|Lipopolysaccharides|Paraquat|Valproic Acid	18.26	28
Pituitary Neoplasms	MESH:D010911		Caffeine|Estradiol|Temozolomide|Valproic Acid	18.19	24
Obstetric Labor, Premature	MESH:D007752		Endosulfan|ethylene dichloride|Lipopolysaccharides|Tobacco Smoke Pollution	18.08	4
Adenoma, Liver Cell	MESH:D018248		Diethylnitrosamine|Estradiol|pirinixic acid|Tetrachlorodibenzodioxin|Thioacetamide	18.07	26
Motor Disorders	MESH:D000068079		1-Methyl-4-phenylpyridinium|Endosulfan|Paraquat|Propylthiouracil	17.98	4
Autoimmune Diseases	MESH:D001327		bisphenol A|Cadmium Chloride|Silicon Dioxide|Tetrachlorodibenzodioxin|triptolide	17.82	7
Mood Disorders	MESH:D019964		bisphenol A|Caffeine|Estradiol|Methamphetamine|Valproic Acid	17.77	11
Extravasation of Diagnostic and Therapeutic Materials	MESH:D005119		bisphenol A|Doxorubicin|Lipopolysaccharides|Paraquat|Tobacco Smoke Pollution	17.72	9
Cryptorchidism	MESH:D003456		Dibutyl Phthalate|Endosulfan|Tretinoin|vinclozolin	17.71	7
Vasculitis	MESH:D014657		Gentamicins|Methamphetamine|Propylthiouracil|Temozolomide|Tretinoin	17.60	34
Hepatic Encephalopathy	MESH:D006501		Acetaminophen|Methionine|Propylthiouracil|Thioacetamide|Valproic Acid	17.58	53
Genomic Instability	MESH:D042822		Benzo(a)pyrene|Chlorpyrifos|Diethylnitrosamine|sodium arsenite	17.56	5
Heart Injuries	MESH:D006335		bisphenol A|Doxorubicin|Lipopolysaccharides|titanium dioxide	17.56	9
Disorders of Sex Development	MESH:D012734		Dibutyl Phthalate|Estradiol|sodium arsenite|vinclozolin	17.35	9
Fetal Resorption	MESH:D005327		bisphenol A|Caffeine|Methionine|Valproic Acid	17.35	8
Pruritus	MESH:D011537		Acetaminophen|Doxorubicin|Estradiol|Gentamicins|Tretinoin|Valproic Acid	17.32	6
Alopecia	MESH:D000505		Doxorubicin|Estradiol|Tretinoin|triptolide|Valproic Acid	17.27	26
Bile Duct Diseases	MESH:D001649		Acetaminophen|Diethylnitrosamine|furan|Tetrachlorodibenzodioxin	17.25	4
Parakeratosis	MESH:D010241		beta-Naphthoflavone|Tetrachlorodibenzodioxin|Tobacco Smoke Pollution	17.23	3
Myocarditis	MESH:D009205		bisphenol A|Doxorubicin|Endosulfan|Propylthiouracil|Tretinoin	17.22	10
Ureteral Neoplasms	MESH:D014516		Acetaminophen|Caffeine|Smoke	17.20	1
Spina Bifida Cystica	MESH:D016137		Choline|Tretinoin|Valproic Acid	17.18	9
Arrhythmias, Cardiac	MESH:D001145		Benzo(a)pyrene|bisphenol A|Doxorubicin|Estradiol|Methamphetamine|Sunitinib|titanium dioxide	17.15	27
Pulmonary Disease, Chronic Obstructive	MESH:D029424		Cadmium|Lipopolysaccharides|Smoke|Tetrachlorodibenzodioxin|Tobacco Smoke Pollution	17.13	16
Carcinoma, Transitional Cell	MESH:D002295		aristolochic acid I|Cadmium|Caffeine|Doxorubicin|Smoke	17.06	7
Multiple Organ Failure	MESH:D009102		Acetaminophen|Lipopolysaccharides|triptolide|Valproic Acid	16.97	4
Lethargy	MESH:D053609		Acetaminophen|Diethylnitrosamine|Lipopolysaccharides|titanium dioxide|Valproic Acid	16.93	10
Leukemia, Myeloid, Acute	MESH:D015470		Doxorubicin|(+)-JQ1 compound|Tobacco Smoke Pollution|Tretinoin|triptolide|Valproic Acid	16.92	13
Pleural Effusion	MESH:D010996		Doxorubicin|Lipopolysaccharides|Tretinoin|Valproic Acid	16.75	14
Thrombosis	MESH:D013927		Acetaminophen|Doxorubicin|Propylthiouracil|Silicon Dioxide|titanium dioxide|Tretinoin	16.71	14
Lymphopenia	MESH:D008231		Lipopolysaccharides|Nickel|Temozolomide|Tetrachlorodibenzodioxin	16.70	4
Hallucinations	MESH:D006212		abrine|Acetaminophen|Caffeine|Methamphetamine|Temozolomide|Valproic Acid	16.69	20
Infant, Newborn, Diseases	MESH:D007232		Gentamicins|Propylthiouracil|Tetrachlorodibenzodioxin|vinclozolin	16.67	4
Cleft Lip	MESH:D002971		Folic Acid|Tetrachlorodibenzodioxin|Tretinoin|Valproic Acid	16.55	6
Migraine Disorders	MESH:D008881		Acetaminophen|bisphenol A|Caffeine|Smoke|Valproic Acid	16.45	16
Cadmium Poisoning	MESH:D002105		Cadmium|Cadmium Chloride|Caffeine	16.43	13
Wasting Syndrome	MESH:D019282		Choline|Methionine|Tetrachlorodibenzodioxin	16.42	10
Bronchitis, Chronic	MESH:D029481		Paraquat|Silicon Dioxide|Smoke|Tobacco Smoke Pollution	16.34	4
Pericarditis	MESH:D010493		bisphenol A|Doxorubicin|Propylthiouracil|Valproic Acid	16.29	5
Optic Nerve Diseases	MESH:D009901		Cadmium Chloride|Folic Acid|Methamphetamine|sodium arsenite	16.25	4
Atrioventricular Block	MESH:D054537		bisphenol A|Caffeine|Doxorubicin|Methamphetamine|Tretinoin	16.21	5
Gastritis	MESH:D005756		Acetaminophen|Diethylnitrosamine|Folic Acid|JP8 aviation fuel	16.07	5
Lipidoses	MESH:D008064		beta-Naphthoflavone|Dietary Fats|Doxorubicin|Gentamicins|Ketoconazole	16.07	9
Muscular Diseases	MESH:D009135		Caffeine|Folic Acid|Gentamicins|Ketoconazole|pirinixic acid|Valproic Acid	16.06	8
Prostatic Hyperplasia	MESH:D011470		bisphenol A|Cadmium|Estradiol|Tetrachlorodibenzodioxin	16.06	9
Uterine Neoplasms	MESH:D014594		bisphenol A|Doxorubicin|Estradiol|sodium arsenite	16.05	5
Arthritis, Rheumatoid	MESH:D001172		Acetaminophen|Cadmium|entinostat|Tobacco Smoke Pollution|Tretinoin|triptolide	15.98	8
Maxillofacial Abnormalities	MESH:D019767		Folic Acid|Tetrachlorodibenzodioxin|Tretinoin	15.98	3
Arteriosclerosis	MESH:D001161		Acetaminophen|Benzo(a)pyrene|Dietary Fats|Folic Acid	15.92	4
Ileal Diseases	MESH:D007077		Dietary Fats|Lipopolysaccharides|Tretinoin	15.78	3
Microcephaly	MESH:D008831		bisphenol A|Estradiol|Tretinoin|Valproic Acid	15.75	3
Cholangiocarcinoma	MESH:D018281		Diethylnitrosamine|furan|Tetrachlorodibenzodioxin|Thioacetamide	15.74	10
Postoperative Complications	MESH:D011183		Acetaminophen|Doxorubicin|Ketoconazole|Smoke|Valproic Acid	15.71	5
Meningomyelocele	MESH:D008591		Folic Acid|Tretinoin|Valproic Acid	15.68	10
Peripheral Nervous System Diseases	MESH:D010523		Doxorubicin|Folic Acid|Propylthiouracil|Smoke|sodium arsenite|Tretinoin	15.66	12
Spinal Cord Diseases	MESH:D013118		Doxorubicin|Folic Acid|Methionine|Valproic Acid	15.66	5
Body Weight	MESH:D001835		bisphenol A|Chlorpyrifos|Dietary Fats|titanium dioxide	15.65	6
Multiple Myeloma	MESH:D009101		Doxorubicin|sodium arsenite|Tetrachlorodibenzodioxin|Tretinoin|triptolide	15.65	13
Carcinogenesis	MESH:D063646		Benzo(a)pyrene|Diethylnitrosamine|sodium arsenite|Tobacco Smoke Pollution	15.64	6
Bone Diseases, Developmental	MESH:D001848		bisphenol A|Caffeine|Tetrachlorodibenzodioxin|Valproic Acid	15.62	7
Parkinson Disease, Secondary	MESH:D010302		Benzo(a)pyrene|Doxorubicin|Methamphetamine|Paraquat|Valproic Acid	15.58	28
Brain Damage, Chronic	MESH:D001925		Caffeine|Folic Acid|Methamphetamine	15.54	4
Bone Diseases	MESH:D001847		Cadmium|Dietary Fats|Sunitinib|Tetrachlorodibenzodioxin	15.53	6
Glioblastoma	MESH:D005909		Doxorubicin|sodium arsenite|Temozolomide|Tretinoin|Valproic Acid	15.52	21
Sleep Initiation and Maintenance Disorders	MESH:D007319		Caffeine|Estradiol|Methamphetamine|Tobacco Smoke Pollution|Valproic Acid	15.52	12
Paresthesia	MESH:D010292		Doxorubicin|Methamphetamine|Temozolomide|Tretinoin|Valproic Acid	15.43	13
Intestinal Neoplasms	MESH:D007414		1,2-Dimethylhydrazine|Benzo(a)pyrene|Dietary Fats|Tretinoin	15.25	6
Neovascularization, Pathologic	MESH:D009389		Cadmium|Chlorpyrifos|Estradiol|sodium arsenite	15.21	4
Limb Deformities, Congenital	MESH:D017880		Endosulfan|Tetrachlorodibenzodioxin|Tretinoin|Valproic Acid	15.13	13
Hearing Disorders	MESH:D006311		Amitrole|Cadmium Chloride|Doxorubicin|Gentamicins	15.11	17
Pancreatitis, Acute Necrotizing	MESH:D019283		Benzo(a)pyrene|sodium arsenite|Tetrachlorodibenzodioxin	15.11	2
Aneurysm, Ruptured	MESH:D017542		Caffeine|Methamphetamine|Smoke	15.09	2
Leukoencephalopathies	MESH:D056784		Cadmium Chloride|Doxorubicin|Methamphetamine|sodium arsenite	15.09	5
Anuria	MESH:D001002		Acetaminophen|Folic Acid|Gentamicins|Smoke	15.02	5
Ascites	MESH:D001201		Diethylnitrosamine|Doxorubicin|Ketoconazole|Valproic Acid	15.02	21
Hepatitis, Animal	MESH:D006520		Choline|Dietary Fats|Methionine	14.91	1
Coronary Artery Disease	MESH:D003324		bisphenol A|Cadmium|Estradiol|Tobacco Smoke Pollution|Tretinoin	14.83	6
Hyperesthesia	MESH:D006941		Acetaminophen|Caffeine|decamethrin	14.80	3
Ventricular Dysfunction	MESH:D018754		Doxorubicin|Folic Acid|Methamphetamine|Tetrachlorodibenzodioxin	14.80	4
Pre-Eclampsia	MESH:D011225		bisphenol A|Cadmium|Estradiol|Lipopolysaccharides	14.79	4
Hypokalemia	MESH:D007008		Acetaminophen|Caffeine|Doxorubicin|Gentamicins|Valproic Acid	14.76	19
Chronobiology Disorders	MESH:D021081		beta-Naphthoflavone|Dietary Fats|Tetrachlorodibenzodioxin	14.69	2
Developmental Disabilities	MESH:D002658		2',3,3',4',5-pentachloro-4-hydroxybiphenyl|Choline|Tobacco Smoke Pollution|Valproic Acid	14.67	10
Azotemia	MESH:D053099		Acetaminophen|Doxorubicin|Gentamicins|Methamphetamine	14.65	8
Feeding and Eating Disorders	MESH:D001068		Nickel|pirinixic acid|Tetrachlorodibenzodioxin|titanium dioxide	14.65	4
Tinnitus	MESH:D014012		Doxorubicin|Gentamicins|Propylthiouracil|Valproic Acid	14.58	6
Respiration Disorders	MESH:D012120		Nickel|Smoke|Tobacco Smoke Pollution|Tretinoin	14.55	4
Carcinoma, Renal Cell	MESH:D002292		Acetaminophen|Diethylnitrosamine|Doxorubicin|Folic Acid|Sunitinib	14.54	15
Obesity, Abdominal	MESH:D056128		bisphenol A|Dietary Fats|Tetrachlorodibenzodioxin	14.52	3
Melanoma	MESH:D008545		Acetaminophen|Doxorubicin|Folic Acid|sodium arsenite|Temozolomide|Tretinoin	14.47	23
Cardiomyopathy, Hypertrophic	MESH:D002312		bisphenol A|Dietary Fats|Doxorubicin|Estradiol	14.37	5
Myocardial Ischemia	MESH:D017202		bisphenol A|Caffeine|Methamphetamine|Smoke|Sunitinib|Tetrachlorodibenzodioxin	14.34	6
Cerebral Infarction	MESH:D002544		Caffeine|Doxorubicin|Estradiol|Methamphetamine	14.27	4
Stroke	MESH:D020521		Acetaminophen|Cadmium|Caffeine|Folic Acid|Methamphetamine	14.21	13
Prostatitis	MESH:D011472		bisphenol A|Estradiol|vinclozolin	14.19	4
Vascular Malformations	MESH:D054079		bisphenol A|Dietary Fats|Tetrachlorodibenzodioxin	14.17	3
Ventricular Premature Complexes	MESH:D018879		bisphenol A|Caffeine|Doxorubicin|Methamphetamine	14.16	7
Ventricular Fibrillation	MESH:D014693		Caffeine|Doxorubicin|Estradiol|Methamphetamine|Tretinoin	14.07	6
Recurrence	MESH:D012008		Doxorubicin|Methamphetamine|Sunitinib|Tretinoin	14.04	3
Tachycardia	MESH:D013610		Cadmium|Caffeine|Doxorubicin|Lipopolysaccharides|Methamphetamine|Tobacco Smoke Pollution	13.99	15
Nose Diseases	MESH:D009668		Lipopolysaccharides|Propylthiouracil|Tobacco Smoke Pollution	13.95	5
Language Development Disorders	MESH:D007805		Smoke|Tobacco Smoke Pollution|Valproic Acid	13.89	3
Heavy Metal Poisoning	MESH:D000075322		Cadmium|Nickel|titanium dioxide	13.88	3
Exanthema	MESH:D005076		Acetaminophen|Doxorubicin|Gentamicins|Propylthiouracil|Valproic Acid	13.86	13
Bacterial Infections	MESH:D001424		bisphenol A|Gentamicins|Lipopolysaccharides|Temozolomide	13.85	7
Dental Caries	MESH:D003731		Cadmium|Methamphetamine|Tobacco Smoke Pollution	13.84	9
Disseminated Intravascular Coagulation	MESH:D004211		Estradiol|Methamphetamine|Propylthiouracil|Valproic Acid	13.84	6
Urination Disorders	MESH:D014555		Caffeine|Doxorubicin|Estradiol|Gentamicins	13.82	6
Agranulocytosis	MESH:D000380		Doxorubicin|Gentamicins|Propylthiouracil|Valproic Acid	13.79	12
Panic Disorder	MESH:D016584		Caffeine|Methamphetamine|Tobacco Smoke Pollution|Valproic Acid	13.77	12
Urticaria	MESH:D014581		Acetaminophen|Caffeine|Doxorubicin|Ketoconazole|Propylthiouracil	13.64	9
Musculoskeletal Diseases	MESH:D009140		Doxorubicin|Gentamicins|Valproic Acid	13.63	3
Spasms, Infantile	MESH:D013036		Doxorubicin|Lipopolysaccharides|Valproic Acid	13.52	2
Colonic Diseases	MESH:D003108		1,2-Dimethylhydrazine|bisphenol A|Dietary Fats	13.48	5
Substance-Related Disorders	MESH:D019966		bisphenol A|Caffeine|Methamphetamine|Tobacco Smoke Pollution|Valproic Acid	13.37	17
Diabetes Mellitus, Experimental	MESH:D003921		Dibutyl Phthalate|Dietary Fats|Palm Oil|sodium arsenite|Sodium Selenite	13.31	48
Neuroinflammatory Diseases	MESH:D000090862		Benzo(a)pyrene|Dietary Fats|Lipopolysaccharides	13.29	3
Papilloma	MESH:D010212		1,2-Dimethylhydrazine|Benzo(a)pyrene|Diethylnitrosamine|sodium arsenite	13.24	7
Lymphoma	MESH:D008223		Benzo(a)pyrene|Doxorubicin|Tetrachlorodibenzodioxin|triptonide	13.23	14
Prostatic Intraepithelial Neoplasia	MESH:D019048		bisphenol A|Dietary Fats|Estradiol	13.23	4
Drug Eruptions	MESH:D003875		Acetaminophen|Caffeine|Ketoconazole|Tretinoin|Valproic Acid	13.22	8
Neuroblastoma	MESH:D009447		bisphenol A|Doxorubicin|(+)-JQ1 compound|Temozolomide	13.20	5
Status Epilepticus	MESH:D013226		Acetaminophen|Choline|Endosulfan|Methamphetamine|Valproic Acid	13.16	17
Coronary Disease	MESH:D003327		bisphenol A|Caffeine|Smoke|Tobacco Smoke Pollution	13.14	6
Hypoalbuminemia	MESH:D034141		Acetaminophen|Doxorubicin|Gentamicins	13.05	9
Cystitis	MESH:D003556		Doxorubicin|Estradiol|Lipopolysaccharides|Temozolomide	13.04	10
Hyperinsulinism	MESH:D006946		bisphenol A|Dietary Fats|sodium arsenite|Valproic Acid	12.97	31
Tongue Neoplasms	MESH:D014062		Benzo(a)pyrene|Diethylnitrosamine|Tretinoin	12.86	3
Skin Abnormalities	MESH:D012868		Doxorubicin|Tretinoin|Valproic Acid	12.82	3
Vasculitis, Leukocytoclastic, Cutaneous	MESH:D018366		Acetaminophen|Gentamicins|Propylthiouracil|Valproic Acid	12.82	18
Hematologic Neoplasms	MESH:D019337		Doxorubicin|Endosulfan|Tetrachlorodibenzodioxin	12.76	5
Respiratory Distress Syndrome	MESH:D012128		Lipopolysaccharides|Paraquat|Smoke|Tretinoin	12.74	9
Disease Progression	MESH:D018450		bisphenol A|Doxorubicin|sodium arsenite|Sodium Selenite|Tobacco Smoke Pollution	12.71	6
Endometrial Neoplasms	MESH:D016889		Doxorubicin|Estradiol|Folic Acid|Tretinoin	12.71	12
Cardiomyopathy, Dilated	MESH:D002311		bisphenol A|Doxorubicin|Methamphetamine|Tretinoin	12.64	27
Sinus Thrombosis, Intracranial	MESH:D012851		Estradiol|Folic Acid|Tretinoin	12.64	3
Dizziness	MESH:D004244		Caffeine|Folic Acid|Gentamicins|Methamphetamine|Valproic Acid	12.49	6
Spina Bifida Occulta	MESH:D016136		Methionine|Valproic Acid	12.45	4
Hydronephrosis	MESH:D006869		Doxorubicin|Estradiol|Tetrachlorodibenzodioxin	12.43	23
Psychomotor Agitation	MESH:D011595		Acetaminophen|bisphenol A|Methamphetamine|Valproic Acid	12.41	14
Stevens-Johnson Syndrome	MESH:D013262		Acetaminophen|Doxorubicin|Propylthiouracil|Temozolomide|Valproic Acid	12.28	4
Peripheral Vascular Diseases	MESH:D016491		Cadmium|Doxorubicin|Methamphetamine	12.23	3
Lymphoma, Non-Hodgkin	MESH:D008228		Cadmium|Doxorubicin|Paraquat|Tetrachlorodibenzodioxin	12.09	19
Color Vision Defects	MESH:D003117		Folic Acid|Smoke|Valproic Acid	12.04	3
Encephalitis	MESH:D004660		bisphenol A|Lipopolysaccharides|Methamphetamine	12.01	5
Nephrosclerosis	MESH:D009400		Dibutyl Phthalate|Dietary Fats|Doxorubicin	11.99	6
Central Nervous System Diseases	MESH:D002493		Doxorubicin|Methamphetamine|Tretinoin|Valproic Acid	11.98	6
Erythema	MESH:D004890		Doxorubicin|Propylthiouracil|Temozolomide|Tretinoin	11.98	18
Esophageal Neoplasms	MESH:D004938		Benzo(a)pyrene|Diethylnitrosamine|Doxorubicin|Temozolomide	11.97	8
Hypoxia	MESH:D000860		Acetaminophen|Dietary Fats|Lipopolysaccharides|Propylthiouracil	11.79	6
Purpura	MESH:D011693		Acetaminophen|bisphenol A|Propylthiouracil	11.78	6
Epilepsy, Tonic-Clonic	MESH:D004830		Acetaminophen|Caffeine|Methamphetamine|Valproic Acid	11.76	25
Fatty Liver, Alcoholic	MESH:D005235		Choline|Folic Acid|Methionine	11.76	1
Osteoarthritis	MESH:D010003		Acetaminophen|Caffeine|Dietary Fats|Lipopolysaccharides	11.75	5
Myositis	MESH:D009220		Doxorubicin|Propylthiouracil|Tretinoin	11.68	12
Leukemia	MESH:D007938		Doxorubicin|Temozolomide|Tetrachlorodibenzodioxin|Tretinoin	11.66	13
Nose Neoplasms	MESH:D009669		Benzo(a)pyrene|Diethylnitrosamine|Nickel	11.65	4
Neuromuscular Manifestations	MESH:D020879		Cadmium Chloride|decamethrin|sodium arsenite	11.64	3
Autistic Disorder	MESH:D001321		Acetaminophen|Choline|Folic Acid|Methionine|Valproic Acid	11.61	34
Hypersensitivity, Delayed	MESH:D006968		Cadmium Chloride|JP8 aviation fuel|sodium arsenite	11.58	2
Bone Diseases, Metabolic	MESH:D001851		Caffeine|Estradiol|Valproic Acid	11.53	3
Eosinophilia	MESH:D004802		Acetaminophen|Ketoconazole|Methamphetamine|Valproic Acid	11.51	5
Dermatitis, Irritant	MESH:D017453		JP8 aviation fuel|pirinixic acid|Tretinoin	11.50	6
Hyperammonemia	MESH:D022124		Acetaminophen|Thioacetamide|Valproic Acid	11.46	58
Pancreatitis	MESH:D010195		Acetaminophen|Choline|Lipopolysaccharides|Valproic Acid	11.45	9
Delirium	MESH:D003693		abrine|Methamphetamine|Temozolomide|Valproic Acid	11.41	11
Acidosis, Lactic	MESH:D000140		Acetaminophen|Lipopolysaccharides|Valproic Acid	11.38	4
Hepatic Insufficiency	MESH:D048550		Dietary Fats|Diethylnitrosamine|Thioacetamide	11.37	5
Placental Insufficiency	MESH:D010927		bisphenol A|sodium arsenite	11.28	2
Bone Demineralization, Pathologic	MESH:D018488		Cadmium|Caffeine	11.16	2
Cyanosis	MESH:D003490		2,4-dinitrotoluene|Endosulfan|Paraquat	11.14	3
Scleritis	MESH:D015423		Methamphetamine|Propylthiouracil	11.08	2
Jaundice	MESH:D007565		Acetaminophen|Ketoconazole|Propylthiouracil|Valproic Acid	11.02	24
Asthenia	MESH:D001247		decamethrin|Doxorubicin|Smoke	11.00	3
Obsessive-Compulsive Disorder	MESH:D009771		Estradiol|Methamphetamine|Tobacco Smoke Pollution	10.99	4
Autism Spectrum Disorder	MESH:D000067877		Acetaminophen|bisphenol A|Cadmium|Chlorpyrifos|Valproic Acid	10.97	17
Intracranial Hypertension	MESH:D019586		Acetaminophen|Tretinoin|Valproic Acid	10.97	6
Cystadenoma	MESH:D003537		bisphenol A|Diethylnitrosamine	10.93	2
Paralysis	MESH:D010243		Chlorpyrifos|Doxorubicin|Gentamicins|Ketoconazole	10.82	5
Coma	MESH:D003128		Acetaminophen|Doxorubicin|Methionine|Valproic Acid	10.81	29
Consciousness Disorders	MESH:D003244		abrine|Methamphetamine|Valproic Acid	10.80	11
Colorectal Neoplasms	MESH:D015179		1,2-Dimethylhydrazine|bisphenol A|Dietary Fats|Doxorubicin|Folic Acid	10.74	14
Genitourinary Tract Anomalies	MESH:C564424		Dibutyl Phthalate|vinclozolin	10.69	2
Anorectal Malformations	MESH:D000071056		Dibutyl Phthalate|Doxorubicin	10.64	4
Immunoproliferative Disorders	MESH:D007160		Lipopolysaccharides|Nanotubes, Carbon	10.62	2
Nephrosis	MESH:D009401		Diethylnitrosamine|Doxorubicin|Tretinoin	10.62	43
Substance Withdrawal Syndrome	MESH:D013375		Acetaminophen|Caffeine|Methamphetamine|Smoke|Valproic Acid	10.61	38
Subarachnoid Hemorrhage	MESH:D013345		Caffeine|Methamphetamine|Smoke	10.58	6
Muscle Cramp	MESH:D009120		Caffeine|Tretinoin|Valproic Acid	10.57	3
Bone Resorption	MESH:D001862		bisphenol A|Cadmium|Lipopolysaccharides	10.56	6
Granuloma	MESH:D006099		Acetaminophen|Dietary Fats|Nanotubes, Carbon	10.56	5
Respiratory Tract Infections	MESH:D012141		Acetaminophen|Silicon Dioxide|Tobacco Smoke Pollution	10.56	5
Eye Diseases	MESH:D005128		Cadmium|Estradiol|Smoke	10.47	3
Uremia	MESH:D014511		Doxorubicin|Folic Acid|Gentamicins	10.45	5
Dental Enamel Hypoplasia	MESH:D003744		bisphenol A|vinclozolin	10.43	3
Arnold-Chiari Malformation	MESH:D001139		Tretinoin|Valproic Acid	10.42	2
Plant Poisoning	MESH:D010939		abrine|acetamide	10.37	2
Lordosis	MESH:D008141		beta-Naphthoflavone|Chlorpyrifos	10.29	1
Stomach Diseases	MESH:D013272		Acetaminophen|Caffeine|Lipopolysaccharides	10.29	2
Camptocormia	MESH:C537968		bisphenol A|Valproic Acid	10.26	2
Anemia, Hemolytic, Autoimmune	MESH:D000744		Folic Acid|Ketoconazole|Valproic Acid	10.25	3
Carcinoma in Situ	MESH:D002278		Benzo(a)pyrene|bisphenol A	10.24	2
Cecal Diseases	MESH:D002429		Silicon Dioxide|titanium dioxide	10.24	1
Epilepsy	MESH:D004827		Folic Acid|Gentamicins|Ketoconazole|Valproic Acid	10.22	94
Medulloblastoma	MESH:D008527		Estradiol|Temozolomide|Tretinoin	10.21	4
Mitochondrial Diseases	MESH:D028361		Cadmium|Doxorubicin|Valproic Acid	10.20	30
Dysarthria	MESH:D004401		Ketoconazole|Methamphetamine|Valproic Acid	10.19	4
Bronchial Hyperreactivity	MESH:D016535		bisphenol A|titanium dioxide|Tobacco Smoke Pollution	10.18	4
Signs and Symptoms	MESH:D012816		bisphenol A|Paraquat	10.15	2
Respiratory Sounds	MESH:D012135		Chlorpyrifos|Paraquat|Tobacco Smoke Pollution	10.14	7
Hamartoma	MESH:D006222		Tetrachlorodibenzodioxin|Tretinoin	10.10	2
Oliguria	MESH:D009846		Acetaminophen|Gentamicins|Tretinoin	10.07	6
Hypothyroidism	MESH:D007037		Chlorpyrifos|Paraquat|Propylthiouracil	10.06	30
Genetic Diseases, Inborn	MESH:D030342		Cadmium Chloride|JP8 aviation fuel	10.05	2
Mucositis	MESH:D052016		Doxorubicin|Folic Acid|Tretinoin	9.98	13
Alcoholism	MESH:D000437		Estradiol|Methamphetamine|Valproic Acid	9.97	3
Superior Vena Cava Syndrome	MESH:D013479		Doxorubicin|Propylthiouracil	9.97	2
Dermatitis	MESH:D003872		JP8 aviation fuel|Nickel|Valproic Acid	9.92	3
Jaundice, Obstructive	MESH:D041781		Estradiol|Propylthiouracil|Valproic Acid	9.87	3
Bipolar Disorder	MESH:D001714		Caffeine|Folic Acid|Methamphetamine|Valproic Acid	9.86	71
Paresis	MESH:D010291		Doxorubicin|Tretinoin|Valproic Acid	9.85	4
Chorea	MESH:D002819		decamethrin|Methamphetamine|Valproic Acid	9.81	5
Epstein-Barr Virus Infections	MESH:D020031		Chlorpyrifos|Tetrachlorodibenzodioxin	9.64	2
Genital Neoplasms, Female	MESH:D005833		Doxorubicin|sodium arsenite	9.64	3
Dementia	MESH:D003704		Folic Acid|Tobacco Smoke Pollution|Valproic Acid	9.63	8
Arthralgia	MESH:D018771		Acetaminophen|Doxorubicin|Propylthiouracil	9.58	15
Paranoid Disorders	MESH:D010259		Ketoconazole|Methamphetamine|Tretinoin	9.57	15
Inflammatory Breast Neoplasms	MESH:D058922		bisphenol A|Doxorubicin	9.54	2
Hearing Loss, Sensorineural	MESH:D006319		Gentamicins|Propylthiouracil|Valproic Acid	9.49	6
MPTP Poisoning	MESH:D020267		1-Methyl-4-phenylpyridinium|Caffeine	9.48	4
Sarcoma, Kaposi	MESH:D012514		Doxorubicin|Temozolomide	9.48	7
Candidiasis, Vulvovaginal	MESH:D002181		Estradiol|Ketoconazole	9.47	4
Diabetic Foot	MESH:D017719		Dietary Fats|Gentamicins	9.39	2
Meningitis, Cryptococcal	MESH:D016919		Ketoconazole|Temozolomide	9.38	2
Dyskinesia, Drug-Induced	MESH:D004409		Caffeine|Chlorpyrifos|Methamphetamine|Sodium Selenite	9.37	5
Sleep Apnea Syndromes	MESH:D012891		Chlorpyrifos|Dietary Fats	9.25	1
Fibroadenoma	MESH:D018226		Doxorubicin|Valproic Acid	9.21	4
Child Development Disorders, Pervasive	MESH:D002659		Methionine|Valproic Acid	9.18	3
Lipid Metabolism Disorders	MESH:D052439		bisphenol A|pirinixic acid	9.17	2
Respiratory System Abnormalities	MESH:D015619		Tetrachlorodibenzodioxin|Valproic Acid	9.10	2
Pulmonary Embolism	MESH:D011655		Doxorubicin|Gentamicins|Tretinoin	9.00	6
Encephalomalacia	MESH:D004678		bisphenol A|Doxorubicin	8.99	2
Endophthalmitis	MESH:D009877		Gentamicins|Methamphetamine	8.99	2
Mononeuropathies	MESH:D020422		Methamphetamine|Tretinoin	8.96	3
Adenocarcinoma, Bronchiolo-Alveolar	MESH:D002282		ethylene dichloride|Tobacco Smoke Pollution	8.94	2
Porphyrias, Hepatic	MESH:D017094		Tetrachlorodibenzodioxin|Valproic Acid	8.93	3
Micrognathism	MESH:D008844		Tretinoin|Valproic Acid	8.89	3
Gonadal Disorders	MESH:D006058		bisphenol A|Tetrachlorodibenzodioxin	8.87	2
Multiple Chemical Sensitivity	MESH:D018777		Acetaminophen|Tobacco Smoke Pollution	8.87	1
Vasculitis, Central Nervous System	MESH:D020293		Methamphetamine|Propylthiouracil	8.86	3
Cholestasis, Intrahepatic	MESH:D002780		Estradiol|Propylthiouracil|Valproic Acid	8.82	3
Dermatitis, Atopic	MESH:D003876		Ketoconazole|pirinixic acid|Tobacco Smoke Pollution	8.82	5
Exophthalmos	MESH:D005094		Acetaminophen|Valproic Acid	8.81	2
Amblyopia	MESH:D000550		Smoke|Valproic Acid	8.78	2
Mobility Limitation	MESH:D051346		Chlorpyrifos|Nickel	8.78	2
Sleep Wake Disorders	MESH:D012893		Caffeine|Temozolomide|Valproic Acid	8.78	11
Syncope	MESH:D013575		Caffeine|Tretinoin|Valproic Acid	8.78	3
Azoospermia	MESH:D053713		Cadmium|vinclozolin	8.77	2
Epistaxis	MESH:D004844		Doxorubicin|Propylthiouracil	8.77	3
Thyroid cancer, follicular	MESH:C572845		Caffeine|Sulfadimethoxine	8.73	2
Sudden Infant Death	MESH:D013398		Smoke|Tobacco Smoke Pollution	8.72	3
Adrenal Cortex Diseases	MESH:D000303		Caffeine|Ketoconazole	8.63	2
Anhedonia	MESH:D059445		Chlorpyrifos|Tobacco Smoke Pollution	8.62	3
Breast Diseases	MESH:D001941		bisphenol A|Chlorpyrifos	8.62	2
Dilatation, Pathologic	MESH:D004108		sodium arsenite|Tobacco Smoke Pollution	8.62	2
Angina, Unstable	MESH:D000789		Methamphetamine|Tretinoin	8.61	2
Carcinoma, Endometrioid	MESH:D018269		Doxorubicin|Estradiol	8.59	2
Reflex, Abnormal	MESH:D012021		Doxorubicin|Propylthiouracil|Valproic Acid	8.58	4
Anophthalmos	MESH:D000853		Chlorpyrifos|Tretinoin	8.56	2
Magnesium Deficiency	MESH:D008275		Doxorubicin|Gentamicins	8.55	3
Psoriasis	MESH:D011565		Folic Acid|Tobacco Smoke Pollution|Tretinoin	8.52	3
Basal Ganglia Diseases	MESH:D001480		Caffeine|Methamphetamine|Valproic Acid	8.51	11
Hemorrhagic Disorders	MESH:D006474		Tretinoin|Valproic Acid	8.51	2
Hypoxia-Ischemia, Brain	MESH:D020925		Lipopolysaccharides|Methamphetamine	8.50	2
Bronchopulmonary Dysplasia	MESH:D001997		Tobacco Smoke Pollution|Tretinoin	8.46	2
Rhabdomyolysis	MESH:D012206		Acetaminophen|Methamphetamine|Valproic Acid	8.46	5
Hyperaldosteronism	MESH:D006929		Dietary Fats|Gentamicins	8.40	2
Tauopathies	MESH:D024801		bisphenol A|Dietary Fats	8.40	2
Neurologic Manifestations	MESH:D009461		bisphenol A|Cadmium|Diethylnitrosamine	8.37	3
Sepsis	MESH:D018805		Doxorubicin|Gentamicins|Lipopolysaccharides	8.36	27
Adrenal Gland Diseases	MESH:D000307		Cadmium|sodium arsenite	8.33	2
Venous Thrombosis	MESH:D020246		Doxorubicin|Smoke|Tretinoin	8.33	8
Overweight	MESH:D050177		bisphenol A|Cadmium	8.32	2
Peripheral Arterial Disease	MESH:D058729		bisphenol A|Cadmium	8.32	2
Hyperphagia	MESH:D006963		bisphenol A|Dietary Fats	8.30	6
Transposition of Great Vessels	MESH:D014188		Tretinoin|Valproic Acid	8.30	2
Osteomalacia	MESH:D010018		Cadmium|Folic Acid	8.29	2
Arteritis	MESH:D001167		Caffeine|Doxorubicin	8.28	2
Glioma	MESH:D005910		Methionine|Sodium Selenite|Temozolomide	8.26	18
Psychotic Disorders	MESH:D011618		Folic Acid|Methamphetamine|Valproic Acid	8.25	16
Angina Pectoris	MESH:D000787		bisphenol A|Doxorubicin|Sunitinib	8.24	3
Diabetic Nephropathies	MESH:D003928		Dietary Fats|Estradiol|Palm Oil	8.24	7
Neonatal Abstinence Syndrome	MESH:D009357		Caffeine|Valproic Acid	8.24	2
Carotid Artery Thrombosis	MESH:D002341		Doxorubicin|Estradiol	8.20	2
Polyploidy	MESH:D011123		furan|Silicon Dioxide	8.19	2
Endocarditis	MESH:D004696		Doxorubicin|Gentamicins	8.18	2
Constriction, Pathologic	MESH:D003251		Dietary Fats|Smoke	8.15	2
Erectile Dysfunction	MESH:D007172		bisphenol A|Dibutyl Phthalate|Estradiol	8.15	4
Granulomatosis with Polyangiitis	MESH:D014890		Propylthiouracil|Silicon Dioxide	8.08	2
Microsatellite Instability	MESH:D053842		Benzo(a)pyrene|titanium dioxide	8.06	1
Angioedema	MESH:D000799		Acetaminophen|Doxorubicin|Ketoconazole	8.05	7
Microphthalmos	MESH:D008850		Cadmium|Chlorpyrifos	8.04	2
Hand Dermatoses	MESH:D006229		Doxorubicin|Nickel	8.03	3
Hemangioma	MESH:D006391		Diethylnitrosamine|Valproic Acid	8.02	2
Oral Ulcer	MESH:D019226		Doxorubicin|Propylthiouracil	8.02	3
Synovitis	MESH:D013585		Propylthiouracil|Tretinoin	8.01	2
Glucose Metabolism Disorders	MESH:D044882		bisphenol A|Cadmium	7.97	2
Torsades de Pointes	MESH:D016171		Acetaminophen|Estradiol|Ketoconazole	7.97	10
Fish Diseases	MESH:D005393		beta-Naphthoflavone|Chlorpyrifos	7.94	6
Pulmonary Emphysema	MESH:D011656		Lipopolysaccharides|Tobacco Smoke Pollution	7.94	4
IgA Vasculitis	MESH:D011695		Acetaminophen|Propylthiouracil	7.93	2
Goiter	MESH:D006042		Propylthiouracil|Sulfadimethoxine	7.92	5
Sarcoma, Ewing	MESH:D012512		Caffeine|Doxorubicin	7.91	9
Adrenal Gland Neoplasms	MESH:D000310		sodium arsenite|Valproic Acid	7.89	4
Scleroderma, Localized	MESH:D012594		Silicon Dioxide|Valproic Acid	7.87	2
Adrenocortical Carcinoma	MESH:D018268		Doxorubicin|Ketoconazole	7.85	3
Chemically-Induced Disorders	MESH:D064419		bisphenol A|Estradiol	7.85	2
Hypercalciuria	MESH:D053565		Gentamicins|Ketoconazole	7.81	6
Leishmaniasis, Cutaneous	MESH:D016773		Gentamicins|Ketoconazole	7.81	6
Ear Diseases	MESH:D004427		Gentamicins|Tretinoin	7.80	3
Osteomyelitis	MESH:D010019		Gentamicins|Ketoconazole	7.75	2
Cognitive Dysfunction	MESH:D060825		Paraquat|Propylthiouracil	7.73	2
Gram-Negative Bacterial Infections	MESH:D016905		Gentamicins|Paraquat	7.73	3
HIV Infections	MESH:D015658		Methamphetamine|Nickel|Tobacco Smoke Pollution	7.70	9
Aortic Aneurysm, Abdominal	MESH:D017544		Benzo(a)pyrene|Smoke	7.67	2
Red-Cell Aplasia, Pure	MESH:D012010		Tretinoin|Valproic Acid	7.66	2
Cholangitis, Sclerosing	MESH:D015209		Tobacco Smoke Pollution|Tretinoin	7.65	2
Endometrial Hyperplasia	MESH:D004714		bisphenol A|Estradiol	7.63	2
Prolactinoma	MESH:D015175		bisphenol A|Estradiol	7.63	11
Athetosis	MESH:D001264		decamethrin|Methamphetamine	7.62	2
Hearing Loss, Noise-Induced	MESH:D006317		JP8 aviation fuel|Tretinoin	7.62	4
Malformations of Cortical Development	MESH:D054220		Propylthiouracil|Valproic Acid	7.62	2
Polycystic Ovary Syndrome	MESH:D011085		Estradiol|Folic Acid|Valproic Acid	7.62	4
Pigmentation Disorders	MESH:D010859		bisphenol A|Tetrachlorodibenzodioxin	7.57	3
Erythema Nodosum	MESH:D004893		Estradiol|Tretinoin	7.54	5
Blood Platelet Disorders	MESH:D001791		titanium dioxide|Valproic Acid	7.52	3
Confusion	MESH:D003221		Acetaminophen|Ketoconazole|Valproic Acid	7.51	20
Kidney Cortex Necrosis	MESH:D007673		Doxorubicin|Gentamicins	7.51	4
Endometriosis	MESH:D004715		bisphenol A|Caffeine|Tetrachlorodibenzodioxin	7.47	7
Somatosensory Disorders	MESH:D020886		bisphenol A|Chlorpyrifos	7.46	2
Vascular System Injuries	MESH:D057772		Acetaminophen|Cadmium Chloride	7.45	2
Dysuria	MESH:D053159		Doxorubicin|Estradiol	7.44	2
Hyperhomocysteinemia	MESH:D020138		Folic Acid|Methionine	7.44	22
Carcinoma, Ductal, Breast	MESH:D018270		bisphenol A|Doxorubicin	7.43	4
Anemia, Macrocytic	MESH:D000748		Folic Acid|Valproic Acid	7.40	7
Skin Ulcer	MESH:D012883		Doxorubicin|Propylthiouracil	7.40	2
Psychoses, Substance-Induced	MESH:D011605		Caffeine|Methamphetamine|Valproic Acid	7.36	61
Aberrant Crypt Foci	MESH:D058739		1,2-Dimethylhydrazine|Dietary Fats	7.35	10
Bronchitis	MESH:D001991		Smoke|Tobacco Smoke Pollution	7.34	2
Renal Insufficiency, Chronic	MESH:D051436		Cadmium|Folic Acid	7.33	2
Lupus Nephritis	MESH:D008181		Lipopolysaccharides|Propylthiouracil	7.32	2
Astrocytoma	MESH:D001254		benzo(k)fluoranthene|Temozolomide	7.29	4
Tic Disorders	MESH:D013981		Caffeine|Valproic Acid	7.28	2
Pyelonephritis	MESH:D011704		Estradiol|Gentamicins	7.25	3
Macular Degeneration	MESH:D008268		Cadmium|Smoke	7.24	2
Hypophosphatemia	MESH:D017674		Acetaminophen|Valproic Acid	7.23	6
Hearing Loss, Bilateral	MESH:D006312		Gentamicins|Propylthiouracil	7.22	5
Chills	MESH:D023341		Caffeine|Methamphetamine	7.19	2
Gastrointestinal Neoplasms	MESH:D005770		1,2-Dimethylhydrazine|Sunitinib	7.16	3
Fatigue	MESH:D005221		Doxorubicin|Propylthiouracil|Temozolomide	7.11	7
Hyperpigmentation	MESH:D017495		sodium arsenite|Tretinoin	7.10	6
Lymphoma, B-Cell	MESH:D016393		Doxorubicin|Sodium Selenite	7.09	4
Neurogenic Inflammation	MESH:D020078		Cadmium|Lipopolysaccharides	7.08	3
Alzheimer Disease	MESH:D000544		Cadmium|Folic Acid|Nanotubes, Carbon	7.07	5
Tuberculosis	MESH:D014376		Gentamicins|Tretinoin	7.07	2
Papilledema	MESH:D010211		Ketoconazole|Tretinoin	7.03	11
Vestibular Diseases	MESH:D015837		bisphenol A|Gentamicins	7.03	11
Hypogonadism	MESH:D007006		bisphenol A|Dietary Fats	7.02	2
Carcinoma, Non-Small-Cell Lung	MESH:D002289		N-nitroso-tris-chloroethylurea|Tobacco Smoke Pollution|Valproic Acid	7.01	5
Streptococcal Infections	MESH:D013290		Gentamicins|Tetrachlorodibenzodioxin	7.01	2
Metabolic Diseases	MESH:D008659		bisphenol A|Dietary Fats	6.97	2
Fanconi Syndrome	MESH:D005198		Gentamicins|Valproic Acid	6.96	14
Sinusitis	MESH:D012852		Acetaminophen|Tobacco Smoke Pollution	6.96	2
Alkalosis	MESH:D000471		Gentamicins|Valproic Acid	6.92	2
Epilepsy, Absence	MESH:D004832		Doxorubicin|Valproic Acid	6.86	19
Reperfusion Injury	MESH:D015427		Estradiol|pirinixic acid|sodium arsenite	6.83	3
Kidney Papillary Necrosis	MESH:D007681		Acetaminophen|Caffeine	6.82	13
Child Behavior Disorders	MESH:D002653		bisphenol A|Valproic Acid	6.81	2
Glomerulonephritis, Membranous	MESH:D015433		Doxorubicin|Propylthiouracil	6.77	3
Pseudotumor Cerebri	MESH:D011559		Tretinoin|Valproic Acid	6.77	22
Hyperthyroidism	MESH:D006980		Propylthiouracil|Tetrachlorodibenzodioxin	6.73	26
Lymphatic Metastasis	MESH:D008207		bisphenol A|Tetrachlorodibenzodioxin	6.73	2
Carcinoma, Ehrlich Tumor	MESH:D002286		Doxorubicin|Sunitinib	6.71	9
Carcinoma, Ovarian Epithelial	MESH:D000077216		Benzo(a)pyrene|Doxorubicin	6.69	2
Death, Sudden	MESH:D003645		Acetaminophen|Caffeine	6.69	2
Salivary Gland Neoplasms	MESH:D012468		Dietary Fats|Doxorubicin	6.68	2
Heart Septal Defects, Ventricular	MESH:D006345		Caffeine|Valproic Acid	6.66	5
Ureteral Obstruction	MESH:D014517		Acetaminophen|Tetrachlorodibenzodioxin	6.63	2
Wilms Tumor	MESH:D009396		Doxorubicin|Tretinoin	6.62	9
Endotoxemia	MESH:D019446		(+)-JQ1 compound|Lipopolysaccharides	6.60	25
Acne Vulgaris	MESH:D000152		Tobacco Smoke Pollution|Tretinoin	6.59	7
Tobacco Use Disorder	MESH:D014029		Smoke|Tobacco Smoke Pollution	6.58	6
Hemangiosarcoma	MESH:D006394		1,2-Dimethylhydrazine|Doxorubicin	6.56	2
Olfaction Disorders	MESH:D000857		Cadmium Chloride|Gentamicins	6.54	3
Peritonitis	MESH:D010538		Doxorubicin|Gentamicins	6.52	3
Postoperative Nausea and Vomiting	MESH:D020250		Acetaminophen|Gentamicins	6.52	2
Vasospasm, Intracranial	MESH:D020301		Estradiol|Methamphetamine	6.52	3
Speech Disorders	MESH:D013064		Methamphetamine|Valproic Acid	6.48	5
Ovarian Cysts	MESH:D010048		bisphenol A|Estradiol	6.46	4
Stomatitis	MESH:D013280		Doxorubicin|Tretinoin	6.46	11
Muscular Atrophy	MESH:D009133		Dietary Fats|triptolide	6.40	2
Fetal Diseases	MESH:D005315		Tetrachlorodibenzodioxin|Valproic Acid	6.36	3
Blindness	MESH:D001766		Cadmium|Caffeine	6.33	2
Death, Sudden, Cardiac	MESH:D016757		Doxorubicin|Methamphetamine	6.33	4
Cerebellar Diseases	MESH:D002526		Tretinoin|Valproic Acid	6.32	3
Genetic Predisposition to Disease	MESH:D020022		bisphenol A|Smoke	6.31	2
Deafness	MESH:D003638		Doxorubicin|Gentamicins	6.30	6
Eczema	MESH:D004485		Tetrachlorodibenzodioxin|Tretinoin	6.27	2
Hypocalcemia	MESH:D006996		Cadmium|Gentamicins	6.27	5
Stereotypic Movement Disorder	MESH:D019956		Methamphetamine|Valproic Acid	6.26	3
Atrial Fibrillation	MESH:D001281		Acetaminophen|Caffeine|Doxorubicin	6.23	4
Head and Neck Neoplasms	MESH:D006258		Doxorubicin|Tretinoin	6.20	4
Lymphoma, Large B-Cell, Diffuse	MESH:D016403		Doxorubicin|(+)-JQ1 compound	6.16	4
Arthritis	MESH:D001168		Propylthiouracil|Tretinoin	6.12	11
Rhinitis, Allergic	MESH:D065631		bisphenol A|Chlorpyrifos	6.12	2
Agricultural Workers' Diseases	MESH:D000382		Chlorpyrifos|Paraquat	6.11	16
Disruptive, Impulse Control, and Conduct Disorders	MESH:D007174		Methamphetamine|Valproic Acid	6.11	12
Gait Disorders, Neurologic	MESH:D020233		Methamphetamine|Valproic Acid	6.11	6
Coronary Vasospasm	MESH:D003329		Caffeine|Methamphetamine	6.09	2
Tachycardia, Supraventricular	MESH:D013617		Caffeine|Methamphetamine	6.09	2
Endomyocardial Fibrosis	MESH:D004719		Dietary Fats|Doxorubicin	6.03	9
Phlebitis	MESH:D010689		Doxorubicin|Gentamicins	6.02	3
Sialorrhea	MESH:D012798		Chlorpyrifos|Valproic Acid	5.99	5
Urinary Bladder Diseases	MESH:D001745		Doxorubicin|sodium arsenite	5.97	2
Ulcer	MESH:D014456		Propylthiouracil|Smoke	5.92	5
Encephalomyelitis, Autoimmune, Experimental	MESH:D004681		Estradiol|Tetrachlorodibenzodioxin	5.91	2
Myelodysplastic Syndromes	MESH:D009190		Tretinoin|Valproic Acid	5.88	2
Xerostomia	MESH:D014987		Methamphetamine|Tretinoin	5.87	5
Arsenic Poisoning	MESH:D020261		sodium arsenite|Sodium Selenite	5.85	17
Hyperprolactinemia	MESH:D006966		bisphenol A|Estradiol	5.84	10
Sexual Dysfunctions, Psychological	MESH:D020018		Propylthiouracil|Valproic Acid	5.84	4
Brain Neoplasms	MESH:D001932		Doxorubicin|Temozolomide	5.78	3
Dyskinesias	MESH:D020820		Ketoconazole|Valproic Acid	5.77	11
Organophosphate Poisoning	MESH:D062025		Chlorpyrifos|Valproic Acid	5.72	7
Vertigo	MESH:D014717		Gentamicins|Propylthiouracil	5.69	7
Neuralgia	MESH:D009437		Doxorubicin|Ketoconazole	5.68	2
Hodgkin Disease	MESH:D006689		Doxorubicin|sodium arsenite	5.62	15
Osteosarcoma	MESH:D012516		bisphenol A|Doxorubicin	5.61	42
Thromboembolism	MESH:D013923		Doxorubicin|Tretinoin	5.59	6
Urinary Retention	MESH:D016055		Estradiol|Methamphetamine	5.56	4
Personality Disorders	MESH:D010554		Chlorpyrifos|Valproic Acid	5.55	2
Constipation	MESH:D003248		Doxorubicin|Temozolomide	5.54	2
Leukorrhea	MESH:D007973		Ketoconazole	5.52	1
Phaeohyphomycosis	MESH:D060446		Ketoconazole	5.52	2
Mesothelioma	MESH:D008654		Benzo(a)pyrene|Doxorubicin	5.51	3
Catatonia	MESH:D002389		Caffeine|Valproic Acid	5.47	3
Acidosis	MESH:D000138		Acetaminophen|Valproic Acid	5.44	4
Apnea	MESH:D001049		Caffeine|Valproic Acid	5.36	6
Cough	MESH:D003371		Gentamicins|Tobacco Smoke Pollution	5.35	4
Mouth Neoplasms	MESH:D009062		Benzo(a)pyrene|Tobacco Smoke Pollution	5.34	2
Leukemia, Promyelocytic, Acute	MESH:D015473		sodium arsenite|Tretinoin	5.33	151
Depressive Disorder, Major	MESH:D003865		Methamphetamine|Tobacco Smoke Pollution	5.23	4
Chest Pain	MESH:D002637		Methamphetamine|Tretinoin	5.21	4
Anaphylaxis	MESH:D000707		Acetaminophen|Ketoconazole	5.20	4
Hypercalcemia, Idiopathic, of Infancy	MESH:C562581		Ketoconazole	5.17	1
Hypercalciuria, childhood idiopathic	MESH:C536082		Ketoconazole	5.17	1
Metabolic Side Effects of Drugs and Substances	MESH:D065606		Ketoconazole	5.17	2
Piedra	MESH:D010854		Ketoconazole	5.17	1
Tinea Versicolor	MESH:D014010		Ketoconazole	5.17	1
Pain, Postoperative	MESH:D010149		Acetaminophen|Valproic Acid	5.12	9
Glomerulonephritis	MESH:D005921		Doxorubicin|Propylthiouracil	5.08	21
Carcinoma, Adenosquamous	MESH:D018196		N-nitroso-tris-chloroethylurea	5.03	1
Candidiasis, Chronic Mucocutaneous	MESH:D002178		Ketoconazole	4.97	1
Hyalohyphomycosis	MESH:D060605		Ketoconazole	4.97	1
Arthritis, Experimental	MESH:D001169		Cadmium Chloride|Tretinoin	4.94	2
Colitis, Ulcerative	MESH:D003093		bisphenol A|Smoke	4.94	2
Disorders of Excessive Somnolence	MESH:D006970		Smoke|Valproic Acid	4.93	27
Precursor Cell Lymphoblastic Leukemia-Lymphoma	MESH:D054198		Doxorubicin|Tretinoin	4.88	16
Ischemia	MESH:D007511		Propylthiouracil|Tobacco Smoke Pollution	4.85	2
Barth Syndrome	MESH:D056889		Ketoconazole	4.83	1
Chromoblastomycosis	MESH:D002862		Ketoconazole	4.83	1
Eye Infections, Fungal	MESH:D015821		Ketoconazole	4.83	1
Histoplasmosis	MESH:D006660		Ketoconazole	4.83	1
Mycetoma	MESH:D008271		Ketoconazole	4.83	2
Chronic Kidney Diseases of Uncertain Etiology	MESH:D000092702		Endosulfan	4.81	1
Panophthalmitis	MESH:D010202		Methamphetamine	4.81	1
Sexually Transmitted Diseases	MESH:D012749		Methamphetamine	4.81	1
Vision Disorders	MESH:D014786		Methamphetamine|Valproic Acid	4.81	2
Muscle Rigidity	MESH:D009127		Methamphetamine|Valproic Acid	4.77	6
Dermatitis, Contact	MESH:D003877		Dibutyl Phthalate|Nickel	4.75	7
Hernia, Abdominal	MESH:D046449		Cadmium	4.75	1
Olfactory Nerve Diseases	MESH:D020431		Cadmium	4.75	1
Abortion, Spontaneous	MESH:D000022		Chlorpyrifos|sodium arsenite	4.74	2
Blastomycosis	MESH:D001759		Ketoconazole	4.72	2
Otomycosis	MESH:D059249		Ketoconazole	4.72	2
Tinea Capitis	MESH:D014006		Ketoconazole	4.72	1
Intellectual Disability	MESH:D008607		Chlorpyrifos|Valproic Acid	4.69	2
Food Addiction	MESH:D000073932		Chlorpyrifos	4.66	1
Brucellosis	MESH:D002006		Ketoconazole	4.63	1
Lung Diseases, Fungal	MESH:D008172		Ketoconazole	4.63	1
Systemic candidiasis	MESH:C536777		Ketoconazole	4.63	1
Opportunistic Infections	MESH:D009894		Temozolomide	4.60	1
Esophageal atresia with or without tracheoesophageal fistula	MESH:C531835		Doxorubicin	4.56	1
Familial primary gastric lymphoma	MESH:C535648		Doxorubicin	4.56	1
QT INTERVAL, VARIATION IN	OMIM:610141		Doxorubicin	4.56	2
VACTERL association	MESH:C536495		Doxorubicin	4.56	1
Cryptococcosis	MESH:D003453		Ketoconazole	4.55	1
Familial Testotoxicosis	MESH:C536961		Ketoconazole	4.55	3
Onychomycosis	MESH:D014009		Ketoconazole	4.55	3
Acquired ichthyosis	MESH:C538175		Tretinoin	4.53	2
Choriocarcinoma	MESH:D002822		Tretinoin	4.53	1
Fibrocystic Breast Disease	MESH:D005348		Caffeine	4.53	1
Myocardial Reperfusion Injury	MESH:D015428		Estradiol|pirinixic acid	4.53	2
Vitreous Hemorrhage	MESH:D014823		Tretinoin	4.53	1
Abnormalities, Radiation-Induced	MESH:D000016		Cadmium Chloride	4.52	1
Maternal Death	MESH:D063130		decamethrin	4.52	1
Orchitis	MESH:D009920		Cadmium Chloride	4.52	1
Candidiasis, Oral	MESH:D002180		Ketoconazole	4.48	1
Central Nervous System Infections	MESH:D002494		Ketoconazole	4.48	1
Paranasal Sinus Diseases	MESH:D010254		Methamphetamine	4.46	1
Megacolon	MESH:D008531		Dibutyl Phthalate	4.43	1
Biliary Dyskinesia	MESH:D001657		Estradiol	4.42	1
Pancreatic cancer, adult	MESH:C535836		Cadmium	4.40	1
Cardio-Renal Syndrome	MESH:D059347		Tobacco Smoke Pollution	4.39	1
Pediatric Crohn's disease	MESH:C536215		Tobacco Smoke Pollution	4.39	1
Esophageal Achalasia	MESH:D004931		Diethylnitrosamine	4.38	1
Multiple Chronic Conditions	MESH:D000071069		vinclozolin	4.37	1
Tinea	MESH:D014005		Ketoconazole	4.37	2
Urethritis	MESH:D014526		Ketoconazole	4.37	1
IMMUNE SUPPRESSION	OMIM:146850		JP8 aviation fuel	4.36	1
Neoplastic Syndromes, Hereditary	MESH:D009386		sodium arsenite	4.35	1
Rhabdoviridae Infections	MESH:D018353		sodium arsenite	4.35	1
Hip Fractures	MESH:D006620		Caffeine	4.33	1
Paroxysmal nonkinesigenic dyskinesia	MESH:C537181		Caffeine	4.33	1
Post-Dural Puncture Headache	MESH:D051299		Caffeine	4.33	1
Lens Subluxation	MESH:D007906		Acetaminophen	4.32	1
Q Fever	MESH:D011778		Ketoconazole	4.32	1
Rodent Diseases	MESH:D012376		Chlorpyrifos	4.31	1
Facial Injuries	MESH:D005151		Smoke	4.26	1
Syphilis	MESH:D013587		Methamphetamine	4.26	1
Temporomandibular Joint Dysfunction Syndrome	MESH:D013706		Methamphetamine	4.26	1
Calcium Metabolism Disorders	MESH:D002128		Gentamicins	4.25	1
Hashimoto's encephalitis	MESH:C535841		Tetrachlorodibenzodioxin	4.25	1
Keratitis, Herpetic	MESH:D016849		Tetrachlorodibenzodioxin	4.25	1
Prosthesis-Related Infections	MESH:D016459		Gentamicins	4.25	1
Thyroid Hormone Metabolism, Abnormal	MESH:C566454		Propylthiouracil	4.25	1
Astigmatism	MESH:D001251		Valproic Acid	4.24	1
Dermatomycoses	MESH:D003881		Ketoconazole	4.24	3
Telecanthus	MESH:C562941		Valproic Acid	4.24	1
Twins, Conjoined	MESH:D014428		Valproic Acid	4.24	1
Valproic acid antenatal infection	MESH:C536525		Valproic Acid	4.24	1
Chemotherapy-Related Cognitive Impairment	MESH:D000084202		Doxorubicin	4.22	1
Endocardial Fibroelastosis	MESH:D004695		Doxorubicin	4.22	1
Esophageal Atresia	MESH:D004933		Doxorubicin	4.22	1
Hydrothorax	MESH:D006876		Doxorubicin	4.22	2
Paraganglioma, Extra-Adrenal	MESH:D010236		Doxorubicin	4.22	1
Chorioamnionitis	MESH:D002821		Lipopolysaccharides	4.20	2
Pulpitis	MESH:D011671		Lipopolysaccharides	4.20	1
Ectropion	MESH:D004483		Tretinoin	4.18	1
Lentigo	MESH:D007911		Tretinoin	4.18	1
Lichen Planus, Oral	MESH:D017676		Tretinoin	4.18	1
Microstomia	MESH:D008865		Tretinoin	4.18	1
Chromosome Disorders	MESH:D025063		vinclozolin	4.17	1
Contusions	MESH:D003288		Temozolomide	4.15	1
Amnesia	MESH:D000647		Choline|Estradiol	4.14	4
Fetal Nutrition Disorders	MESH:D048070		Dietary Fats	4.14	1
Hypertensive Nephropathy	MESH:C563161		Dietary Fats	4.14	1
Sprue, Tropical	MESH:D013182		Folic Acid	4.13	1
Hyperthermia	MESH:D000084462		Methamphetamine	4.12	2
Fat Necrosis	MESH:D005218		Thioacetamide	4.11	1
Hirsutism	MESH:D006628		Ketoconazole	4.11	1
Myoclonus	MESH:D009207		Acetaminophen|Valproic Acid	4.11	11
Sex Chromosome Aberrations	MESH:D012729		Chlorpyrifos	4.11	1
Dog Diseases	MESH:D004283		Ketoconazole	4.08	1
Tibial Fractures	MESH:D013978		Estradiol	4.08	1
Striatonigral Degeneration	MESH:D020955		Lipopolysaccharides	4.06	1
Aspergillosis	MESH:D001228		Ketoconazole	4.05	3
Classical Lissencephalies and Subcortical Band Heterotopias	MESH:D054221		Propylthiouracil	4.05	1
Euthyroid Sick Syndromes	MESH:D005067		Propylthiouracil	4.05	1
Gingival Diseases	MESH:D005882		Tobacco Smoke Pollution	4.05	1
Goiter, Nodular	MESH:D006044		Propylthiouracil	4.05	1
Multiple Pulmonary Nodules	MESH:D055613		Propylthiouracil	4.05	1
Ototoxicity	MESH:D000081015		Gentamicins	4.05	1
Rectal Diseases	MESH:D012002		Gentamicins	4.05	1
Antisocial Personality Disorder	MESH:D000987		Methamphetamine	4.01	1
Coronary Vessel Anomalies	MESH:D003330		Doxorubicin	4.01	1
Maxillary Sinus Neoplasms	MESH:D008444		Doxorubicin	4.01	1
Soft Tissue Infections	MESH:D018461		Methamphetamine	4.01	1
Tooth Diseases	MESH:D014076		Methamphetamine	4.01	2
Chordoma	MESH:D002817		Sunitinib	4.00	1
Acantholysis	MESH:D000051		Tretinoin	3.98	1
Cheilitis	MESH:D002613		Tretinoin	3.98	1
Congenital Microtia	MESH:D065817		Tretinoin	3.98	1
Corneal Diseases	MESH:D003316		Ketoconazole	3.98	1
Leprosy	MESH:D007918		triptolide	3.98	1
Sacral defect and anterior sacral meningocele	MESH:C537221		Tretinoin	3.98	1
Uveal Neoplasms	MESH:D014604		Tretinoin	3.98	1
Ectrodactyly	MESH:C574275		Cadmium Chloride	3.97	2
Emaciation	MESH:D004614		Chlorpyrifos	3.97	1
Pregnancy, Prolonged	MESH:D011273		Dibutyl Phthalate	3.97	1
Paraquat lung	MESH:C537171		Paraquat	3.96	4
Prediabetic State	MESH:D011236		Cadmium	3.95	1
Dermatitis, Allergic Contact	MESH:D017449		Estradiol|Nickel	3.94	14
AIDS Dementia Complex	MESH:D015526		Methamphetamine	3.92	1
Corneal Ulcer	MESH:D003320		Methamphetamine	3.92	1
Acrodermatitis	MESH:D000169		Temozolomide	3.91	1
Bronchial Neoplasms	MESH:D001984		ethylene dichloride	3.91	1
Cryoglobulinemia	MESH:D003449		Propylthiouracil	3.91	1
Lens Diseases	MESH:D007905		Caffeine	3.91	1
Listeriosis	MESH:D008088		Temozolomide	3.91	1
Muscular Dystrophy, Animal	MESH:D009137		Gentamicins	3.91	1
Adenoma, Bile Duct	MESH:D002759		Diethylnitrosamine	3.89	2
Anisometropia	MESH:D015858		Valproic Acid	3.89	1
Endocardial Cushion Defects	MESH:D004694		Valproic Acid	3.89	1
Fetal Macrosomia	MESH:D005320		Valproic Acid	3.89	1
Meningocele	MESH:D008588		Valproic Acid	3.89	1
Cockayne Syndrome	MESH:D003057		Dietary Fats	3.88	1
Keratitis	MESH:D007634		Ketoconazole	3.88	2
Sebaceous Gland Neoplasms	MESH:D012626		Dietary Fats	3.88	1
Desmoid disease, hereditary	MESH:C535944		Doxorubicin	3.87	1
Neoplasms, Bone Tissue	MESH:D018213		Doxorubicin	3.87	1
Retroperitoneal liposarcoma	MESH:C538370		Doxorubicin	3.87	1
Hernia, Umbilical	MESH:D006554		Cadmium	3.86	1
Mycoses	MESH:D009181		Ketoconazole	3.86	8
Tissue Adhesions	MESH:D000267		Nanotubes, Carbon	3.86	1
Gliosarcoma	MESH:D018316		Temozolomide	3.85	1
Prostatic Neoplasms, Castration-Resistant	MESH:D064129		Ketoconazole	3.85	3
Abruptio Placentae	MESH:D000037		Methamphetamine	3.84	1
Breast Neoplasms, Male	MESH:D018567		Endosulfan	3.84	1
Synucleinopathies	MESH:D000080874		Benzo(a)pyrene	3.84	1
Cushing Syndrome	MESH:D003480		Ketoconazole	3.83	3
Xeroderma Pigmentosum	MESH:D014983		Tretinoin	3.83	1
Paraparesis	MESH:D020335		Methionine	3.82	1
Balkan Nephropathy	MESH:D001449		aristolochic acid I	3.81	6
Adrenocortical Adenoma	MESH:D018246		sodium arsenite	3.80	2
Gonadal Dysgenesis	MESH:D006059		Dibutyl Phthalate	3.80	1
Serratia Infections	MESH:D016868		Gentamicins	3.80	1
Suppuration	MESH:D013492		Gentamicins	3.80	1
Gingival Hemorrhage	MESH:D005884		Propylthiouracil	3.79	1
Hypergammaglobulinemia	MESH:D006942		Propylthiouracil	3.79	1
Leukomalacia, Periventricular	MESH:D007969		Lipopolysaccharides	3.78	1
Pediatric Obesity	MESH:D063766		Cadmium	3.78	1
Desmoplastic Small Round Cell Tumor	MESH:D058405		Doxorubicin	3.76	1
Brain Abscess	MESH:D001922		Temozolomide	3.75	1
Sunburn	MESH:D013471		titanium dioxide	3.75	1
Teratoma	MESH:D013724		Temozolomide	3.75	1
Thymus Hyperplasia	MESH:D013952		titanium dioxide	3.75	1
Mercury Poisoning	MESH:D008630		Sodium Selenite	3.73	2
Sleep Deprivation	MESH:D012892		Caffeine	3.73	2
Anodontia	MESH:D000848		Tretinoin	3.72	1
Cardiac Conduction System Disease	MESH:D000075224		Tretinoin	3.72	1
Paronychia	MESH:D010304		Tretinoin	3.72	1
Pterygium	MESH:D011625		Tretinoin	3.72	1
Endocarditis, Subacute Bacterial	MESH:D004698		Gentamicins	3.71	1
Hypoprothrombinemias	MESH:D007020		Gentamicins	3.71	1
Mastitis	MESH:D008413		Lipopolysaccharides	3.71	1
Vestibulocochlear Nerve Diseases	MESH:D000160		Gentamicins	3.71	2
Histiocytosis	MESH:D015614		Tobacco Smoke Pollution	3.70	1
Lymphatic Abnormalities	MESH:D044148		Tetrachlorodibenzodioxin	3.70	1
Salivary Gland Diseases	MESH:D012466		Tetrachlorodibenzodioxin	3.70	1
Sebaceous Gland Diseases	MESH:D012625		Tetrachlorodibenzodioxin	3.70	1
Serositis	MESH:D012700		Propylthiouracil	3.70	1
Tooth Injuries	MESH:D018677		Tobacco Smoke Pollution	3.70	1
Tracheal Diseases	MESH:D014133		Tobacco Smoke Pollution	3.70	1
Anemia, Hypochromic	MESH:D000747		Chlorpyrifos	3.69	1
Candidiasis	MESH:D002177		Ketoconazole	3.69	12
Dandy-Walker Syndrome	MESH:D003616		Valproic Acid	3.69	1
Epilepsy, Reflex	MESH:D020195		Valproic Acid	3.69	3
Lipomyelomeningocele	MESH:C537030		Valproic Acid	3.69	1
Neurogenic Bowel	MESH:D055496		Valproic Acid	3.69	1
Systemic carnitine deficiency	MESH:C536778		Valproic Acid	3.69	2
Leishmaniasis, Visceral	MESH:D007898		Ketoconazole	3.68	1
Mitochondrial Myopathies	MESH:D017240		Sodium Selenite	3.68	1
Self Mutilation	MESH:D012652		Caffeine	3.68	2
Enterobacteriaceae Infections	MESH:D004756		sodium arsenite	3.66	1
Foreign-Body Reaction	MESH:D005549		Nanotubes, Carbon	3.66	1
Staphylococcal Skin Infections	MESH:D013207		Methamphetamine	3.66	1
Periodontal Diseases	MESH:D010510		Cadmium	3.65	1
Anti-Glomerular Basement Membrane Disease	MESH:D019867		Smoke	3.64	2
Gastro-enteropancreatic neuroendocrine tumor	MESH:C535650		entinostat	3.64	1
Hypertensive Encephalopathy	MESH:D020343		Caffeine	3.64	1
Male Urogenital Diseases	MESH:D052801		Nickel	3.64	1
Congenital Hypothyroidism	MESH:D003409		Propylthiouracil	3.63	2
Lung agenesis	MESH:C562992		Tretinoin	3.63	1
Plasmacytoma	MESH:D010954		Tretinoin	3.63	1
Purpura Fulminans	MESH:D055665		Acetaminophen	3.63	1
Splenic Infarction	MESH:D013159		Tretinoin	3.63	1
Spondylosis	MESH:D055009		Acetaminophen	3.63	1
Aspermia	MESH:D053714		decamethrin	3.62	1
Agoraphobia	MESH:D000379		Methamphetamine	3.61	1
Carcinoma, Pancreatic Ductal	MESH:D021441		triptolide	3.61	1
Alveolar Bone Loss	MESH:D016301		Lipopolysaccharides	3.60	1
Iron Metabolism Disorders	MESH:D019189		Lipopolysaccharides	3.60	1
Corneal Injuries	MESH:D065306		Doxorubicin	3.59	1
Follicular Cyst	MESH:D005497		Tobacco Smoke Pollution	3.59	1
Phyllodes Tumor	MESH:D003557		Doxorubicin	3.59	1
Thromboangiitis Obliterans	MESH:D013919		Tobacco Smoke Pollution	3.59	1
Granuloma, Respiratory Tract	MESH:D015769		Nanotubes, Carbon	3.58	4
Hepatoblastoma	MESH:D018197		Diethylnitrosamine	3.58	4
Psychophysiologic Disorders	MESH:D011602		Folic Acid	3.58	1
Oligodendroglioma	MESH:D009837		Temozolomide	3.57	1
Substance Abuse, Intravenous	MESH:D015819		Methamphetamine	3.57	3
Vaginal Neoplasms	MESH:D014625		Temozolomide	3.57	1
Carcinoma, Embryonal	MESH:D018236		Tretinoin	3.56	1
Dysostoses	MESH:D004413		Tetrachlorodibenzodioxin	3.56	1
Hearing Loss, Conductive	MESH:D006314		Gentamicins	3.56	1
Lactation Disorders	MESH:D007775		Tetrachlorodibenzodioxin	3.56	1
Pallor	MESH:D010167		Propylthiouracil	3.56	1
Peanut Hypersensitivity	MESH:D021183		Tetrachlorodibenzodioxin	3.56	2
Retinal Hemorrhage	MESH:D012166		Tretinoin	3.56	1
Insect Bites and Stings	MESH:D007299		decamethrin	3.55	1
Renal hypouricemia	MESH:C537757		Valproic Acid	3.54	1
Tricuspid Atresia	MESH:D018785		Valproic Acid	3.54	1
Bruxism	MESH:D002012		Methamphetamine	3.53	1
Polycystic Kidney Diseases	MESH:D007690		(+)-JQ1 compound	3.53	1
Abnormalities, Severe Teratoid	MESH:D009008		Acetaminophen	3.52	1
Hypoproteinemia	MESH:D007019		Doxorubicin	3.52	3
Leukemia L1210	MESH:D007939		Doxorubicin	3.52	3
Lymphoma, Extranodal NK-T-Cell	MESH:D054391		Doxorubicin	3.52	1
Myoma	MESH:D009214		bisphenol A	3.52	1
Ureteral Diseases	MESH:D014515		Doxorubicin	3.52	1
Urogenital Neoplasms	MESH:D014565		Doxorubicin	3.52	1
Dry Eye Syndromes	MESH:D015352		Cadmium	3.51	1
Lymphadenitis	MESH:D008199		Nanotubes, Carbon	3.51	1
Multiple Sclerosis, Relapsing-Remitting	MESH:D020529		Cadmium	3.51	1
Retinitis	MESH:D012173		Gentamicins	3.51	1
Signs and Symptoms, Respiratory	MESH:D012818		Smoke	3.51	2
Tooth Loss	MESH:D016388		Tobacco Smoke Pollution	3.50	1
Neutrophil Chemotactic Response, Abnormal	MESH:C563515		Silicon Dioxide	3.49	1
Pharyngeal Neoplasms	MESH:D010610		Benzo(a)pyrene	3.49	1
Plaque, Amyloid	MESH:D058225		Dietary Fats	3.49	1
Fibromatosis, Aggressive	MESH:D018222		Doxorubicin	3.47	1
Liver Abscess	MESH:D008100		Doxorubicin	3.47	1
Colitis, Ischemic	MESH:D017091		Methamphetamine	3.46	3
Hyperamylasemia	MESH:D034321		sodium arsenite	3.46	1
Aging, Premature	MESH:D019588		Dietary Fats	3.45	1
Antiphospholipid Syndrome	MESH:D016736		Propylthiouracil	3.45	3
Folliculitis	MESH:D005499		Estradiol	3.45	1
Glycosuria, Renal	MESH:D006030		Gentamicins	3.45	1
Hemoptysis	MESH:D006469		Propylthiouracil	3.45	3
Microscopic Polyangiitis	MESH:D055953		Propylthiouracil	3.45	1
Ovarian Hyperstimulation Syndrome	MESH:D016471		Estradiol	3.45	2
Pyomyositis	MESH:D052880		Gentamicins	3.45	1
Systemic Vasculitis	MESH:D056647		Propylthiouracil	3.45	1
Pneumonia, Pneumocystis	MESH:D011020		Temozolomide	3.44	1
Adenoma, Islet Cell	MESH:D007516		Valproic Acid	3.43	1
Aortic Dissection	MESH:D000784		Methamphetamine	3.43	2
Epilepsy, Rolandic	MESH:D019305		Valproic Acid	3.43	1
Femur Head Necrosis	MESH:D005271		Tretinoin	3.43	1
Headache Disorders	MESH:D020773		Acetaminophen	3.43	1
Nystagmus, Congenital	MESH:D020417		Valproic Acid	3.43	1
Pancreatic Pseudocyst	MESH:D010192		Valproic Acid	3.43	1
Pseudolymphoma	MESH:D019310		Valproic Acid	3.43	2
Digestive System Diseases	MESH:D004066		Chlorpyrifos	3.42	1
Hidradenitis Suppurativa	MESH:D017497		Tobacco Smoke Pollution	3.42	1
Neoplasms, Glandular and Epithelial	MESH:D009375		Tobacco Smoke Pollution	3.42	1
Persian Gulf Syndrome	MESH:D018923		Chlorpyrifos	3.42	4
Bone Marrow Failure Disorders	MESH:D000080983		Doxorubicin	3.41	1
Neuroectodermal Tumors, Primitive, Peripheral	MESH:D018241		Doxorubicin	3.41	1
Immune Complex Diseases	MESH:D007105		Propylthiouracil	3.40	1
Herpes Genitalis	MESH:D006558		Estradiol	3.39	1
Chronic Pain	MESH:D059350		Chlorpyrifos	3.38	1
HIV Seropositivity	MESH:D006679		Folic Acid	3.38	1
Hypereosinophilic Syndrome	MESH:D017681		Tretinoin	3.38	1
Keratosis, Actinic	MESH:D055623		Tretinoin	3.38	1
Osteoarthritis, Knee	MESH:D020370		Lipopolysaccharides	3.37	1
Pleural Neoplasms	MESH:D010997		Doxorubicin	3.37	1
Waldenstrom Macroglobulinemia	MESH:D008258		Doxorubicin	3.37	1
Meniere Disease	MESH:D008575		Gentamicins	3.36	9
Tachycardia, Paroxysmal	MESH:D013614		Caffeine	3.36	1
Water-Electrolyte Imbalance	MESH:D014883		Gentamicins	3.36	2
Calcinosis	MESH:D002114		Ketoconazole	3.35	2
Hypopigmentation	MESH:D017496		Endosulfan	3.35	1
Endocrine System Diseases	MESH:D004700		Valproic Acid	3.34	2
Leydig Cell Tumor	MESH:D007984		vinclozolin	3.34	1
Unverricht-Lundborg Syndrome	MESH:D020194		Valproic Acid	3.34	1
Activated Protein C Resistance	MESH:D020016		Estradiol	3.33	1
Fetal Alcohol Spectrum Disorders	MESH:D063647		Folic Acid	3.33	1
Ichthyosis	MESH:D007057		Tretinoin	3.33	1
Uterine Cervical Dysplasia	MESH:D002578		Tretinoin	3.33	1
Arachnoiditis	MESH:D001100		Gentamicins	3.32	1
Foot Dermatoses	MESH:D005533		Doxorubicin	3.32	2
Meningitis, Haemophilus	MESH:D008583		Gentamicins	3.32	1
Mesenteric Ischemia	MESH:D065666		Propylthiouracil	3.32	1
Perceptual Disorders	MESH:D010468		Methamphetamine	3.32	1
Orthomyxoviridae Infections	MESH:D009976		Nanotubes, Carbon	3.31	1
Chronic Disease	MESH:D002908		Tobacco Smoke Pollution	3.30	1
Polyarteritis Nodosa	MESH:D010488		Caffeine	3.30	1
Cerebral Palsy	MESH:D002547		Cadmium	3.28	1
Infant, Premature, Diseases	MESH:D007235		Caffeine	3.28	2
Leukemia, Erythroblastic, Acute	MESH:D004915		Doxorubicin	3.28	1
Myalgia	MESH:D063806		Chlorpyrifos	3.28	2
Bronchiolitis	MESH:D001988		Nanotubes, Carbon	3.27	1
Fluorosis, Dental	MESH:D009050		bisphenol A	3.27	1
Gestational Weight Gain	MESH:D000078064		bisphenol A	3.27	1
Hypertelorism	MESH:D006972		Valproic Acid	3.27	2
Lichenoid Eruptions	MESH:D017512		Valproic Acid	3.27	1
Myoclonic Epilepsy, Juvenile	MESH:D020190		Valproic Acid	3.27	1
Uterine Anomalies	MESH:C562565		bisphenol A	3.27	1
Bronchial Diseases	MESH:D001982		Smoke	3.26	1
Herpes Simplex	MESH:D006561		Temozolomide	3.26	1
Metabolism, Inborn Errors	MESH:D008661		Methionine	3.26	1
Osteolysis	MESH:D010014		Lipopolysaccharides	3.26	1
Periodontitis	MESH:D010518		Lipopolysaccharides	3.26	4
Dermatitis, Occupational	MESH:D009783		Nickel	3.25	2
Sarcoma, Synovial	MESH:D013584		Doxorubicin	3.25	1
Soft Tissue Neoplasms	MESH:D012983		Doxorubicin	3.25	3
Ventricular Dysfunction, Right	MESH:D018497		Doxorubicin	3.25	1
Alcohol Withdrawal Delirium	MESH:D000430		Folic Acid	3.24	1
Exfoliation Syndrome	MESH:D017889		Folic Acid	3.24	1
Carotid Artery Diseases	MESH:D002340		Cadmium	3.23	1
Anus Neoplasms	MESH:D001005		Benzo(a)pyrene	3.21	1
Budd-Chiari Syndrome	MESH:D006502		Doxorubicin	3.21	1
Herpesviridae Infections	MESH:D006566		Tetrachlorodibenzodioxin	3.21	1
Melanosis	MESH:D008548		Doxorubicin	3.21	1
Melena	MESH:D008551		Benzo(a)pyrene	3.21	1
Myocardial Stunning	MESH:D017682		Doxorubicin	3.21	1
Anencephaly	MESH:D000757		Folic Acid	3.20	2
Marijuana Abuse	MESH:D002189		Smoke	3.20	1
Neuroendocrine Tumors	MESH:D018358		Sunitinib	3.20	1
Reye Syndrome	MESH:D012202		Valproic Acid	3.20	1
Tension-Type Headache	MESH:D018781		Valproic Acid	3.20	2
Mouth Diseases	MESH:D009059		Methamphetamine	3.19	4
Urinary Calculi	MESH:D014545		Cadmium	3.19	2
Uterine Hemorrhage	MESH:D014592		Estradiol	3.19	1
Vaginal Diseases	MESH:D014623		Estradiol	3.19	1
Arrest of spermatogenesis	MESH:C536875		bisphenol A	3.18	1
Bone Marrow Neoplasms	MESH:D019046		Doxorubicin	3.18	1
Capillary Leak Syndrome	MESH:D019559		Doxorubicin	3.18	1
MUSCLE HYPERTROPHY	OMIM:614160		bisphenol A	3.18	1
Scleroderma, Diffuse	MESH:D045743		Doxorubicin	3.18	1
Urethral Stricture	MESH:D014525		bisphenol A	3.18	1
Urolithiasis	MESH:D052878		Choline	3.18	1
Retroperitoneal Fibrosis	MESH:D012185		Acetaminophen	3.17	1
Trismus	MESH:D014313		Methamphetamine	3.17	1
Arthritis, Infectious	MESH:D001170		Gentamicins	3.16	1
Bartter Syndrome	MESH:D001477		Gentamicins	3.16	1
Cochlear Diseases	MESH:D015834		Gentamicins	3.16	1
Conjunctival Diseases	MESH:D003229		Gentamicins	3.16	1
Folic Acid Deficiency	MESH:D005494		Folic Acid	3.16	3
Intracranial Aneurysm	MESH:D002532		Tobacco Smoke Pollution	3.16	1
Proteus Infections	MESH:D011512		Gentamicins	3.16	1
Salmonella Infections	MESH:D012480		Gentamicins	3.16	1
Sensation Disorders	MESH:D012678		Paraquat	3.16	1
Thyrotoxicosis	MESH:D013971		Propylthiouracil	3.16	4
Enteritis	MESH:D004751		Methamphetamine	3.15	1
Histiocytoma, Malignant Fibrous	MESH:D051677		Benzo(a)pyrene	3.15	2
Lymphoma, AIDS-Related	MESH:D016483		Doxorubicin	3.15	1
Double Outlet Right Ventricle	MESH:D004310		Valproic Acid	3.14	1
Gynecomastia	MESH:D006177		Endosulfan	3.14	1
Hair Diseases	MESH:D006201		Valproic Acid	3.14	1
Hypoplastic Left Heart Syndrome	MESH:D018636		Valproic Acid	3.14	1
Narcolepsy	MESH:D009290		Methamphetamine	3.14	1
Polyradiculopathy	MESH:D011128		Gentamicins	3.14	2
Syndrome	MESH:D013577		Valproic Acid	3.14	1
Anti-Neutrophil Cytoplasmic Antibody-Associated Vasculitis	MESH:D056648		Propylthiouracil	3.13	50
Hypovolemia	MESH:D020896		Acetaminophen	3.13	2
Abducens Nerve Diseases	MESH:D020434		Tretinoin	3.12	4
Arrhythmia, Sinus	MESH:D001146		Tretinoin	3.12	1
Central Nervous System Neoplasms	MESH:D016543		Tretinoin	3.12	1
Laryngeal Diseases	MESH:D007818		Tobacco Smoke Pollution	3.12	2
Bronchopneumonia	MESH:D001996		Nanotubes, Carbon	3.11	1
Klebsiella Infections	MESH:D007710		Gentamicins	3.11	5
Myoglobinuria	MESH:D009212		Methamphetamine	3.10	1
Chromosomal Instability	MESH:D043171		titanium dioxide	3.09	1
Glomerulonephritis, Membranoproliferative	MESH:D015432		Tretinoin	3.09	1
Ketosis	MESH:D007662		Valproic Acid	3.09	1
Silicosis	MESH:D012829		Silicon Dioxide	3.09	29
Alcohol-Induced Disorders	MESH:D020751		Acetaminophen	3.08	1
Cartilage Diseases	MESH:D002357		Caffeine	3.08	1
Enterocolitis, Necrotizing	MESH:D020345		Lipopolysaccharides	3.08	1
Hypertension, Malignant	MESH:D006974		Caffeine	3.08	1
Hyperventilation	MESH:D006985		Acetaminophen	3.08	1
Liver Diseases, Alcoholic	MESH:D008108		Propylthiouracil	3.08	1
Restless Legs Syndrome	MESH:D012148		Caffeine	3.06	1
Tetany	MESH:D013746		Chlorpyrifos	3.06	1
Iron Overload	MESH:D019190		Cadmium Chloride	3.05	1
Neuritis	MESH:D009443		Doxorubicin	3.05	1
Facial Pain	MESH:D005157		Acetaminophen	3.04	1
Hyperandrogenism	MESH:D017588		Valproic Acid	3.04	1
Laryngeal Neoplasms	MESH:D007822		Benzo(a)pyrene	3.04	1
Nasopharyngeal Neoplasms	MESH:D009303		Folic Acid	3.04	1
Otitis Media	MESH:D010033		Gentamicins	3.04	1
Purpura, Thrombotic Thrombocytopenic	MESH:D011697		Tretinoin	3.04	1
Ischemic Stroke	MESH:D000083242		Methamphetamine	3.03	1
Helicobacter Infections	MESH:D016481		Nickel	3.02	1
Rectal Neoplasms	MESH:D012004		Chlorpyrifos	3.02	1
Ageusia	MESH:D000370		Folic Acid	3.01	1
Choledochal Cyst	MESH:D015529		Tetrachlorodibenzodioxin	3.01	1
Coronary Restenosis	MESH:D023903		Folic Acid	3.01	1
Nephrosis, Lipoid	MESH:D009402		Dietary Fats	3.01	1
Toxoplasmosis	MESH:D014123		Folic Acid	3.01	1
Adenocarcinoma of Lung	MESH:D000077192		N-nitroso-tris-chloroethylurea	3.00	1
Anemia, Iron-Deficiency	MESH:D018798		Cadmium Chloride	3.00	1
Atrial Flutter	MESH:D001282		Caffeine	3.00	1
Blepharoptosis	MESH:D001763		Paraquat	3.00	1
Burns	MESH:D002056		Gentamicins	3.00	1
Cachexia	MESH:D002100		Lipopolysaccharides	3.00	1
Strabismus	MESH:D013285		Valproic Acid	3.00	2
Thrombocytosis	MESH:D013922		Doxorubicin	3.00	1
Primary Ovarian Insufficiency	MESH:D016649		Benzo(a)pyrene	2.99	2
Blister	MESH:D001768		Propylthiouracil	2.98	1
Compartment Syndromes	MESH:D003161		Gentamicins	2.98	1
Cysts	MESH:D003560		bisphenol A	2.98	1
Hypertension, Renal	MESH:D006977		Caffeine	2.98	1
Leiomyosarcoma	MESH:D007890		Doxorubicin	2.98	4
Parasitic Diseases, Animal	MESH:D010273		bisphenol A	2.98	1
Triple Negative Breast Neoplasms	MESH:D064726		(+)-JQ1 compound	2.98	1
Asthma, Occupational	MESH:D059366		Silicon Dioxide	2.97	1
Barrett Esophagus	MESH:D001471		Tretinoin	2.97	1
Cardiac Output, High	MESH:D016534		Acetaminophen	2.97	1
Diabetes, Gestational	MESH:D016640		Cadmium	2.97	3
Purpura, Thrombocytopenic, Idiopathic	MESH:D016553		Acetaminophen	2.97	1
Vascular Calcification	MESH:D061205		sodium arsenite	2.97	1
Acute Disease	MESH:D000208		Valproic Acid	2.96	1
Community-Acquired Infections	MESH:D017714		Gentamicins	2.96	1
Dysgeusia	MESH:D004408		Propylthiouracil	2.96	1
Gram-Positive Bacterial Infections	MESH:D016908		Gentamicins	2.96	7
Nocturnal Enuresis	MESH:D053206		Valproic Acid	2.96	1
Uveitis	MESH:D014605		Lipopolysaccharides	2.96	2
Virus Diseases	MESH:D014777		Tobacco Smoke Pollution	2.96	1
Adenomatous Polyposis Coli	MESH:D011125		Dietary Fats	2.95	1
Hyperlipoproteinemias	MESH:D006951		Dietary Fats	2.95	1
Biliary Tract Diseases	MESH:D001660		Acetaminophen	2.94	1
Kidney Calculi	MESH:D007669		Methionine	2.94	1
Lameness, Animal	MESH:D007794		decamethrin	2.94	1
Abscess	MESH:D000038		Gentamicins	2.93	1
Hernias, Diaphragmatic, Congenital	MESH:D065630		Tretinoin	2.93	2
Urinary Bladder Calculi	MESH:D001744		Estradiol	2.93	1
Dehydration	MESH:D003681		Doxorubicin	2.92	1
Infant Death	MESH:D066088		bisphenol A	2.92	1
Scotoma	MESH:D012607		Folic Acid	2.92	1
Arthritis, Gouty	MESH:D015210		Acetaminophen	2.91	1
Infarction	MESH:D007238		Doxorubicin	2.91	1
Haemophilus Infections	MESH:D006192		Gentamicins	2.90	1
Peliosis Hepatis	MESH:D010382		Tetrachlorodibenzodioxin	2.90	1
Pneumonia, Bacterial	MESH:D018410		Gentamicins	2.90	1
Retinal Degeneration	MESH:D012162		Paraquat	2.90	2
Carcinoid Tumor	MESH:D002276		Doxorubicin	2.89	1
Keratosis	MESH:D007642		Estradiol	2.89	1
Postoperative Hemorrhage	MESH:D019106		Valproic Acid	2.89	2
Shock	MESH:D012769		Methamphetamine	2.89	1
Stuttering	MESH:D013342		Valproic Acid	2.89	3
Chemical and Drug Induced Liver Injury, Chronic	MESH:D056487		Acetaminophen	2.88	1
Hiccup	MESH:D006606		Methamphetamine	2.88	1
Meningitis, Bacterial	MESH:D016920		Gentamicins	2.88	2
Pseudomonas Infections	MESH:D011552		Gentamicins	2.88	6
Shock, Cardiogenic	MESH:D012770		Methamphetamine	2.88	2
Conjunctivitis	MESH:D003231		Doxorubicin	2.87	1
Paraplegia	MESH:D010264		Doxorubicin	2.87	1
Alcohol-Related Disorders	MESH:D019973		Valproic Acid	2.86	1
Apraxias	MESH:D001072		Valproic Acid	2.86	1
Arthritis, Psoriatic	MESH:D015535		Folic Acid	2.86	1
Blindness, Cortical	MESH:D019575		Acetaminophen	2.86	1
Churg-Strauss Syndrome	MESH:D015267		Acetaminophen	2.86	1
Graves Disease	MESH:D006111		Propylthiouracil	2.86	19
Lupus Erythematosus, Cutaneous	MESH:D008178		Valproic Acid	2.86	1
Seizures, Febrile	MESH:D003294		Valproic Acid	2.86	2
Translocation, Genetic	MESH:D014178		Valproic Acid	2.86	1
Diabetic Angiopathies	MESH:D003925		Dietary Fats	2.85	1
Vitiligo	MESH:D014820		Tretinoin	2.85	1
Diabetic Cardiomyopathies	MESH:D058065		Dietary Fats	2.83	4
Porphyria, Acute Intermittent	MESH:D017118		Valproic Acid	2.83	1
Urinary Bladder, Neurogenic	MESH:D001750		Valproic Acid	2.83	1
Flushing	MESH:D005483		Diethylnitrosamine	2.81	1
Penile Diseases	MESH:D010409		vinclozolin	2.81	1
Precursor B-Cell Lymphoblastic Leukemia-Lymphoma	MESH:D015452		Doxorubicin	2.81	2
Ocular Hypertension	MESH:D009798		Caffeine	2.80	2
Anemia, Sickle Cell	MESH:D000755		Folic Acid	2.79	1
Feminization	MESH:D005262		bisphenol A	2.79	1
Gallbladder Neoplasms	MESH:D005706		sodium arsenite	2.79	1
Bacteremia	MESH:D016470		Gentamicins	2.78	2
Carcinoma, Basal Cell	MESH:D002280		Doxorubicin	2.78	1
Craniosynostoses	MESH:D003398		Valproic Acid	2.77	1
Cholangitis	MESH:D002761		Gentamicins	2.76	1
Cerebrovascular Disorders	MESH:D002561		Methamphetamine	2.75	4
Epilepsy, Complex Partial	MESH:D017029		Valproic Acid	2.75	12
Epilepsy, Generalized	MESH:D004829		Valproic Acid	2.75	2
Burkitt Lymphoma	MESH:D002051		Doxorubicin	2.74	2
Gastrointestinal Stromal Tumors	MESH:D046152		Sunitinib	2.74	2
Osteoporosis, Postmenopausal	MESH:D015663		Estradiol	2.73	1
Spinal Cord Injuries	MESH:D013119		Lipopolysaccharides	2.73	1
Cardiac Output, Low	MESH:D002303		Doxorubicin	2.72	2
Dysphonia	MESH:D055154		Valproic Acid	2.72	1
Gallstones	MESH:D042882		Estradiol	2.72	1
Hemolytic-Uremic Syndrome	MESH:D006463		Lipopolysaccharides	2.72	1
Anemia, Sideroblastic	MESH:D000756		Folic Acid	2.71	1
Coxsackievirus Infections	MESH:D003384		Tetrachlorodibenzodioxin	2.71	1
Leukemia, Lymphoid	MESH:D007945		Doxorubicin	2.71	3
Pneumococcal Infections	MESH:D011008		Tetrachlorodibenzodioxin	2.71	1
Brain Diseases, Metabolic	MESH:D001928		Valproic Acid	2.70	21
Hot Flashes	MESH:D019584		Estradiol	2.70	2
Signs and Symptoms, Digestive	MESH:D012817		Valproic Acid	2.70	1
Escherichia coli Infections	MESH:D004927		Gentamicins	2.69	4
Hepatitis, Chronic	MESH:D006521		Propylthiouracil	2.69	3
Leiomyoma	MESH:D007889		Estradiol	2.69	1
Lymphoma, T-Cell	MESH:D016399		Doxorubicin	2.69	2
Acute Coronary Syndrome	MESH:D054058		Methamphetamine	2.68	2
COVID-19	MESH:D000086382		Choline	2.68	1
Diabetes Insipidus, Nephrogenic	MESH:D018500		Doxorubicin	2.68	1
Enuresis	MESH:D004775		Valproic Acid	2.68	1
Meningitis	MESH:D008581		Propylthiouracil	2.68	1
Manganese Poisoning	MESH:D020149		Estradiol	2.67	3
Amnesia, Retrograde	MESH:D000648		Valproic Acid	2.66	1
Eyelid Diseases	MESH:D005141		Valproic Acid	2.66	2
Glomerulonephritis, IGA	MESH:D005922		Propylthiouracil	2.66	2
Hypertension, Pregnancy-Induced	MESH:D046110		bisphenol A	2.66	1
MELAS Syndrome	MESH:D017241		Valproic Acid	2.66	1
Migraine without Aura	MESH:D020326		Valproic Acid	2.66	2
Pituitary Diseases	MESH:D010900		bisphenol A	2.66	1
Shock, Hemorrhagic	MESH:D012771		Valproic Acid	2.66	1
Coronary Thrombosis	MESH:D003328		Doxorubicin	2.65	1
Raynaud Disease	MESH:D011928		Doxorubicin	2.65	2
Diabetes Complications	MESH:D048909		Dietary Fats	2.64	1
Diabetic Neuropathies	MESH:D003929		Dietary Fats	2.64	2
Erythema Multiforme	MESH:D004892		Valproic Acid	2.64	1
Essential Tremor	MESH:D020329		Valproic Acid	2.64	1
Testicular Neoplasms	MESH:D013736		Doxorubicin	2.64	1
Endocarditis, Bacterial	MESH:D004697		Gentamicins	2.63	29
Shock, Septic	MESH:D012772		Lipopolysaccharides	2.63	15
Gait Ataxia	MESH:D020234		Valproic Acid	2.62	2
Carotid Stenosis	MESH:D016893		bisphenol A	2.61	1
Heart Valve Diseases	MESH:D006349		Gentamicins	2.61	1
Malaria, Falciparum	MESH:D016778		Folic Acid	2.61	1
Neuromuscular Diseases	MESH:D009468		Doxorubicin	2.61	1
Nephrocalcinosis	MESH:D009397		Acetaminophen	2.60	1
Hypertension, Portal	MESH:D006975		Thioacetamide	2.59	2
Cerebellar Ataxia	MESH:D002524		Folic Acid	2.58	1
Graft vs Host Disease	MESH:D006086		Tetrachlorodibenzodioxin	2.58	1
Heart Septal Defects, Atrial	MESH:D006344		Valproic Acid	2.58	1
Leukemia, Myeloid	MESH:D007951		Tretinoin	2.58	3
Urinary Tract Infections	MESH:D014552		Gentamicins	2.58	5
Anemia, Megaloblastic	MESH:D000749		Folic Acid	2.57	14
Neoplasm Recurrence, Local	MESH:D009364		Tretinoin	2.56	2
Precursor T-Cell Lymphoblastic Leukemia-Lymphoma	MESH:D054218		Doxorubicin	2.56	2
Scleroderma, Systemic	MESH:D012595		Silicon Dioxide	2.56	1
Taste Disorders	MESH:D013651		Doxorubicin	2.56	1
Hepatic Veno-Occlusive Disease	MESH:D006504		Doxorubicin	2.55	1
Hypesthesia	MESH:D006987		Doxorubicin	2.55	1
Glaucoma	MESH:D005901		Folic Acid	2.53	1
Diplopia	MESH:D004172		Tretinoin	2.52	4
Infections	MESH:D007239		Doxorubicin	2.52	1
Urologic Diseases	MESH:D014570		Acetaminophen	2.52	1
Hematoma	MESH:D006406		Valproic Acid	2.51	1
Hyperbilirubinemia	MESH:D006932		Tretinoin	2.51	1
Porphyria Cutanea Tarda	MESH:D017119		Tetrachlorodibenzodioxin	2.51	1
Stress Disorders, Post-Traumatic	MESH:D013313		Valproic Acid	2.51	1
Epilepsies, Partial	MESH:D004828		Valproic Acid	2.50	13
Leukemia-Lymphoma, Adult T-Cell	MESH:D015459		sodium arsenite	2.50	1
Leukemia, Myelogenous, Chronic, BCR-ABL Positive	MESH:D015464		Tretinoin	2.48	1
Chloracne	MESH:D054506		Tetrachlorodibenzodioxin	2.47	4
Muscle Hypotonia	MESH:D009123		Valproic Acid	2.47	1
Pheochromocytoma	MESH:D010673		Valproic Acid	2.47	1
Neurodevelopmental Disorders	MESH:D065886		Cadmium	2.45	1
Melanoma, Experimental	MESH:D008546		Acetaminophen	2.44	1
Small Cell Lung Carcinoma	MESH:D055752		Doxorubicin	2.44	3
Methemoglobinemia	MESH:D008708		Acetaminophen	2.43	1
Squamous Cell Carcinoma of Head and Neck	MESH:D000077195		Doxorubicin	2.42	1
Tachycardia, Sinus	MESH:D013616		Doxorubicin	2.42	1
Amphetamine-Related Disorders	MESH:D019969		Methamphetamine	2.38	50
Sjogren's Syndrome	MESH:D012859		bisphenol A	2.38	1
Staphylococcal Infections	MESH:D013203		Gentamicins	2.36	27
Inflammatory Bowel Diseases	MESH:D015212		Tobacco Smoke Pollution	2.35	1
Lung Diseases, Interstitial	MESH:D017563		Valproic Acid	2.35	1
Lysosomal Storage Diseases	MESH:D016464		Doxorubicin	2.35	1
Sexual Dysfunction, Physiological	MESH:D012735		Estradiol	2.35	1
Epilepsy, Temporal Lobe	MESH:D004833		Valproic Acid	2.33	4
Mydriasis	MESH:D015878		Acetaminophen	2.31	1
Rhinitis	MESH:D012220		Tobacco Smoke Pollution	2.31	1
Heart Arrest	MESH:D006323		Caffeine	2.30	1
Epilepsies, Myoclonic	MESH:D004831		Valproic Acid	2.29	8
Ocular Motility Disorders	MESH:D015835		Valproic Acid	2.28	1
Nystagmus, Pathologic	MESH:D009759		Valproic Acid	2.25	1
Brain Ischemia	MESH:D002545		Methamphetamine	2.24	1
Hypercalcemia	MESH:D006934		Tretinoin	2.24	11
Unconsciousness	MESH:D014474		Valproic Acid	2.23	4
Gastrointestinal Hemorrhage	MESH:D006471		Acetaminophen	2.22	1
Infarction, Middle Cerebral Artery	MESH:D020244		Estradiol	2.21	1
Stupor	MESH:D053608		Valproic Acid	2.21	17
Deglutition Disorders	MESH:D003680		Valproic Acid	2.19	2
Neuroleptic Malignant Syndrome	MESH:D009459		Acetaminophen	2.19	1
Nephrotic Syndrome	MESH:D009404		Doxorubicin	2.18	37
Crohn Disease	MESH:D003424		Acetaminophen	2.16	1
Multiple Sclerosis	MESH:D009103		Tobacco Smoke Pollution	2.13	3
Inappropriate ADH Syndrome	MESH:D007177		Valproic Acid	2.09	4
Esophageal Squamous Cell Carcinoma	MESH:D000077277		Tobacco Smoke Pollution	2.08	2
Amyotrophic Lateral Sclerosis	MESH:D000690		Tobacco Smoke Pollution	2.00	1
Hyponatremia	MESH:D007010		Valproic Acid	1.97	3
Drug Overdose	MESH:D062787		Acetaminophen	1.88	17
Dystonia	MESH:D004421		Valproic Acid	1.66	4

## Sheet: BEGAIN-CTD_57596_diseases
Disease Name	Disease ID	Direct Evidence	Inference Network	Inference Score	Reference Count
Thyroid Cancer, Papillary	MESH:D000077273	marker/mechanism	decabromobiphenyl ether	3.03	2
Hepatomegaly	MESH:D006529		Acetaminophen|Aflatoxin B1|Arsenic|Benzo(a)pyrene|bis(4-hydroxyphenyl)sulfone|bisphenol A|bisphenol F|coumarin|decabromobiphenyl ether|decamethrin|Dexamethasone|Dronabinol|Estradiol|Ethanol|Ethinyl Estradiol|ethylene dichloride|fipronil|Methapyrilene|Methoxychlor|Propylthiouracil|Tetrachlorodibenzodioxin|Tretinoin|Trichloroethylene|Triclosan|Valproic Acid	93.25	79
Weight Loss	MESH:D015431		2,3,7,8-tetrachlorodibenzofuran|Acetaminophen|Aflatoxin B1|Arsenic|Benzo(a)pyrene|bis(4-hydroxyphenyl)sulfone|bisphenol A|bisphenol F|Cisplatin|Cocaine|Copper|decamethrin|Dexamethasone|Dronabinol|Estradiol|Ethanol|ethylene dichloride|fipronil|Gentamicins|Methapyrilene|N-Methyl-3,4-methylenedioxyamphetamine|Propylthiouracil|Tetrachlorodibenzodioxin|Tobacco Smoke Pollution|Valproic Acid	84.80	135
Prenatal Exposure Delayed Effects	MESH:D011297		Arsenic|Benzo(a)pyrene|bis(4-hydroxyphenyl)sulfone|bisphenol A|bisphenol F|Cisplatin|Cocaine|Copper|Dexamethasone|Dronabinol|Estradiol|Ethanol|Ethinyl Estradiol|Methoxychlor|N-Methyl-3,4-methylenedioxyamphetamine|Propylthiouracil|Tetrachlorodibenzodioxin|Tobacco Smoke Pollution|Tretinoin|Trichloroethylene|Triclosan|Valproic Acid	84.72	432
Embryo Loss	MESH:D020964		2,3,7,8-tetrachlorodibenzofuran|Benzo(a)pyrene|bis(4-hydroxyphenyl)sulfone|bisphenol A|bisphenol F|Cocaine|decamethrin|dorsomorphin|Dronabinol|Estradiol|Ethanol|fipronil|flusilazole|Tetrachlorodibenzodioxin|Tobacco Smoke Pollution|Tretinoin|Triclosan|Valproic Acid	82.67	29
Necrosis	MESH:D009336		Acetaminophen|Aflatoxin B1|Arsenic|Benzo(a)pyrene|bis(4-hydroxyphenyl)sulfone|bisphenol A|Cisplatin|Cocaine|Copper|coumarin|Dexamethasone|dorsomorphin|Estradiol|Ethanol|fipronil|Gentamicins|Methapyrilene|N-Methyl-3,4-methylenedioxyamphetamine|Propylthiouracil|Tetrachlorodibenzodioxin|Tobacco Smoke Pollution|Tretinoin|Trichloroethylene|Tunicamycin|Valproic Acid	79.70	222
Inflammation	MESH:D007249		2,3,7,8-tetrachlorodibenzofuran|4-(5-benzo(1,3)dioxol-5-yl-4-pyridin-2-yl-1H-imidazol-2-yl)benzamide|Acetaminophen|Aflatoxin B1|Arsenic|Benzo(a)pyrene|bisphenol A|Cisplatin|Cocaine|Copper|Dexamethasone|Dronabinol|Estradiol|Ethanol|Methapyrilene|N-Methyl-3,4-methylenedioxyamphetamine|Propylthiouracil|Tetrachlorodibenzodioxin|Tobacco Smoke Pollution|Tretinoin|Trichloroethylene|Triclosan|Tunicamycin…	77.33	90
Chemical and Drug Induced Liver Injury	MESH:D056486		2,3,7,8-tetrachlorodibenzofuran|Acetaminophen|Aflatoxin B1|Ammonium Chloride|Arsenic|Benzo(a)pyrene|bis(4-hydroxyphenyl)sulfone|bisphenol A|bisphenol F|Cisplatin|Cocaine|Copper|coumarin|decabromobiphenyl ether|decamethrin|Dexamethasone|Estradiol|Ethanol|Ethinyl Estradiol|ethylene dichloride|fipronil|Methapyrilene|N-Methyl-3,4-methylenedioxyamphetamine|Propylthiouracil|Tetrachlorodibenzodioxin|Tre…	77.10	668
Fetal Growth Retardation	MESH:D005317		Arsenic|Benzo(a)pyrene|bisphenol A|Cocaine|decabromobiphenyl ether|Dexamethasone|Dronabinol|Ethanol|flusilazole|Propylthiouracil|Tetrachlorodibenzodioxin|Tobacco Smoke Pollution|Tretinoin|Trichloroethylene|Triclosan|Tunicamycin|Valproic Acid	74.84	57
Hyperplasia	MESH:D006965		4-(5-benzo(1,3)dioxol-5-yl-4-pyridin-2-yl-1H-imidazol-2-yl)benzamide|Acetaminophen|Ammonium Chloride|Arsenic|Benzo(a)pyrene|bis(4-hydroxyphenyl)sulfone|bisphenol A|Cisplatin|Cocaine|Dexamethasone|Estradiol|Ethanol|Ethinyl Estradiol|ethylene dichloride|Methapyrilene|Methoxychlor|Tetrachlorodibenzodioxin|Tobacco Smoke Pollution|Tretinoin	74.23	46
Learning Disabilities	MESH:D007859		4-(5-benzo(1,3)dioxol-5-yl-4-pyridin-2-yl-1H-imidazol-2-yl)benzamide|Acetaminophen|Arsenic|Benzo(a)pyrene|bisphenol A|Cisplatin|Cocaine|Copper|decabromobiphenyl ether|decamethrin|Dexamethasone|Dronabinol|Estradiol|Ethanol|N-Methyl-3,4-methylenedioxyamphetamine|Propylthiouracil|Tretinoin|Valproic Acid	69.81	72
Prenatal Injuries	MESH:D049188		bisphenol A|Cisplatin|Cocaine|Dexamethasone|Dronabinol|Estradiol|Ethanol|fipronil|flusilazole|Gentamicins|Methoxychlor|Tetrachlorodibenzodioxin|Tretinoin|Trichloroethylene|Valproic Acid	64.25	62
Edema	MESH:D004487		Benzo(a)pyrene|bisphenol A|Cisplatin|Cocaine|Copper|decamethrin|Dexamethasone|Estradiol|Ethanol|Ethinyl Estradiol|fipronil|Gentamicins|Methoxychlor|N-Methyl-3,4-methylenedioxyamphetamine|Propylthiouracil|Tetrachlorodibenzodioxin|Tobacco Smoke Pollution|Tretinoin|Trichloroethylene|Valproic Acid	64.17	70
Abnormalities, Drug-Induced	MESH:D000014		Acetaminophen|bisphenol A|Cisplatin|Cocaine|Dexamethasone|Dronabinol|Estradiol|Ethanol|Ethinyl Estradiol|Methoxychlor|Tetrachlorodibenzodioxin|Tobacco Smoke Pollution|Tretinoin|Trichloroethylene|Triclosan|Valproic Acid	63.57	86
Kidney Diseases	MESH:D007674		Acetaminophen|Aflatoxin B1|Arsenic|Benzo(a)pyrene|bisphenol A|Cisplatin|Cocaine|Copper|coumarin|decamethrin|Dexamethasone|Estradiol|Ethanol|Ethinyl Estradiol|fipronil|flusilazole|Gentamicins|Methoxychlor|Trichloroethylene|Triclosan|Valproic Acid	63.18	297
Memory Disorders	MESH:D008569		4-(4-((5-(4,5-dimethyl-2-nitrophenyl)-2-furanyl)methylene)-4,5-dihydro-3-methyl-5-oxo-1H-pyrazol-1-yl)benzoic acid|4-(5-benzo(1,3)dioxol-5-yl-4-pyridin-2-yl-1H-imidazol-2-yl)benzamide|Arsenic|Benzo(a)pyrene|bis(4-hydroxyphenyl)sulfone|bisphenol A|bisphenol F|Cisplatin|Cocaine|Copper|decabromobiphenyl ether|decamethrin|Dexamethasone|Dronabinol|Estradiol|Ethanol|N-Methyl-3,4-methylenedioxyamphetami…	62.09	105
Congenital Abnormalities	MESH:D000013		Aflatoxin B1|Benzo(a)pyrene|bisphenol A|bisphenol F|Copper|Ethanol|Ethinyl Estradiol|fipronil|Propylthiouracil|Tetrachlorodibenzodioxin|Tretinoin|Triclosan|Valproic Acid	59.19	22
Birth Weight	MESH:D001724		Aflatoxin B1|Arsenic|Benzo(a)pyrene|bis(4-hydroxyphenyl)sulfone|bisphenol A|Cocaine|Dexamethasone|Ethanol|fipronil|Tetrachlorodibenzodioxin|Tobacco Smoke Pollution|Trichloroethylene|Tunicamycin	58.62	27
Nerve Degeneration	MESH:D009410		Benzo(a)pyrene|bis(4-hydroxyphenyl)sulfone|bisphenol A|bisphenol F|Cisplatin|Cocaine|Copper|decamethrin|Dexamethasone|Dronabinol|Estradiol|Ethanol|fipronil|N-Methyl-3,4-methylenedioxyamphetamine|Tobacco Smoke Pollution|Trichloroethylene|Valproic Acid	56.07	38
Testicular Diseases	MESH:D013733		Benzo(a)pyrene|bis(4-hydroxyphenyl)sulfone|bisphenol A|Cisplatin|decabromobiphenyl ether|decamethrin|Dexamethasone|Estradiol|Ethanol|fipronil|Methoxychlor|Tetrachlorodibenzodioxin|Tobacco Smoke Pollution|Triclosan	55.44	36
Nervous System Malformations	MESH:D009421		Benzo(a)pyrene|bisphenol A|Cocaine|Copper|Dexamethasone|Estradiol|Ethanol|flusilazole|Tetrachlorodibenzodioxin|Tretinoin|Valproic Acid	55.37	18
Weight Gain	MESH:D015430		Arsenic|Benzo(a)pyrene|bis(4-hydroxyphenyl)sulfone|bisphenol A|Cisplatin|decabromobiphenyl ether|Dexamethasone|Dronabinol|Estradiol|Ethanol|Ethinyl Estradiol|Propylthiouracil|Tetrachlorodibenzodioxin|Tobacco Smoke Pollution|Tretinoin|Valproic Acid	54.87	71
Fibrosis	MESH:D005355		Acetaminophen|Asbestos, Serpentine|bisphenol A|Cisplatin|Cocaine|decamethrin|Dexamethasone|Ethanol|Gentamicins|Methapyrilene|Tetrachlorodibenzodioxin|Tobacco Smoke Pollution|Tretinoin|Trichloroethylene|Valproic Acid	54.46	32
Neurobehavioral Manifestations	MESH:D019954		Acetaminophen|Arsenic|Benzo(a)pyrene|bisphenol A|Cocaine|Copper|decabromobiphenyl ether|decamethrin|Dronabinol|Ethanol|ethylene dichloride|Tretinoin|Valproic Acid	52.44	33
Heart Defects, Congenital	MESH:D006330		2,3,7,8-tetrachlorodibenzofuran|Benzo(a)pyrene|bisphenol A|Cocaine|Copper|Estradiol|Ethanol|Tetrachlorodibenzodioxin|Tobacco Smoke Pollution|Tretinoin|Trichloroethylene|Valproic Acid	50.27	39
Chromosome Aberrations	MESH:D002869		Aflatoxin B1|Arsenic|Asbestos, Serpentine|Benzo(a)pyrene|bis(4-hydroxyphenyl)sulfone|bisphenol A|Cisplatin|Cocaine|decabromobiphenyl ether|decamethrin|Estradiol|ethylene dichloride	49.56	22
Immune System Diseases	MESH:D007154		Arsenic|Benzo(a)pyrene|bisphenol A|Cocaine|Copper|Ethanol|ethylene dichloride|Methoxychlor|Tetrachlorodibenzodioxin|Trichloroethylene	49.50	13
Hemorrhage	MESH:D006470		Acetaminophen|bisphenol A|bisphenol F|Cocaine|decamethrin|Dexamethasone|Ethanol|Ethinyl Estradiol|N-Methyl-3,4-methylenedioxyamphetamine|Propylthiouracil|Tetrachlorodibenzodioxin|Tobacco Smoke Pollution|Tretinoin|Valproic Acid	48.54	43
Liver Neoplasms	MESH:D008113		Acetaminophen|Aflatoxin B1|Arsenic|Benzo(a)pyrene|bisphenol A|Cisplatin|Copper|coumarin|Dexamethasone|Estradiol|Ethanol|Ethinyl Estradiol|Methapyrilene|Tetrachlorodibenzodioxin|Trichloroethylene	48.00	42
Neurotoxicity Syndromes	MESH:D020258		abrine|Arsenic|Benzo(a)pyrene|bisphenol A|Cisplatin|decamethrin|Ethanol|Ethinyl Estradiol|fipronil|N-Methyl-3,4-methylenedioxyamphetamine|Tretinoin|Trichloroethylene|Valproic Acid	46.60	24
Poisoning	MESH:D011041		2,3,7,8-tetrachlorodibenzofuran|bisphenol A|Cisplatin|Cocaine|Copper|decamethrin|Dronabinol|Ethanol|fipronil|flusilazole|N-Methyl-3,4-methylenedioxyamphetamine|Tetrachlorodibenzodioxin|Triclosan|Valproic Acid	44.75	25
Infertility, Male	MESH:D007248		Arsenic|bis(4-hydroxyphenyl)sulfone|bisphenol A|Cisplatin|decabromobiphenyl ether|Ethinyl Estradiol|fipronil|Methoxychlor|Tetrachlorodibenzodioxin|Tobacco Smoke Pollution|Triclosan	43.78	21
Craniofacial Abnormalities	MESH:D019465		bisphenol A|bisphenol F|decamethrin|Dexamethasone|Dronabinol|Estradiol|Ethanol|flusilazole|Tetrachlorodibenzodioxin|Tobacco Smoke Pollution|Tretinoin|Valproic Acid	43.31	48
Oligospermia	MESH:D009845		Arsenic|Benzo(a)pyrene|bis(4-hydroxyphenyl)sulfone|bisphenol A|Cisplatin|Cocaine|decabromobiphenyl ether|decamethrin|Dexamethasone|Ethanol|Methoxychlor	43.14	29
Drug-Related Side Effects and Adverse Reactions	MESH:D064420		Acetaminophen|Aflatoxin B1|Cisplatin|Cocaine|Copper|Dexamethasone|Dronabinol|Ethanol|Gentamicins|Methoxychlor|N-Methyl-3,4-methylenedioxyamphetamine|Tetrachlorodibenzodioxin|Tobacco Smoke Pollution|Tretinoin|Valproic Acid	42.62	68
Lung Diseases	MESH:D008171		Acetaminophen|Arsenic|Asbestos, Serpentine|Benzo(a)pyrene|Cisplatin|Cocaine|Dexamethasone|Estradiol|Propylthiouracil|Tobacco Smoke Pollution|Tretinoin	42.48	37
Liver Neoplasms, Experimental	MESH:D008114		Acetaminophen|Aflatoxin B1|Benzo(a)pyrene|bisphenol A|Cisplatin|Copper|Estradiol|Ethanol|Ethinyl Estradiol|Methapyrilene|Tetrachlorodibenzodioxin|Trichloroethylene|Triclosan	42.24	34
Precancerous Conditions	MESH:D011230		Acetaminophen|Aflatoxin B1|Arsenic|Benzo(a)pyrene|bisphenol A|Copper|Estradiol|Ethinyl Estradiol|Methapyrilene|Propylthiouracil|Tetrachlorodibenzodioxin|Tobacco Smoke Pollution	42.20	24
Neoplasms, Experimental	MESH:D009374		4-(5-benzo(1,3)dioxol-5-yl-4-pyridin-2-yl-1H-imidazol-2-yl)benzamide|Arsenic|Asbestos, Serpentine|Benzo(a)pyrene|bisphenol A|Cisplatin|Copper|Dexamethasone|Dronabinol|Estradiol|Panobinostat|Tetrachlorodibenzodioxin|Tretinoin	42.08	57
Neural Tube Defects	MESH:D009436		Acetaminophen|Arsenic|Benzo(a)pyrene|Cocaine|Dronabinol|Ethanol|flusilazole|Tretinoin|Trichloroethylene|Valproic Acid	40.81	77
Anxiety Disorders	MESH:D001008		bis(4-hydroxyphenyl)sulfone|bisphenol A|bisphenol F|Cocaine|Copper|Dexamethasone|Dronabinol|Estradiol|Ethanol|N-Methyl-3,4-methylenedioxyamphetamine|Tobacco Smoke Pollution|Valproic Acid	40.74	82
Anemia	MESH:D000740		Acetaminophen|Aflatoxin B1|Arsenic|Cisplatin|Cocaine|Copper|Dexamethasone|Ethanol|Gentamicins|Propylthiouracil|Tetrachlorodibenzodioxin|Valproic Acid	40.38	51
Atrophy	MESH:D001284		Benzo(a)pyrene|bisphenol A|Cocaine|Dexamethasone|Estradiol|Ethanol|Methoxychlor|Tetrachlorodibenzodioxin|Tobacco Smoke Pollution|Valproic Acid	40.38	27
Lung Injury	MESH:D055370		Asbestos, Serpentine|Benzo(a)pyrene|bisphenol A|Cisplatin|decamethrin|Dexamethasone|Dronabinol|Estradiol|Ethanol|Tobacco Smoke Pollution|Valproic Acid	40.19	30
Hypertrophy	MESH:D006984		Acetaminophen|Benzo(a)pyrene|bisphenol A|Copper|decabromobiphenyl ether|Dexamethasone|Estradiol|Ethinyl Estradiol|Tetrachlorodibenzodioxin|Tobacco Smoke Pollution	39.85	15
Nervous System Diseases	MESH:D009422		Arsenic|Cisplatin|Cocaine|Copper|decabromobiphenyl ether|Dexamethasone|Estradiol|Ethanol|fipronil|N-Methyl-3,4-methylenedioxyamphetamine|Tetrachlorodibenzodioxin|Valproic Acid	39.77	48
Proteinuria	MESH:D011507		Acetaminophen|Arsenic|bisphenol A|Cisplatin|Cocaine|Copper|Dexamethasone|Ethanol|Gentamicins|Propylthiouracil|Tretinoin|Valproic Acid	39.77	47
Liver Diseases	MESH:D008107		Acetaminophen|Arsenic|Benzo(a)pyrene|Dexamethasone|Estradiol|Ethanol|fipronil|N-Methyl-3,4-methylenedioxyamphetamine|Tetrachlorodibenzodioxin|Tretinoin|Trichloroethylene|Valproic Acid	39.28	35
Cognition Disorders	MESH:D003072		Arsenic|Benzo(a)pyrene|bisphenol A|Cisplatin|Cocaine|Dexamethasone|Dronabinol|Estradiol|Ethanol|N-Methyl-3,4-methylenedioxyamphetamine|Tetrachlorodibenzodioxin|Valproic Acid	38.34	114
Urogenital Abnormalities	MESH:D014564		bisphenol A|Cocaine|Estradiol|Ethinyl Estradiol|Methoxychlor|Tretinoin|Valproic Acid	38.17	13
Growth Disorders	MESH:D006130		Arsenic|bis(4-hydroxyphenyl)sulfone|Cocaine|Copper|Dexamethasone|Ethanol|Tetrachlorodibenzodioxin|Tobacco Smoke Pollution|Valproic Acid	37.91	19
Brain Edema	MESH:D001929		Acetaminophen|Cocaine|Dexamethasone|Dronabinol|Ethanol|ethylene dichloride|N-Methyl-3,4-methylenedioxyamphetamine|Tretinoin|Valproic Acid	37.83	23
Heart Diseases	MESH:D006331		Arsenic|Benzo(a)pyrene|bisphenol A|Cisplatin|Cocaine|Dexamethasone|Ethanol|Ethinyl Estradiol|Gentamicins|Tobacco Smoke Pollution|Trichloroethylene|Valproic Acid	37.54	38
Depressive Disorder	MESH:D003866		Arsenic|bisphenol A|Cocaine|decamethrin|Dexamethasone|Dronabinol|Estradiol|Ethanol|Ethinyl Estradiol|N-Methyl-3,4-methylenedioxyamphetamine|Tobacco Smoke Pollution|Valproic Acid	37.43	56
Brain Injuries	MESH:D001930		Arsenic|bisphenol A|Cisplatin|Cocaine|Copper|Dexamethasone|Estradiol|Ethanol|fipronil|Propylthiouracil|Valproic Acid	37.11	29
Fatty Liver	MESH:D005234		Acetaminophen|Arsenic|Benzo(a)pyrene|bisphenol A|Copper|Dexamethasone|Estradiol|Ethanol|Ethinyl Estradiol|Tetrachlorodibenzodioxin|Trichloroethylene|Valproic Acid	37.11	105
Non-alcoholic Fatty Liver Disease	MESH:D065626		Acetaminophen|Benzo(a)pyrene|bisphenol A|Copper|Ethanol|Tetrachlorodibenzodioxin|Tobacco Smoke Pollution|Triclosan|Tunicamycin|Valproic Acid	36.73	17
Cardiomegaly	MESH:D006332		Benzo(a)pyrene|bisphenol A|Cocaine|Copper|decamethrin|Dexamethasone|Ethanol|N-Methyl-3,4-methylenedioxyamphetamine|Tetrachlorodibenzodioxin|Tobacco Smoke Pollution|Tretinoin	36.46	27
Developmental Disabilities	MESH:D002658		Arsenic|Cocaine|Copper|Dexamethasone|Ethanol|flusilazole|Tobacco Smoke Pollution|Valproic Acid	36.19	20
Ovarian Diseases	MESH:D010049		Arsenic|Benzo(a)pyrene|bisphenol A|Cisplatin|Estradiol|Methoxychlor|Tetrachlorodibenzodioxin|Triclosan	36.19	20
Vomiting	MESH:D014839		Acetaminophen|Arsenic|Cisplatin|Cocaine|Copper|Dexamethasone|Dronabinol|Ethanol|Ethinyl Estradiol|Gentamicins|Tretinoin|Valproic Acid	35.91	101
Disease Models, Animal	MESH:D004195		Acetaminophen|Benzo(a)pyrene|Cisplatin|Cocaine|Copper|Dexamethasone|Dronabinol|Estradiol|Ethanol|Tretinoin|Trichloroethylene|Valproic Acid	35.74	56
Fetal Death	MESH:D005313		Acetaminophen|Arsenic|bisphenol A|decabromobiphenyl ether|Estradiol|Ethanol|Tetrachlorodibenzodioxin|Valproic Acid	35.65	20
Anorexia	MESH:D000855		Acetaminophen|Cisplatin|decamethrin|Dexamethasone|Estradiol|Ethanol|Ethinyl Estradiol|N-Methyl-3,4-methylenedioxyamphetamine|Propylthiouracil|Valproic Acid	35.52	18
Cell Transformation, Neoplastic	MESH:D002471		Aflatoxin B1|Arsenic|Asbestos, Serpentine|Benzo(a)pyrene|bisphenol A|Cisplatin|Estradiol|Ethanol|Methapyrilene|Tobacco Smoke Pollution|Tretinoin	35.36	53
Acute Kidney Injury	MESH:D058186		Acetaminophen|bisphenol A|Cisplatin|Cocaine|Dexamethasone|Dronabinol|Ethanol|Gentamicins|N-Methyl-3,4-methylenedioxyamphetamine|Propylthiouracil|Tobacco Smoke Pollution|Tretinoin|Valproic Acid	35.31	275
Seizures	MESH:D012640		abrine|Acetaminophen|Ammonium Chloride|Cisplatin|Cocaine|Copper|decamethrin|Dexamethasone|Dronabinol|Estradiol|Ethanol|fipronil|N-Methyl-3,4-methylenedioxyamphetamine|Propylthiouracil|Valproic Acid	34.76	336
Disseminated Intravascular Coagulation	MESH:D004211		Cisplatin|Cocaine|Dexamethasone|Dronabinol|Estradiol|N-Methyl-3,4-methylenedioxyamphetamine|Propylthiouracil|Valproic Acid	34.49	10
Motor Skills Disorders	MESH:D019957		Arsenic|bisphenol A|Cocaine|Copper|Dronabinol|Ethanol|Tretinoin|Valproic Acid	34.40	13
Atherosclerosis	MESH:D050197		Arsenic|Benzo(a)pyrene|bisphenol A|Cocaine|Dronabinol|Estradiol|Ethanol|Propylthiouracil|Tetrachlorodibenzodioxin|Tobacco Smoke Pollution	34.37	26
Brain Diseases	MESH:D001927		Acetaminophen|Cocaine|Dexamethasone|Estradiol|Ethanol|N-Methyl-3,4-methylenedioxyamphetamine|Propylthiouracil|Tetrachlorodibenzodioxin|Tretinoin|Valproic Acid	34.29	60
Hyperglycemia	MESH:D006943		Arsenic|bis(4-hydroxyphenyl)sulfone|bisphenol A|Copper|decabromobiphenyl ether|Dexamethasone|Dronabinol|Estradiol|Ethanol|ethylene dichloride|Valproic Acid	34.25	39
Fever	MESH:D005334		Acetaminophen|Arsenic|Cisplatin|Cocaine|Dexamethasone|Gentamicins|N-Methyl-3,4-methylenedioxyamphetamine|Propylthiouracil|Tretinoin|Trichloroethylene|Valproic Acid	34.22	88
Premature Birth	MESH:D047928		Aflatoxin B1|Benzo(a)pyrene|bisphenol A|Cocaine|Copper|Tetrachlorodibenzodioxin|Tobacco Smoke Pollution|Tunicamycin	34.06	14
Micronuclei, Chromosome-Defective	MESH:D048629		Aflatoxin B1|Arsenic|Asbestos, Serpentine|Benzo(a)pyrene|bisphenol A|Cisplatin|Ethanol|Methoxychlor|Tetrachlorodibenzodioxin|Tobacco Smoke Pollution	33.89	25
Mood Disorders	MESH:D019964		bisphenol A|Cocaine|Dexamethasone|Dronabinol|Estradiol|Ethinyl Estradiol|N-Methyl-3,4-methylenedioxyamphetamine|Valproic Acid	33.64	20
Attention Deficit Disorder with Hyperactivity	MESH:D001289		Acetaminophen|bisphenol A|Cocaine|Copper|decamethrin|Ethanol|N-Methyl-3,4-methylenedioxyamphetamine|Tobacco Smoke Pollution	33.40	13
Cleft Palate	MESH:D002972		Cocaine|Dronabinol|Ethanol|flusilazole|Tetrachlorodibenzodioxin|Tobacco Smoke Pollution|Tretinoin|Valproic Acid	33.33	37
Cardiovascular Diseases	MESH:D002318		Acetaminophen|Arsenic|bisphenol A|Cisplatin|Cocaine|Copper|Ethanol|Ethinyl Estradiol|Tetrachlorodibenzodioxin|Tobacco Smoke Pollution	33.20	42
Pregnancy Complications	MESH:D011248		Acetaminophen|Cocaine|Dronabinol|Methoxychlor|Tetrachlorodibenzodioxin|Tobacco Smoke Pollution|Valproic Acid	32.92	11
Glucose Intolerance	MESH:D018149		Arsenic|bis(4-hydroxyphenyl)sulfone|bisphenol A|Dexamethasone|Estradiol|Ethanol|Propylthiouracil|Tetrachlorodibenzodioxin|Valproic Acid	32.77	26
Neoplasms	MESH:D009369		Arsenic|Benzo(a)pyrene|bisphenol A|Cisplatin|Copper|Estradiol|Tetrachlorodibenzodioxin|Tobacco Smoke Pollution|Tretinoin|Trichloroethylene|Valproic Acid	32.63	41
Cardiovascular Abnormalities	MESH:D018376		Arsenic|Dexamethasone|flusilazole|Propylthiouracil|Tetrachlorodibenzodioxin|Tretinoin|Valproic Acid	32.05	10
Myocardial Infarction	MESH:D009203		Acetaminophen|Arsenic|bisphenol A|Cisplatin|Cocaine|Dexamethasone|Estradiol|Ethanol|N-Methyl-3,4-methylenedioxyamphetamine|Tobacco Smoke Pollution|Tretinoin	31.96	159
Insulin Resistance	MESH:D007333		2,3,7,8-tetrachlorodibenzofuran|Arsenic|bisphenol A|Copper|Dexamethasone|Estradiol|Ethinyl Estradiol|Tetrachlorodibenzodioxin|Triclosan|Valproic Acid	31.50	31
Pruritus	MESH:D011537		Acetaminophen|Dexamethasone|Estradiol|Ethinyl Estradiol|Gentamicins|Methoxychlor|Tretinoin|Trichloroethylene|Valproic Acid	31.25	12
Nausea	MESH:D009325		Acetaminophen|Arsenic|Cisplatin|Cocaine|Copper|Dexamethasone|Dronabinol|Ethanol|Ethinyl Estradiol|Tretinoin|Valproic Acid	31.20	75
Skin Diseases	MESH:D012871		Arsenic|coumarin|Dexamethasone|Estradiol|Tobacco Smoke Pollution|Tretinoin|Trichloroethylene|Triclosan|Valproic Acid	31.14	52
Placenta Diseases	MESH:D010922		Benzo(a)pyrene|bisphenol A|Cocaine|Dronabinol|Tetrachlorodibenzodioxin|Tunicamycin	31.09	7
Death	MESH:D003643		Arsenic|bisphenol A|Copper|decamethrin|fipronil|Tetrachlorodibenzodioxin|Tobacco Smoke Pollution|Valproic Acid	31.05	16
Breast Neoplasms	MESH:D001943		Arsenic|Benzo(a)pyrene|bisphenol A|Cisplatin|Copper|Dexamethasone|Estradiol|Ethanol|Methoxychlor|Tetrachlorodibenzodioxin|Tobacco Smoke Pollution|Tretinoin|Trichloroethylene	30.85	72
Vascular Diseases	MESH:D014652		Acetaminophen|Arsenic|bisphenol A|Cisplatin|Cocaine|Dexamethasone|Tetrachlorodibenzodioxin|Tobacco Smoke Pollution	30.77	18
Thyroid Diseases	MESH:D013959		bisphenol A|decabromobiphenyl ether|decamethrin|Propylthiouracil|Tetrachlorodibenzodioxin|Trichloroethylene|Triclosan	30.68	9
Pneumonia	MESH:D011014		Arsenic|Asbestos, Serpentine|bisphenol A|Cisplatin|Cocaine|Dexamethasone|Dronabinol|Gentamicins|Tobacco Smoke Pollution	30.44	23
Carcinoma, Hepatocellular	MESH:D006528		Acetaminophen|Aflatoxin B1|Arsenic|Benzo(a)pyrene|Cisplatin|Copper|Dexamethasone|Estradiol|Ethanol|Ethinyl Estradiol|Tretinoin|Trichloroethylene	30.13	55
Hypertension	MESH:D006973		Acetaminophen|Arsenic|bisphenol A|Cisplatin|Cocaine|Dexamethasone|Ethanol|Ethinyl Estradiol|N-Methyl-3,4-methylenedioxyamphetamine|Propylthiouracil|Tetrachlorodibenzodioxin|Tobacco Smoke Pollution|Valproic Acid	30.13	143
Cerebral Infarction	MESH:D002544		Cisplatin|Cocaine|Dexamethasone|Dronabinol|Estradiol|Ethinyl Estradiol|N-Methyl-3,4-methylenedioxyamphetamine	30.05	23
Uterine Cervical Neoplasms	MESH:D002583		Benzo(a)pyrene|bisphenol A|Cisplatin|Tetrachlorodibenzodioxin|Tobacco Smoke Pollution|Tretinoin|Valproic Acid	30.04	12
Edema, Cardiac	MESH:D004489		bisphenol A|bisphenol F|Ethanol|flusilazole|Tetrachlorodibenzodioxin|Tretinoin	29.95	12
Fetal Weight	MESH:D020567		bisphenol A|Dexamethasone|Dronabinol|Ethanol|Trichloroethylene|Tunicamycin	29.95	9
Kidney Tubular Necrosis, Acute	MESH:D007683		Acetaminophen|Cisplatin|Cocaine|Copper|Ethanol|Gentamicins|Propylthiouracil|Tretinoin	29.92	62
Ataxia	MESH:D001259		Cisplatin|Cocaine|Copper|Dexamethasone|Dronabinol|Ethanol|Gentamicins|Tretinoin|Valproic Acid	29.73	29
Lung Neoplasms	MESH:D008175		Aflatoxin B1|Arsenic|Asbestos, Serpentine|Benzo(a)pyrene|bisphenol A|Cisplatin|Dexamethasone|Ethanol|Propylthiouracil|Tetrachlorodibenzodioxin|Tobacco Smoke Pollution	29.56	110
Prostatic Diseases	MESH:D011469		bisphenol A|decamethrin|Estradiol|Ethinyl Estradiol|Tetrachlorodibenzodioxin|Triclosan	29.45	6
Purpura	MESH:D011693		Acetaminophen|bisphenol A|Cocaine|Dronabinol|N-Methyl-3,4-methylenedioxyamphetamine|Propylthiouracil	29.30	9
Uterine Diseases	MESH:D014591		Arsenic|Benzo(a)pyrene|bisphenol A|Cisplatin|Tobacco Smoke Pollution|Triclosan	29.29	9
Multiple Organ Failure	MESH:D009102		Acetaminophen|Cocaine|Copper|Ethanol|N-Methyl-3,4-methylenedioxyamphetamine|Valproic Acid	29.14	6
Neoplasm Invasiveness	MESH:D009361		4-(4-((5-(4,5-dimethyl-2-nitrophenyl)-2-furanyl)methylene)-4,5-dihydro-3-methyl-5-oxo-1H-pyrazol-1-yl)benzoic acid|4-(5-benzo(1,3)dioxol-5-yl-4-pyridin-2-yl-1H-imidazol-2-yl)benzamide|Arsenic|Benzo(a)pyrene|bisphenol A|decamethrin|Estradiol|Ethanol|Tobacco Smoke Pollution|Tretinoin	28.94	23
Asthma	MESH:D001249		Acetaminophen|Arsenic|Benzo(a)pyrene|bisphenol A|Cocaine|Dexamethasone|Tobacco Smoke Pollution|Tretinoin|Triclosan	28.93	22
Obesity, Abdominal	MESH:D056128		2,3,7,8-tetrachlorodibenzofuran|bis(4-hydroxyphenyl)sulfone|bisphenol A|bisphenol F|Tetrachlorodibenzodioxin	28.60	3
Gliosis	MESH:D005911		bisphenol A|Cisplatin|Copper|Estradiol|Ethanol|fipronil|Valproic Acid	28.49	8
Jaundice	MESH:D007565		Acetaminophen|Cocaine|Copper|Dexamethasone|Ethanol|N-Methyl-3,4-methylenedioxyamphetamine|Propylthiouracil|Valproic Acid	28.46	21
Movement Disorders	MESH:D009069		Cocaine|Copper|Dronabinol|Estradiol|Ethanol|Methoxychlor|N-Methyl-3,4-methylenedioxyamphetamine|Tretinoin|Valproic Acid	28.22	36
Abnormalities, Multiple	MESH:D000015		bisphenol A|Cocaine|Copper|Estradiol|Tetrachlorodibenzodioxin|Tretinoin|Valproic Acid	28.02	19
Infertility, Female	MESH:D007247		Acetaminophen|Benzo(a)pyrene|bisphenol A|Ethinyl Estradiol|Methoxychlor|Tetrachlorodibenzodioxin|Tobacco Smoke Pollution	28.02	16
Vascular Malformations	MESH:D054079		bisphenol A|Cocaine|Copper|Ethanol|Tetrachlorodibenzodioxin	27.94	5
Hypotension	MESH:D007022		Acetaminophen|bisphenol A|Cisplatin|Cocaine|Dexamethasone|Dronabinol|Ethanol|Methapyrilene|Tretinoin|Trichloroethylene|Valproic Acid	27.91	52
Abdominal Pain	MESH:D015746		Acetaminophen|Arsenic|Cocaine|Copper|Dexamethasone|Propylthiouracil|Tretinoin|Valproic Acid	27.89	18
Pain	MESH:D010146		Acetaminophen|Cisplatin|Cocaine|Dexamethasone|Dronabinol|Estradiol|Ethanol|Ethinyl Estradiol|Methoxychlor|Tretinoin|Valproic Acid	27.50	51
Microcephaly	MESH:D008831		bisphenol A|Cocaine|Estradiol|Ethanol|Tretinoin|Valproic Acid	27.33	13
Eye Abnormalities	MESH:D005124		bisphenol A|Cocaine|Ethanol|Tetrachlorodibenzodioxin|Tretinoin|Valproic Acid	27.22	12
Cardiomyopathies	MESH:D009202		Acetaminophen|Arsenic|bisphenol A|Cisplatin|Cocaine|Copper|Dexamethasone|Ethanol|Tretinoin	27.19	32
Urinary Bladder Neoplasms	MESH:D001749		Acetaminophen|Ammonium Chloride|Arsenic|Benzo(a)pyrene|bisphenol A|Cisplatin|Ethanol|Ethinyl Estradiol|Tobacco Smoke Pollution	27.19	49
Pulmonary Edema	MESH:D011654		Acetaminophen|Arsenic|bisphenol A|Cocaine|Dexamethasone|Dronabinol|Ethanol|Tretinoin	26.91	22
Renal Insufficiency	MESH:D051437		Acetaminophen|Cisplatin|Cocaine|Dexamethasone|Gentamicins|Propylthiouracil|Tretinoin|Trichloroethylene|Valproic Acid	26.79	77
Myocardial Ischemia	MESH:D017202		Arsenic|bisphenol A|Cisplatin|Cocaine|Copper|Dexamethasone|Ethanol|Ethinyl Estradiol|Tetrachlorodibenzodioxin	26.65	53
Diarrhea	MESH:D003967		Arsenic|Cisplatin|Cocaine|Copper|Dexamethasone|Ethinyl Estradiol|Gentamicins|Propylthiouracil|Tretinoin	26.58	22
Intracranial Hemorrhages	MESH:D020300		Cocaine|Ethanol|Tetrachlorodibenzodioxin|Tobacco Smoke Pollution|Tretinoin|Valproic Acid	26.50	18
Nephritis	MESH:D009393		Acetaminophen|Dexamethasone|Gentamicins|Propylthiouracil|Tetrachlorodibenzodioxin|Valproic Acid	26.40	7
Thrombosis	MESH:D013927		Acetaminophen|Cisplatin|Cocaine|coumarin|Dexamethasone|Ethinyl Estradiol|Propylthiouracil|Tretinoin	26.07	37
Hematuria	MESH:D006417		Cisplatin|Cocaine|Dexamethasone|Estradiol|Ethanol|Propylthiouracil|Valproic Acid	25.97	18
Cerebral Hemorrhage	MESH:D002543		Cocaine|Dexamethasone|Estradiol|Ethanol|N-Methyl-3,4-methylenedioxyamphetamine|Propylthiouracil|Tretinoin	25.83	39
Teratogenesis	MESH:D064793		bisphenol A|bisphenol F|Ethanol|Tetrachlorodibenzodioxin|Tretinoin|Valproic Acid	25.77	9
Ischemia	MESH:D007511		Cisplatin|Cocaine|Copper|Ethanol|N-Methyl-3,4-methylenedioxyamphetamine|Propylthiouracil|Tobacco Smoke Pollution	25.74	22
Hyperemia	MESH:D006940		Acetaminophen|bisphenol A|Cisplatin|Dexamethasone|Ethanol|Gentamicins|Valproic Acid	25.59	11
Hyperkinesis	MESH:D006948		bisphenol A|Cocaine|Dexamethasone|Dronabinol|Estradiol|Ethanol|N-Methyl-3,4-methylenedioxyamphetamine|Tetrachlorodibenzodioxin|Valproic Acid	25.36	115
Sleep Initiation and Maintenance Disorders	MESH:D007319		Cocaine|Dexamethasone|Estradiol|Ethinyl Estradiol|N-Methyl-3,4-methylenedioxyamphetamine|Tobacco Smoke Pollution|Valproic Acid	25.33	9
Sexual Dysfunctions, Psychological	MESH:D020018		Cocaine|Dronabinol|Ethanol|Methoxychlor|Propylthiouracil|Valproic Acid	25.29	6
Headache	MESH:D006261		Acetaminophen|Cocaine|Dexamethasone|Ethinyl Estradiol|Gentamicins|N-Methyl-3,4-methylenedioxyamphetamine|Tretinoin|Trichloroethylene|Valproic Acid	25.25	42
Dyslipidemias	MESH:D050171		Arsenic|bisphenol A|Dexamethasone|Ethanol|Tetrachlorodibenzodioxin|Tobacco Smoke Pollution|Valproic Acid	25.19	10
Drug Hypersensitivity	MESH:D004342		Acetaminophen|bisphenol A|Cisplatin|Gentamicins|Propylthiouracil|Tetrachlorodibenzodioxin|Trichloroethylene|Valproic Acid	24.88	12
Adenoma	MESH:D000236		Arsenic|Benzo(a)pyrene|decabromobiphenyl ether|Dexamethasone|Ethanol|ethylene dichloride|Tobacco Smoke Pollution	24.62	12
Coronary Artery Disease	MESH:D003324		Arsenic|bisphenol A|Cisplatin|Cocaine|Estradiol|Tobacco Smoke Pollution|Tretinoin	24.35	24
Leukopenia	MESH:D007970		Acetaminophen|Arsenic|Cisplatin|Dexamethasone|Dronabinol|Propylthiouracil|Valproic Acid	24.35	25
Pericardial Effusion	MESH:D010490		Benzo(a)pyrene|Dexamethasone|Tetrachlorodibenzodioxin|Tobacco Smoke Pollution|Tretinoin|Valproic Acid	24.33	10
Acidosis	MESH:D000138		Acetaminophen|Ammonium Chloride|Cocaine|Copper|Ethanol|Valproic Acid	24.14	11
Panic Disorder	MESH:D016584		Cocaine|Dexamethasone|Ethinyl Estradiol|N-Methyl-3,4-methylenedioxyamphetamine|Tobacco Smoke Pollution|Valproic Acid	24.14	14
Hearing Loss, Sensorineural	MESH:D006319		Cisplatin|Cocaine|Copper|Gentamicins|Propylthiouracil|Valproic Acid	24.08	15
Bone Marrow Diseases	MESH:D001855		Cisplatin|Dexamethasone|Estradiol|Propylthiouracil|Tretinoin|Valproic Acid	24.01	16
Bradycardia	MESH:D001919		Acetaminophen|Benzo(a)pyrene|bisphenol A|Cocaine|Dexamethasone|Dronabinol|Ethanol|Tretinoin|Valproic Acid	23.83	25
Coma	MESH:D003128		Acetaminophen|Ammonium Chloride|Cisplatin|Cocaine|Ethanol|N-Methyl-3,4-methylenedioxyamphetamine|Valproic Acid	23.74	38
Nephritis, Interstitial	MESH:D009395		Acetaminophen|Cisplatin|Cocaine|Gentamicins|Propylthiouracil|Tretinoin|Valproic Acid	23.57	31
Intestinal Diseases	MESH:D007410		Arsenic|bisphenol A|Cisplatin|Cocaine|Propylthiouracil|Tretinoin	23.53	8
Liver Failure, Acute	MESH:D017114		Acetaminophen|Cocaine|Copper|Ethanol|N-Methyl-3,4-methylenedioxyamphetamine|Propylthiouracil|Valproic Acid	23.53	174
Retinal Diseases	MESH:D012164		Benzo(a)pyrene|Cisplatin|Cocaine|Dronabinol|Ethanol|Tobacco Smoke Pollution	23.47	7
Vasculitis	MESH:D014657		Cisplatin|Cocaine|Gentamicins|N-Methyl-3,4-methylenedioxyamphetamine|Propylthiouracil|Tretinoin	23.42	43
Hypothermia	MESH:D007035		Acetaminophen|Cocaine|decamethrin|Dronabinol|Ethanol|N-Methyl-3,4-methylenedioxyamphetamine|Valproic Acid	23.33	36
Body Weight Changes	MESH:D001836		bisphenol A|Dexamethasone|Ethanol|ethylene dichloride|Tetrachlorodibenzodioxin	23.15	8
Hematologic Diseases	MESH:D006402		Benzo(a)pyrene|bisphenol A|Cisplatin|Dexamethasone|fipronil|Tretinoin	23.07	7
Exanthema	MESH:D005076		Acetaminophen|Cisplatin|Cocaine|Dexamethasone|Gentamicins|Propylthiouracil|Valproic Acid	22.95	16
Hyperammonemia	MESH:D022124		Acetaminophen|Ammonium Chloride|Cocaine|N-Methyl-3,4-methylenedioxyamphetamine|Valproic Acid	22.94	61
Cleft Lip	MESH:D002971		Cocaine|Ethanol|Tetrachlorodibenzodioxin|Tretinoin|Valproic Acid	22.92	6
Skin Neoplasms	MESH:D012878		Arsenic|Benzo(a)pyrene|Tetrachlorodibenzodioxin|Thapsigargin|Tobacco Smoke Pollution|Tretinoin|Tunicamycin	22.80	36
Tachycardia, Ventricular	MESH:D017180		Acetaminophen|bis(4-hydroxyphenyl)sulfone|Cocaine|Estradiol|Ethanol|N-Methyl-3,4-methylenedioxyamphetamine|Tretinoin	22.54	19
Tremor	MESH:D014202		Cocaine|Copper|decamethrin|Dronabinol|Ethanol|N-Methyl-3,4-methylenedioxyamphetamine|Tobacco Smoke Pollution|Valproic Acid	22.50	34
Pancreatic Neoplasms	MESH:D010190		Cisplatin|Cocaine|Dexamethasone|Ethanol|Ethinyl Estradiol|Tobacco Smoke Pollution|Tretinoin	22.48	12
Prostatic Neoplasms	MESH:D011471		Arsenic|Benzo(a)pyrene|bis(4-hydroxyphenyl)sulfone|bisphenol A|Cisplatin|Copper|Dexamethasone|Estradiol|Ethinyl Estradiol|Panobinostat	22.38	35
Arrhythmias, Cardiac	MESH:D001145		Arsenic|Benzo(a)pyrene|bisphenol A|Cisplatin|Cocaine|Dexamethasone|Estradiol|N-Methyl-3,4-methylenedioxyamphetamine	22.31	51
Prostatic Hyperplasia	MESH:D011470		bis(4-hydroxyphenyl)sulfone|bisphenol A|Estradiol|Ethinyl Estradiol|Tetrachlorodibenzodioxin	22.28	10
Substance-Related Disorders	MESH:D019966		bisphenol A|Cocaine|Dronabinol|Ethanol|N-Methyl-3,4-methylenedioxyamphetamine|Tobacco Smoke Pollution|Valproic Acid	22.25	23
Musculoskeletal Abnormalities	MESH:D009139		bisphenol A|Dronabinol|flusilazole|Tetrachlorodibenzodioxin|Valproic Acid	22.21	10
Hearing Loss	MESH:D034381		Cisplatin|Cocaine|Dexamethasone|Gentamicins|Trichloroethylene|Valproic Acid	22.13	55
Arteriosclerosis	MESH:D001161		Acetaminophen|Benzo(a)pyrene|benzo(e)pyrene|Cocaine|Ethinyl Estradiol	22.11	5
Ovarian Neoplasms	MESH:D010051		Arsenic|bisphenol A|Cisplatin|Estradiol|Methoxychlor|Tetrachlorodibenzodioxin|Tretinoin	22.01	62
Hallucinations	MESH:D006212		abrine|Acetaminophen|Cocaine|Dexamethasone|Dronabinol|Ethanol|Valproic Acid	21.95	13
Obsessive-Compulsive Disorder	MESH:D009771		Cocaine|Dexamethasone|Estradiol|N-Methyl-3,4-methylenedioxyamphetamine|Tobacco Smoke Pollution	21.93	6
Ventricular Dysfunction, Left	MESH:D018487		bisphenol A|Cisplatin|Cocaine|Estradiol|Ethanol|Propylthiouracil|Tobacco Smoke Pollution	21.85	25
Rhabdomyolysis	MESH:D012206		Acetaminophen|Cocaine|Dronabinol|Ethanol|N-Methyl-3,4-methylenedioxyamphetamine|Valproic Acid	21.82	31
Substance Withdrawal Syndrome	MESH:D013375		Acetaminophen|Cocaine|Dexamethasone|Dronabinol|Ethanol|Ethinyl Estradiol|N-Methyl-3,4-methylenedioxyamphetamine|Valproic Acid	21.77	118
Body Weight	MESH:D001835		Aflatoxin B1|Arsenic|bisphenol A|Ethanol|Triclosan	21.74	7
Hypertrophy, Left Ventricular	MESH:D017379		bisphenol A|Cocaine|Dronabinol|Ethanol|Ethinyl Estradiol|Tobacco Smoke Pollution	21.69	13
Neoplasm Metastasis	MESH:D009362		Arsenic|Benzo(a)pyrene|bisphenol A|Cisplatin|Ethanol|Tetrachlorodibenzodioxin|Tretinoin|Valproic Acid	21.61	17
Limb Deformities, Congenital	MESH:D017880		Cocaine|Ethanol|Tetrachlorodibenzodioxin|Tretinoin|Valproic Acid	21.08	14
Dizziness	MESH:D004244		Cocaine|Dexamethasone|Ethanol|Ethinyl Estradiol|Gentamicins|Trichloroethylene|Valproic Acid	20.97	14
Kidney Neoplasms	MESH:D007680		Acetaminophen|Aflatoxin B1|Arsenic|Cisplatin|Estradiol|Trichloroethylene	20.93	16
Airway Obstruction	MESH:D000402		Acetaminophen|Dronabinol|Estradiol|Ethanol|Tobacco Smoke Pollution	20.85	5
Arthritis	MESH:D001168		Cocaine|Dexamethasone|N-Methyl-3,4-methylenedioxyamphetamine|Propylthiouracil|Tretinoin	20.80	14
Peripheral Nervous System Diseases	MESH:D010523		Arsenic|Cisplatin|Copper|Dexamethasone|Ethanol|Propylthiouracil|Tretinoin	20.74	65
Encephalomyelitis, Autoimmune, Experimental	MESH:D004681		Cocaine|Dexamethasone|Estradiol|Ethinyl Estradiol|Tetrachlorodibenzodioxin	20.64	5
Bronchial Hyperreactivity	MESH:D016535		Asbestos, Serpentine|bisphenol A|Cocaine|Dexamethasone|Tobacco Smoke Pollution	20.59	8
Adenocarcinoma	MESH:D000230		Benzo(a)pyrene|bis(4-hydroxyphenyl)sulfone|bisphenol A|Cisplatin|Estradiol|Ethinyl Estradiol|Valproic Acid	20.58	28
Hypokinesia	MESH:D018476		bis(4-hydroxyphenyl)sulfone|decamethrin|Dronabinol|flusilazole|Tetrachlorodibenzodioxin|Valproic Acid	20.54	8
Dysbiosis	MESH:D064806		Benzo(a)pyrene|bisphenol A|Dronabinol|Ethanol|Tobacco Smoke Pollution	20.49	7
Delirium	MESH:D003693		abrine|Cocaine|Dexamethasone|Ethanol|N-Methyl-3,4-methylenedioxyamphetamine|Valproic Acid	20.43	21
Hypercholesterolemia	MESH:D006937		bis(4-hydroxyphenyl)sulfone|bisphenol A|Cisplatin|Copper|Dexamethasone|Ethanol	20.42	7
Tinnitus	MESH:D014012		Cisplatin|Dexamethasone|Gentamicins|Propylthiouracil|Valproic Acid	20.36	8
Respiration Disorders	MESH:D012120		Arsenic|Cocaine|Dexamethasone|Tobacco Smoke Pollution|Tretinoin	20.31	11
Genital Diseases, Female	MESH:D005831		bisphenol A|Dexamethasone|Methoxychlor|Tetrachlorodibenzodioxin	20.30	4
Oliguria	MESH:D009846		Acetaminophen|Dexamethasone|Ethanol|Gentamicins|Tretinoin	20.29	7
Demyelinating Diseases	MESH:D003711		abrine|bisphenol A|Cocaine|Dexamethasone|Estradiol	20.24	6
Cardiomyopathy, Hypertrophic	MESH:D002312		bisphenol A|Copper|Dexamethasone|Estradiol|Ethanol	20.10	23
Prolactinoma	MESH:D015175		bisphenol A|Estradiol|Ethanol|Ethinyl Estradiol	20.07	12
Anemia, Hemolytic	MESH:D000743		Acetaminophen|Cisplatin|Cocaine|Gentamicins|Propylthiouracil|Valproic Acid	20.00	10
Hypokalemia	MESH:D007008		Acetaminophen|Cisplatin|Cocaine|Dexamethasone|Gentamicins|Valproic Acid	19.97	18
Ear Diseases	MESH:D004427		Cisplatin|Ethanol|Gentamicins|Tretinoin	19.94	6
Heart Failure	MESH:D006333		Cisplatin|Cocaine|Copper|Dexamethasone|Ethinyl Estradiol|Gentamicins|Tetrachlorodibenzodioxin|Tretinoin	19.89	23
Dyspnea	MESH:D004417		Arsenic|Cisplatin|Cocaine|Ethanol|Propylthiouracil|Tretinoin	19.78	12
Pancytopenia	MESH:D010198		Acetaminophen|Cisplatin|Propylthiouracil|Tretinoin|Valproic Acid	19.73	9
Hyperalgesia	MESH:D006930		Acetaminophen|bisphenol A|Cisplatin|Dexamethasone|Dronabinol|Estradiol|Ethanol|Tretinoin	19.63	17
Cataract	MESH:D002386		Acetaminophen|Copper|Ethanol|Tobacco Smoke Pollution|Tretinoin	19.51	6
Confusion	MESH:D003221		Acetaminophen|Cocaine|Dexamethasone|Ethanol|N-Methyl-3,4-methylenedioxyamphetamine|Valproic Acid	19.51	24
Hypoglycemia	MESH:D007003		Acetaminophen|Cocaine|Dexamethasone|Tetrachlorodibenzodioxin|Valproic Acid	19.51	11
Obesity	MESH:D009765		4-(4-((5-(4,5-dimethyl-2-nitrophenyl)-2-furanyl)methylene)-4,5-dihydro-3-methyl-5-oxo-1H-pyrazol-1-yl)benzoic acid|bis(4-hydroxyphenyl)sulfone|bisphenol A|Dronabinol|Methoxychlor|Tetrachlorodibenzodioxin|Valproic Acid	19.46	17
Agranulocytosis	MESH:D000380		Cisplatin|Cocaine|Gentamicins|Propylthiouracil|Valproic Acid	19.36	15
Chromosome Breakage	MESH:D019457		Aflatoxin B1|Benzo(a)pyrene|bisphenol A|Cisplatin|Tobacco Smoke Pollution|Triclosan	19.33	13
Mesothelioma	MESH:D008654		Asbestos, Serpentine|Benzo(a)pyrene|Cisplatin|Copper|Ethinyl Estradiol	19.31	20
Personality Disorders	MESH:D010554		Cocaine|Dronabinol|Methoxychlor|N-Methyl-3,4-methylenedioxyamphetamine|Valproic Acid	19.28	19
Stroke	MESH:D020521		Acetaminophen|Arsenic|Cocaine|Dexamethasone|Ethanol|Ethinyl Estradiol	19.28	34
Psychoses, Substance-Induced	MESH:D011605		Cocaine|Dexamethasone|Dronabinol|Ethanol|N-Methyl-3,4-methylenedioxyamphetamine|Valproic Acid	19.23	27
Thromboembolism	MESH:D013923		Cisplatin|Cocaine|Dexamethasone|Ethinyl Estradiol|Tretinoin	19.15	11
Ventricular Fibrillation	MESH:D014693		Cisplatin|Cocaine|Estradiol|Ethanol|Ethinyl Estradiol|Tretinoin	19.11	18
Thromboangiitis Obliterans	MESH:D013919		Cocaine|Ethinyl Estradiol|Tobacco Smoke Pollution	19.03	4
Obstetric Labor, Premature	MESH:D007752		Cocaine|Dexamethasone|ethylene dichloride|Tobacco Smoke Pollution	18.96	4
Gestational Weight Gain	MESH:D000078064		bis(4-hydroxyphenyl)sulfone|bisphenol A|bisphenol F	18.92	1
Urinary Retention	MESH:D016055		Cocaine|Dexamethasone|Estradiol|Ethanol|N-Methyl-3,4-methylenedioxyamphetamine	18.90	9
Extravasation of Diagnostic and Therapeutic Materials	MESH:D005119		Arsenic|bisphenol A|Dexamethasone|Dronabinol|Tobacco Smoke Pollution	18.84	6
Neutropenia	MESH:D009503		Cisplatin|Cocaine|Dexamethasone|Propylthiouracil|Tretinoin|Valproic Acid	18.82	44
Porphyria Cutanea Tarda	MESH:D017119		Cisplatin|Ethanol|Tetrachlorodibenzodioxin|Trichloroethylene	18.78	4
Hydronephrosis	MESH:D006869		Dexamethasone|Estradiol|Ethanol|Tetrachlorodibenzodioxin	18.77	22
Liver Failure	MESH:D017093		Acetaminophen|Cocaine|Gentamicins|Propylthiouracil|Valproic Acid	18.70	22
Hepatitis	MESH:D006505		Acetaminophen|Copper|Ethanol|Propylthiouracil|Trichloroethylene|Valproic Acid	18.56	18
Epilepsy	MESH:D004827		Cisplatin|Dexamethasone|Dronabinol|Gentamicins|N-Methyl-3,4-methylenedioxyamphetamine|Valproic Acid	18.54	95
Splenomegaly	MESH:D013163		Benzo(a)pyrene|decamethrin|Dronabinol|Methoxychlor|Propylthiouracil	18.53	5
Carcinoma, Squamous Cell	MESH:D002294		4-(5-benzo(1,3)dioxol-5-yl-4-pyridin-2-yl-1H-imidazol-2-yl)benzamide|Arsenic|Benzo(a)pyrene|Cisplatin|Tobacco Smoke Pollution|Tretinoin	18.51	29
Alopecia	MESH:D000505		Cisplatin|Cocaine|Estradiol|Tretinoin|Valproic Acid	18.38	17
Urethral Stricture	MESH:D014525		bisphenol A|Cocaine|Ethinyl Estradiol	18.34	2
Gastrointestinal Diseases	MESH:D005767		Arsenic|Cisplatin|Copper|Dexamethasone|Ethanol|Valproic Acid	18.30	21
Disorders of Sex Development	MESH:D012734		Estradiol|Ethinyl Estradiol|Methoxychlor|Triclosan	18.29	7
Bile Duct Diseases	MESH:D001649		Acetaminophen|Arsenic|coumarin|Tetrachlorodibenzodioxin	18.14	4
Metaplasia	MESH:D008679		Asbestos, Serpentine|Benzo(a)pyrene|Tetrachlorodibenzodioxin|Tobacco Smoke Pollution	18.13	7
Cocaine-Related Disorders	MESH:D019970		Cocaine|Dronabinol|Estradiol|Ethanol|N-Methyl-3,4-methylenedioxyamphetamine|Tretinoin|Valproic Acid	18.09	744
Catalepsy	MESH:D002375		Acetaminophen|Cocaine|decamethrin|Dronabinol|Estradiol|Propylthiouracil|Tretinoin	18.06	32
Quadriplegia	MESH:D011782		Cocaine|Dexamethasone|Dronabinol|N-Methyl-3,4-methylenedioxyamphetamine	17.99	4
Immunologic Deficiency Syndromes	MESH:D007153		Benzo(a)pyrene|bis(4-hydroxyphenyl)sulfone|bisphenol A|Tetrachlorodibenzodioxin	17.96	2
Endometrial Neoplasms	MESH:D016889		Cisplatin|Dexamethasone|Estradiol|Ethinyl Estradiol|Tretinoin	17.95	12
Rhabdomyosarcoma	MESH:D012208		Cisplatin|Estradiol|Tretinoin|Valproic Acid	17.89	9
Sleep Wake Disorders	MESH:D012893		Cisplatin|Cocaine|Dexamethasone|N-Methyl-3,4-methylenedioxyamphetamine|Valproic Acid	17.81	16
Dermatitis, Atopic	MESH:D003876		Dexamethasone|Methoxychlor|Phenylmercuric Acetate|Tobacco Smoke Pollution|Triclosan	17.79	5
Lupus Erythematosus, Systemic	MESH:D008180		Cocaine|Estradiol|Propylthiouracil|Tobacco Smoke Pollution|Valproic Acid	17.76	7
Myositis	MESH:D009220		Cisplatin|Dexamethasone|Propylthiouracil|Tretinoin	17.64	12
Thrombocytopenia	MESH:D013921		Cisplatin|Cocaine|Dexamethasone|Gentamicins|Propylthiouracil|Valproic Acid	17.59	36
Infant, Newborn, Diseases	MESH:D007232		Cocaine|Gentamicins|Propylthiouracil|Tetrachlorodibenzodioxin	17.56	9
Migraine Disorders	MESH:D008881		Acetaminophen|bisphenol A|Cisplatin|Cocaine|Valproic Acid	17.56	18
Hypertriglyceridemia	MESH:D015228		bisphenol A|Dexamethasone|Estradiol|Ethanol|Tretinoin	17.44	6
Muscular Diseases	MESH:D009135		Arsenic|Cisplatin|Dexamethasone|Ethanol|Gentamicins|Valproic Acid	17.38	15
Emphysema	MESH:D004646		Cocaine|Copper|Dexamethasone|Tobacco Smoke Pollution	17.16	13
Optic Nerve Diseases	MESH:D009901		Cisplatin|Cocaine|Copper|Ethanol	17.16	7
Heart Septal Defects, Ventricular	MESH:D006345		Cocaine|Ethanol|Ethinyl Estradiol|Valproic Acid	17.13	6
Neurodegenerative Diseases	MESH:D019636		Acetaminophen|Benzo(a)pyrene|bisphenol A|Copper|Valproic Acid	17.12	6
Acne Vulgaris	MESH:D000152		Dexamethasone|Ethinyl Estradiol|Tobacco Smoke Pollution|Tretinoin	17.11	13
Carcinoma	MESH:D002277		Ammonium Chloride|Arsenic|Benzo(a)pyrene|Cisplatin|Tetrachlorodibenzodioxin|Trichloroethylene	17.10	13
Venous Thrombosis	MESH:D020246		Cisplatin|Cocaine|Dexamethasone|Ethinyl Estradiol|Tretinoin	17.08	19
Autonomic Nervous System Diseases	MESH:D001342		Cisplatin|Cocaine|Dexamethasone|Ethanol	17.07	5
Kidney Failure, Chronic	MESH:D007676		Acetaminophen|Cocaine|Copper|N-Methyl-3,4-methylenedioxyamphetamine|Propylthiouracil	17.02	9
Hemolysis	MESH:D006461		Acetaminophen|Asbestos, Serpentine|Benzo(a)pyrene|Copper|Tobacco Smoke Pollution	16.91	9
Erectile Dysfunction	MESH:D007172		Arsenic|bisphenol A|Cisplatin|Cocaine|Estradiol	16.85	8
Peritonitis	MESH:D010538		Cocaine|Dexamethasone|Ethanol|Gentamicins	16.77	7
Arterial Occlusive Diseases	MESH:D001157		Cisplatin|Cocaine|Ethinyl Estradiol|N-Methyl-3,4-methylenedioxyamphetamine	16.72	9
Intracranial Hypertension	MESH:D019586		Acetaminophen|Dexamethasone|Tretinoin|Valproic Acid	16.71	9
Glioblastoma	MESH:D005909		Cisplatin|Dexamethasone|Dronabinol|Tretinoin|Valproic Acid	16.62	10
Cerebellar Diseases	MESH:D002526		Cocaine|Ethanol|Tretinoin|Valproic Acid	16.61	5
Osteoporosis	MESH:D010024		bisphenol A|Dexamethasone|Estradiol|Ethanol|Tretinoin	16.61	10
Paresthesia	MESH:D010292		Cisplatin|Cocaine|Dexamethasone|Tretinoin|Valproic Acid	16.54	17
Spinal Cord Diseases	MESH:D013118		Cisplatin|Copper|Dexamethasone|Valproic Acid	16.52	6
Bone Diseases, Developmental	MESH:D001848		bisphenol A|Ethanol|Tetrachlorodibenzodioxin|Valproic Acid	16.47	8
Eczema	MESH:D004485		Dexamethasone|Phenylmercuric Acetate|Tetrachlorodibenzodioxin|Tretinoin	16.47	4
Hypovolemia	MESH:D020896		Acetaminophen|Dronabinol|N-Methyl-3,4-methylenedioxyamphetamine	16.43	3
Consciousness Disorders	MESH:D003244		abrine|Ethanol|N-Methyl-3,4-methylenedioxyamphetamine|Valproic Acid	16.40	12
Encephalomalacia	MESH:D004678		bisphenol A|Cisplatin|Cocaine	16.38	3
Blood Coagulation Disorders	MESH:D001778		Propylthiouracil|Tetrachlorodibenzodioxin|Tretinoin|Valproic Acid	16.37	8
Gonadal Disorders	MESH:D006058		bisphenol A|decabromobiphenyl ether|Tetrachlorodibenzodioxin	16.32	3
Deafness	MESH:D003638		Cisplatin|Dexamethasone|Gentamicins|Methoxychlor	16.26	9
Intestinal Neoplasms	MESH:D007414		Benzo(a)pyrene|Copper|Ethinyl Estradiol|Tretinoin	16.13	4
Respiratory Tract Infections	MESH:D012141		Acetaminophen|Arsenic|Ethanol|Tobacco Smoke Pollution	16.13	7
Diabetes Mellitus	MESH:D003920		Arsenic|bisphenol A|Copper|Tetrachlorodibenzodioxin|Tobacco Smoke Pollution	16.12	12
Intracranial Aneurysm	MESH:D002532		Ethanol|N-Methyl-3,4-methylenedioxyamphetamine|Tobacco Smoke Pollution	16.12	2
Exophthalmos	MESH:D005094		Acetaminophen|Cocaine|Valproic Acid	16.11	3
Acute Lung Injury	MESH:D055371		Asbestos, Serpentine|Benzo(a)pyrene|Dexamethasone|Dronabinol|Ethanol	16.09	14
Muscle Cramp	MESH:D009120		Cocaine|Dexamethasone|Tretinoin|Valproic Acid	16.09	3
Psychomotor Disorders	MESH:D011596		Benzo(a)pyrene|Cocaine|Ethanol|Valproic Acid	16.07	10
Liver Cirrhosis	MESH:D008103		Acetaminophen|Arsenic|Copper|Ethanol|Gentamicins|Tetrachlorodibenzodioxin	16.04	23
Subarachnoid Hemorrhage	MESH:D013345		Cocaine|Dexamethasone|Ethanol|N-Methyl-3,4-methylenedioxyamphetamine	16.01	24
Anuria	MESH:D001002		Acetaminophen|Cisplatin|Cocaine|Gentamicins	15.92	6
Blindness	MESH:D001766		Cisplatin|Cocaine|Dexamethasone|Ethanol	15.87	7
Diabetes Mellitus, Type 2	MESH:D003924		Arsenic|bis(4-hydroxyphenyl)sulfone|bisphenol A|Copper|coumarin|Ethanol	15.79	13
Vasculitis, Central Nervous System	MESH:D020293		Cocaine|Dexamethasone|Propylthiouracil	15.72	12
Ventricular Dysfunction	MESH:D018754		Cocaine|Copper|Ethanol|Tetrachlorodibenzodioxin	15.70	4
Hypersensitivity	MESH:D006967		Cisplatin|Dexamethasone|Tobacco Smoke Pollution|Trichloroethylene|Triclosan	15.69	13
Hyperprolactinemia	MESH:D006966		bisphenol A|Cisplatin|Cocaine|Estradiol	15.67	13
Teratozoospermia	MESH:D000072660		bis(4-hydroxyphenyl)sulfone|bisphenol A|Cisplatin|decabromobiphenyl ether	15.67	7
Asthenozoospermia	MESH:D053627		Arsenic|Benzo(a)pyrene|bisphenol A|Cisplatin	15.64	8
Stomach Diseases	MESH:D013272		Acetaminophen|Arsenic|Dexamethasone|Ethanol	15.62	10
Muscle Weakness	MESH:D018908		Cisplatin|Cocaine|Dexamethasone|Gentamicins|Valproic Acid	15.59	6
Myelodysplastic Syndromes	MESH:D009190		Arsenic|Dexamethasone|Tretinoin|Valproic Acid	15.51	4
Feeding and Eating Disorders	MESH:D001068		Cisplatin|Ethanol|Ethinyl Estradiol|Tetrachlorodibenzodioxin	15.49	4
Anhedonia	MESH:D059445		Dexamethasone|Dronabinol|Tobacco Smoke Pollution	15.44	3
Melanosis	MESH:D008548		Arsenic|Ethanol|Ethinyl Estradiol	15.43	5
Cholestasis	MESH:D002779		Acetaminophen|Estradiol|Ethanol|Ethinyl Estradiol|Propylthiouracil|Valproic Acid	15.39	66
Jaw Abnormalities	MESH:D007569		Ethanol|Tetrachlorodibenzodioxin|Tretinoin	15.37	6
Magnesium Deficiency	MESH:D008275		Cisplatin|Cocaine|Gentamicins	15.32	6
Tachycardia	MESH:D013610		Cocaine|Dexamethasone|Dronabinol|Ethanol|Ethinyl Estradiol|Tobacco Smoke Pollution	15.30	28
Congenital, Hereditary, and Neonatal Diseases and Abnormalities	MESH:D009358		bisphenol A|Estradiol|Tetrachlorodibenzodioxin	15.29	4
Alcoholism	MESH:D000437		Estradiol|Ethanol|N-Methyl-3,4-methylenedioxyamphetamine|Valproic Acid	15.26	15
Ulcer	MESH:D014456		Cisplatin|Cocaine|Ethanol|Propylthiouracil	15.24	12
Bronchopulmonary Dysplasia	MESH:D001997		Dexamethasone|Tobacco Smoke Pollution|Tretinoin	15.20	20
Jaundice, Obstructive	MESH:D041781		Estradiol|Ethinyl Estradiol|Propylthiouracil|Valproic Acid	15.14	4
Polyuria	MESH:D011141		Cisplatin|Dexamethasone|Gentamicins|Valproic Acid	15.10	13
Mammary Neoplasms, Animal	MESH:D015674		Benzo(a)pyrene|bisphenol A|Estradiol|Tetrachlorodibenzodioxin|Valproic Acid	15.06	18
Ventricular Premature Complexes	MESH:D018879		bis(4-hydroxyphenyl)sulfone|bisphenol A|Cisplatin|Ethanol	14.99	3
Dermatitis	MESH:D003872		Arsenic|Cisplatin|Trichloroethylene|Valproic Acid	14.97	9
Prostatitis	MESH:D011472		bisphenol A|Estradiol|Methoxychlor	14.95	2
Adrenal Insufficiency	MESH:D000309		Cocaine|Dexamethasone|Ethinyl Estradiol	14.79	5
Fatigue	MESH:D005221		Cisplatin|Cocaine|Dexamethasone|Ethinyl Estradiol|Propylthiouracil	14.76	14
Attention Deficit and Disruptive Behavior Disorders	MESH:D019958		bisphenol A|Tobacco Smoke Pollution|Valproic Acid	14.75	3
Arthralgia	MESH:D018771		Acetaminophen|Cisplatin|Cocaine|Propylthiouracil	14.73	14
Glomerulosclerosis, Focal Segmental	MESH:D005923		Dexamethasone|Ethanol|Propylthiouracil|Tretinoin	14.71	8
Purpura, Thrombotic Thrombocytopenic	MESH:D011697		Cisplatin|Cocaine|Tretinoin	14.65	4
Nose Diseases	MESH:D009668		Cocaine|Propylthiouracil|Tobacco Smoke Pollution	14.64	31
Scoliosis	MESH:D012600		bisphenol A|Tetrachlorodibenzodioxin|Tretinoin	14.61	4
Language Development Disorders	MESH:D007805		Cocaine|Tobacco Smoke Pollution|Valproic Acid	14.59	10
Adenoma, Liver Cell	MESH:D018248		Aflatoxin B1|Estradiol|Ethinyl Estradiol|Tetrachlorodibenzodioxin	14.51	5
Heavy Metal Poisoning	MESH:D000075322		Arsenic|Cisplatin|Copper	14.48	4
Paranoid Disorders	MESH:D010259		Cocaine|Dexamethasone|N-Methyl-3,4-methylenedioxyamphetamine|Tretinoin	14.48	34
Keratosis	MESH:D007642		Arsenic|Estradiol|Methoxychlor	14.45	12
Leukemia, Myeloid, Acute	MESH:D015470		Dexamethasone|Dronabinol|Tobacco Smoke Pollution|Tretinoin|Valproic Acid	14.45	7
IgA Vasculitis	MESH:D011695		Acetaminophen|Cocaine|Propylthiouracil	14.35	4
Autoimmune Diseases	MESH:D001327		bisphenol A|Cocaine|Tetrachlorodibenzodioxin|Trichloroethylene	14.34	11
Drug Eruptions	MESH:D003875		Acetaminophen|Cocaine|Tretinoin|Trichloroethylene|Valproic Acid	14.30	15
Bipolar Disorder	MESH:D001714		Cocaine|Dexamethasone|Dronabinol|Ethanol|Valproic Acid	14.27	71
Metabolic Syndrome	MESH:D024821		Arsenic|Copper|Tetrachlorodibenzodioxin|Valproic Acid	14.22	5
Pulmonary Emphysema	MESH:D011656		Cocaine|Ethanol|Tobacco Smoke Pollution	14.21	6
Hepatic Encephalopathy	MESH:D006501		Acetaminophen|Cocaine|Propylthiouracil|Valproic Acid	14.16	43
Thrombophilia	MESH:D019851		Cocaine|Dexamethasone|Ethinyl Estradiol	14.11	3
Lymphoma	MESH:D008223		Benzo(a)pyrene|Cisplatin|Dexamethasone|Tetrachlorodibenzodioxin	14.09	5
Cough	MESH:D003371		Arsenic|Cocaine|Gentamicins|Tobacco Smoke Pollution	14.05	9
Coronary Disease	MESH:D003327		Arsenic|bisphenol A|Cocaine|Tobacco Smoke Pollution	14.02	14
Compartment Syndromes	MESH:D003161		Cocaine|Gentamicins|N-Methyl-3,4-methylenedioxyamphetamine	13.95	5
Mouth Diseases	MESH:D009059		Cocaine|Ethanol|N-Methyl-3,4-methylenedioxyamphetamine	13.93	15
Cystitis	MESH:D003556		Cocaine|Dexamethasone|Estradiol|Ethinyl Estradiol	13.90	6
Myocarditis	MESH:D009205		bisphenol A|Cocaine|Propylthiouracil|Tretinoin	13.88	18
Hyperinsulinism	MESH:D006946		bisphenol A|Copper|Dexamethasone|Valproic Acid	13.84	12
Pulmonary Embolism	MESH:D011655		Dexamethasone|Ethinyl Estradiol|Gentamicins|Tretinoin	13.84	8
Prostatic Intraepithelial Neoplasia	MESH:D019048		bisphenol A|Estradiol|Ethinyl Estradiol	13.82	3
Disease Progression	MESH:D018450		bisphenol A|Cisplatin|Copper|Ethanol|Tobacco Smoke Pollution	13.79	5
Malformations of Cortical Development	MESH:D054220		Copper|Propylthiouracil|Valproic Acid	13.79	3
Cholangitis, Sclerosing	MESH:D015209		Cisplatin|Tobacco Smoke Pollution|Tretinoin	13.77	3
Vasculitis, Leukocytoclastic, Cutaneous	MESH:D018366		Acetaminophen|Gentamicins|Propylthiouracil|Valproic Acid	13.68	18
Arthritis, Rheumatoid	MESH:D001172		Acetaminophen|Antirheumatic Agents|Dexamethasone|Tobacco Smoke Pollution|Tretinoin	13.67	13
Cholestasis, Intrahepatic	MESH:D002780		Estradiol|Ethinyl Estradiol|Propylthiouracil|Valproic Acid	13.65	7
Lethargy	MESH:D053609		Acetaminophen|Cocaine|Ethanol|Valproic Acid	13.64	10
Heart Septal Defects, Atrial	MESH:D006344		Cocaine|Ethanol|Valproic Acid	13.62	3
Anemia, Aplastic	MESH:D000741		Antirheumatic Agents|Dexamethasone|Propylthiouracil|Valproic Acid	13.52	4
Cardiomyopathy, Dilated	MESH:D002311		bisphenol A|Cocaine|Ethanol|Tretinoin	13.52	16
Hypospadias	MESH:D007021		bisphenol A|Ethinyl Estradiol|Valproic Acid	13.47	6
Skin Abnormalities	MESH:D012868		Arsenic|Tretinoin|Valproic Acid	13.47	4
Urologic Neoplasms	MESH:D014571		Arsenic|Cisplatin|Tobacco Smoke Pollution	13.39	7
Puberty, Delayed	MESH:D011628		bisphenol A|Dexamethasone|Tetrachlorodibenzodioxin	13.38	4
Reflex, Abnormal	MESH:D012021		Cocaine|Ethanol|Propylthiouracil|Valproic Acid	13.32	5
Psychomotor Agitation	MESH:D011595		Acetaminophen|bisphenol A|Cocaine|Valproic Acid	13.29	17
Amyotrophic Lateral Sclerosis	MESH:D000690		Arsenic|Copper|Dronabinol|Tobacco Smoke Pollution	13.27	4
Mammary Neoplasms, Experimental	MESH:D008325		bisphenol A|Cisplatin|Estradiol|Tretinoin|Triclosan	13.27	17
Conduct Disorder	MESH:D019955		bisphenol A|Tobacco Smoke Pollution|Valproic Acid	13.26	5
Hot Flashes	MESH:D019584		Cocaine|Estradiol|Ethinyl Estradiol	13.26	5
Sinus Thrombosis, Intracranial	MESH:D012851		Estradiol|Ethinyl Estradiol|Tretinoin	13.26	3
Hematoma	MESH:D006406		Cocaine|Dexamethasone|Valproic Acid	13.25	6
Skin Ulcer	MESH:D012883		Arsenic|Ethinyl Estradiol|Propylthiouracil	13.23	6
Hypophosphatemia	MESH:D017674		Acetaminophen|Cisplatin|Valproic Acid	13.22	7
Thyroid Neoplasms	MESH:D013964		bisphenol A|Copper|Propylthiouracil|Tretinoin	13.12	6
Atrioventricular Block	MESH:D054537		bisphenol A|Cocaine|Ethanol|Tretinoin	13.08	8
Gingival Diseases	MESH:D005882		Cocaine|Tobacco Smoke Pollution	12.96	3
Hearing Loss, Bilateral	MESH:D006312		Cocaine|Gentamicins|Propylthiouracil	12.96	7
Arthritis, Experimental	MESH:D001169		Antirheumatic Agents|Dexamethasone|Ethinyl Estradiol|Tretinoin	12.95	6
Neurologic Manifestations	MESH:D009461		Arsenic|bisphenol A|Copper|Dexamethasone	12.94	6
Peripheral Vascular Diseases	MESH:D016491		Arsenic|Cocaine|Dexamethasone	12.90	15
Hyperpigmentation	MESH:D017495		Arsenic|Dexamethasone|Tretinoin	12.89	7
Liver Cirrhosis, Experimental	MESH:D008106		Acetaminophen|bisphenol A|Dexamethasone|Estradiol|Ethanol|Tetrachlorodibenzodioxin|Tretinoin	12.89	13
Sepsis	MESH:D018805		Cisplatin|Dexamethasone|Ethanol|Gentamicins	12.89	13
Central Nervous System Diseases	MESH:D002493		Cocaine|Ethanol|Tretinoin|Valproic Acid	12.85	7
Psychotic Disorders	MESH:D011618		Cocaine|Dronabinol|Ethinyl Estradiol|Valproic Acid	12.84	16
Erythema	MESH:D004890		Dexamethasone|Propylthiouracil|Tretinoin|Trichloroethylene	12.82	21
Vestibular Diseases	MESH:D015837		bisphenol A|Dexamethasone|Gentamicins	12.81	12
Sinusitis	MESH:D012852		Acetaminophen|Cocaine|Tobacco Smoke Pollution	12.74	3
Aortic Diseases	MESH:D001018		Cisplatin|Cocaine|Gentamicins	12.73	7
Puberty, Precocious	MESH:D011629		bisphenol A|Estradiol|Methoxychlor	12.71	10
Child Behavior Disorders	MESH:D002653		bisphenol A|Cocaine|Valproic Acid	12.69	10
Postoperative Complications	MESH:D011183		Acetaminophen|Cisplatin|Cocaine|Valproic Acid	12.69	5
Cardiotoxicity	MESH:D066126		Cisplatin|Ethanol|N-Methyl-3,4-methylenedioxyamphetamine|Tetrachlorodibenzodioxin	12.64	6
Multiple Myeloma	MESH:D009101		Cisplatin|Dexamethasone|Tetrachlorodibenzodioxin|Tretinoin	12.62	56
Vision Disorders	MESH:D014786		Cisplatin|Cocaine|Ethinyl Estradiol|Valproic Acid	12.62	5
Epilepsy, Tonic-Clonic	MESH:D004830		Acetaminophen|Cocaine|Ethanol|Valproic Acid	12.61	25
Fanconi Syndrome	MESH:D005198		Cisplatin|Gentamicins|Valproic Acid	12.60	17
Colonic Neoplasms	MESH:D003110		Acetaminophen|Benzo(a)pyrene|Cisplatin|Dexamethasone|Dronabinol	12.59	9
Alkalosis	MESH:D000471		Cisplatin|Gentamicins|Valproic Acid	12.52	3
Cholangitis	MESH:D002761		Dexamethasone|Gentamicins|Trichloroethylene	12.51	3
Albuminuria	MESH:D000419		bisphenol A|Dexamethasone|Estradiol|Trichloroethylene	12.49	4
Colitis	MESH:D003092		Benzo(a)pyrene|Ethanol|Tetrachlorodibenzodioxin|Tretinoin	12.45	6
Lymphatic Metastasis	MESH:D008207		bisphenol A|Cisplatin|Tetrachlorodibenzodioxin	12.45	3
Pancreatitis	MESH:D010195		Acetaminophen|Cocaine|Ethanol|Valproic Acid	12.31	10
Pseudotumor Cerebri	MESH:D011559		Dexamethasone|Tretinoin|Valproic Acid	12.31	24
Mediastinal Emphysema	MESH:D008478		Cocaine|N-Methyl-3,4-methylenedioxyamphetamine	12.28	6
Temporomandibular Joint Dysfunction Syndrome	MESH:D013706		Cocaine|N-Methyl-3,4-methylenedioxyamphetamine	12.28	1
Torsades de Pointes	MESH:D016171		Acetaminophen|Cocaine|Estradiol|Ethanol	12.27	10
Nose Neoplasms	MESH:D009669		Benzo(a)pyrene|Cisplatin|Cocaine	12.26	3
Hyperthyroidism	MESH:D006980		decabromobiphenyl ether|Propylthiouracil|Tetrachlorodibenzodioxin	12.25	27
Pleural Effusion	MESH:D010996		Dexamethasone|Tretinoin|Valproic Acid	12.25	10
Raynaud Disease	MESH:D011928		Arsenic|Cisplatin|Cocaine	12.22	8
Testicular Neoplasms	MESH:D013736		Cisplatin|Dexamethasone|Methoxychlor	12.20	19
Carcinoma, Ovarian Epithelial	MESH:D000077216		Benzo(a)pyrene|Cisplatin|Dexamethasone	12.18	6
Meningitis	MESH:D008581		Cocaine|Dexamethasone|Propylthiouracil	12.14	3
Carotid Artery, Internal, Dissection	MESH:D020215		Cocaine|Ethanol	12.11	2
Bone Diseases, Metabolic	MESH:D001851		Estradiol|Ethanol|Valproic Acid	12.10	4
Papilledema	MESH:D010211		Cocaine|Dexamethasone|Tretinoin	12.07	11
Mental Disorders	MESH:D001523		Acetaminophen|bisphenol A|Cocaine|Valproic Acid	12.05	11
Autism Spectrum Disorder	MESH:D000067877		Acetaminophen|Arsenic|bisphenol A|Copper|Valproic Acid	12.03	16
Respiratory Insufficiency	MESH:D012131		Acetaminophen|Cocaine|Propylthiouracil|Valproic Acid	12.03	8
Massive Hepatic Necrosis	MESH:D047508		Acetaminophen|Estradiol|Valproic Acid	12.01	5
Death, Sudden	MESH:D003645		Acetaminophen|Cocaine|Ethanol	11.98	19
Acidosis, Lactic	MESH:D000140		Acetaminophen|Ethanol|Valproic Acid	11.96	5
HIV Infections	MESH:D015658		Cocaine|Dronabinol|Ethanol|Tobacco Smoke Pollution	11.96	4
Pericarditis	MESH:D010493		bisphenol A|Propylthiouracil|Valproic Acid	11.88	4
Ocular Motility Disorders	MESH:D015835		Cisplatin|Cocaine|Valproic Acid	11.86	6
Fetal Diseases	MESH:D005315		Cocaine|Tetrachlorodibenzodioxin|Valproic Acid	11.82	11
Placental Insufficiency	MESH:D010927		bisphenol A|Dronabinol	11.82	2
Postoperative Nausea and Vomiting	MESH:D020250		Acetaminophen|Dexamethasone|Gentamicins	11.80	4
Splenic Diseases	MESH:D013158		Arsenic|Dexamethasone|Tobacco Smoke Pollution	11.78	3
Heart Arrest	MESH:D006323		Cocaine|Dexamethasone|Ethanol|N-Methyl-3,4-methylenedioxyamphetamine	11.76	21
Heart Valve Diseases	MESH:D006349		Cocaine|Gentamicins|N-Methyl-3,4-methylenedioxyamphetamine	11.76	5
Brain Ischemia	MESH:D002545		Cisplatin|Cocaine|Ethanol|Ethinyl Estradiol	11.75	13
Uterine Neoplasms	MESH:D014594		bisphenol A|Estradiol|Ethinyl Estradiol	11.72	3
Vasospasm, Intracranial	MESH:D020301		Cocaine|Dexamethasone|Estradiol	11.68	16
Hypesthesia	MESH:D006987		Arsenic|Cisplatin|Cocaine	11.62	3
Paralysis	MESH:D010243		Cisplatin|Copper|Ethanol|Gentamicins	11.62	6
Stomatitis	MESH:D013280		Cisplatin|Dexamethasone|Tretinoin	11.61	2
Asthenia	MESH:D001247		Cisplatin|decamethrin|Ethanol	11.60	4
Cryoglobulinemia	MESH:D003449		Cocaine|Propylthiouracil	11.58	2
Endotoxemia	MESH:D019446		Dexamethasone|Dronabinol|Ethanol	11.55	5
Unconsciousness	MESH:D014474		Cocaine|Ethanol|Valproic Acid	11.55	7
Carcinogenesis	MESH:D063646		Arsenic|Benzo(a)pyrene|Tobacco Smoke Pollution	11.47	3
Hyperbilirubinemia	MESH:D006932		Cisplatin|Dexamethasone|Tretinoin	11.46	3
Infections	MESH:D007239		Arsenic|Cocaine|Dexamethasone	11.44	4
Glycosuria	MESH:D006029		Dexamethasone|Gentamicins|Valproic Acid	11.43	5
Stomach Ulcer	MESH:D013276		Cocaine|Copper|Dexamethasone|Ethanol	11.42	68
Venous Insufficiency	MESH:D014689		Cocaine|coumarin	11.38	2
Stereotypic Movement Disorder	MESH:D019956		Cocaine|Dronabinol|Valproic Acid	11.36	4
Stomach Neoplasms	MESH:D013274		Benzo(a)pyrene|Cisplatin|Ethanol|Tobacco Smoke Pollution|Tretinoin	11.36	29
Leukocytosis	MESH:D007964		Cocaine|Propylthiouracil|Tretinoin	11.28	12
Granuloma	MESH:D006099		Acetaminophen|Cocaine|Dexamethasone	11.25	3
Tooth Injuries	MESH:D018677		Ethanol|Tobacco Smoke Pollution	11.25	1
Rhinitis, Allergic	MESH:D065631		bisphenol A|Dexamethasone|Triclosan	11.23	5
Plaque, Atherosclerotic	MESH:D058226		Arsenic|bisphenol A|Tobacco Smoke Pollution	11.22	4
Bone Resorption	MESH:D001862		bisphenol A|Cocaine|Ethanol	11.20	3
Dysostoses	MESH:D004413		Ethanol|Tetrachlorodibenzodioxin	11.20	2
Hearing Disorders	MESH:D006311		Cisplatin|Cocaine|Gentamicins	11.20	22
Neovascularization, Pathologic	MESH:D009389		Cisplatin|Copper|Estradiol	11.20	4
Lactation Disorders	MESH:D007775		Ethinyl Estradiol|Tetrachlorodibenzodioxin	11.19	2
Tricuspid Atresia	MESH:D018785		Ethinyl Estradiol|Valproic Acid	11.18	2
Sexual Dysfunction, Physiological	MESH:D012735		Cisplatin|Cocaine|Estradiol	11.17	3
Aneuploidy	MESH:D000782		bisphenol A|Estradiol|Tetrachlorodibenzodioxin	11.15	3
Meconium Aspiration Syndrome	MESH:D008471		Cocaine|Dexamethasone	11.15	2
Eye Diseases	MESH:D005128		Cisplatin|Cocaine|Estradiol	11.13	3
Disruptive, Impulse Control, and Conduct Disorders	MESH:D007174		Cocaine|N-Methyl-3,4-methylenedioxyamphetamine|Valproic Acid	11.12	9
Hypocalcemia	MESH:D006996		Cisplatin|Ethinyl Estradiol|Gentamicins	11.10	6
Uremia	MESH:D014511		Cisplatin|Dexamethasone|Gentamicins	11.07	6
Gastrointestinal Hemorrhage	MESH:D006471		Acetaminophen|Cocaine|Dexamethasone	11.04	9
Sialorrhea	MESH:D012798		Cocaine|Dronabinol|Valproic Acid	10.99	4
Muscular Atrophy	MESH:D009133		Cisplatin|Cocaine|Dexamethasone	10.95	24
Occupational Diseases	MESH:D009784		Arsenic|ethylene dichloride|Trichloroethylene	10.95	4
Paronychia	MESH:D010304		Dexamethasone|Tretinoin	10.91	2
Sarcoma	MESH:D012509		Benzo(a)pyrene|bisphenol A|Cisplatin	10.87	6
Reperfusion Injury	MESH:D015427		Cocaine|Dexamethasone|Estradiol|Ethanol	10.84	8
Abnormalities, Severe Teratoid	MESH:D009008		Acetaminophen|Ethanol	10.81	2
Labyrinth Diseases	MESH:D007759		Cisplatin|Cocaine	10.81	2
Splenic Infarction	MESH:D013159		Cocaine|Tretinoin	10.80	3
Arnold-Chiari Malformation	MESH:D001139		Tretinoin|Valproic Acid	10.78	2
Medulloblastoma	MESH:D008527		Cisplatin|Estradiol|Tretinoin	10.77	3
Azotemia	MESH:D053099		Acetaminophen|Cisplatin|Gentamicins	10.76	7
Diabetes Mellitus, Type 1	MESH:D003922		bisphenol A|decabromobiphenyl ether|Tetrachlorodibenzodioxin	10.71	3
Tachycardia, Supraventricular	MESH:D013617		Cisplatin|Cocaine|Dronabinol	10.70	3
Uterine Anomalies	MESH:C562565		bisphenol A|Ethinyl Estradiol	10.70	2
Anorexia Nervosa	MESH:D000856		Dexamethasone|Dronabinol	10.69	2
Folliculitis	MESH:D005499		Estradiol|Methoxychlor	10.68	1
Inappropriate ADH Syndrome	MESH:D007177		Cisplatin|Dexamethasone|Valproic Acid	10.67	9
Pulmonary Fibrosis	MESH:D011658		Asbestos, Serpentine|bisphenol A|Dexamethasone|Tobacco Smoke Pollution	10.63	17
Camptocormia	MESH:C537968		bisphenol A|Valproic Acid	10.62	2
Carcinoma in Situ	MESH:D002278		Benzo(a)pyrene|bisphenol A	10.60	2
Paresis	MESH:D010291		Cocaine|Tretinoin|Valproic Acid	10.55	6
Xerostomia	MESH:D014987		Cocaine|N-Methyl-3,4-methylenedioxyamphetamine|Tretinoin	10.55	3
Tooth Loss	MESH:D016388		Ethanol|Tobacco Smoke Pollution	10.51	1
Chorea	MESH:D002819		Cocaine|decamethrin|Valproic Acid	10.48	6
Hamartoma	MESH:D006222		Tetrachlorodibenzodioxin|Tretinoin	10.46	2
Bronchial Neoplasms	MESH:D001984		Cisplatin|ethylene dichloride	10.42	2
Recurrence	MESH:D012008		Dexamethasone|Ethanol|Tretinoin	10.34	4
Respiratory Hypersensitivity	MESH:D012130		Acetaminophen|Estradiol|Tobacco Smoke Pollution	10.34	4
Nasal Obstruction	MESH:D015508		Cocaine|Dexamethasone	10.31	6
Dermatitis, Allergic Contact	MESH:D017449		Dexamethasone|Estradiol|Methoxychlor|Trichloroethylene	10.28	9
Dementia	MESH:D003704		Copper|Tobacco Smoke Pollution|Valproic Acid	10.27	9
Neoplasms, Glandular and Epithelial	MESH:D009375		Cisplatin|Tobacco Smoke Pollution	10.24	2
Vertigo	MESH:D014717		Dexamethasone|Gentamicins|Propylthiouracil	10.21	9
Spina Bifida Cystica	MESH:D016137		Tretinoin|Valproic Acid	10.18	8
Anus Neoplasms	MESH:D001005		Benzo(a)pyrene|Cisplatin	10.17	2
Bacterial Infections	MESH:D001424		bisphenol A|Cisplatin|Gentamicins	10.16	6
Brain Neoplasms	MESH:D001932		Cisplatin|Copper|Dexamethasone	10.16	7
Parakeratosis	MESH:D010241		Tetrachlorodibenzodioxin|Tobacco Smoke Pollution	10.14	3
Schizophrenia	MESH:D012559		Cocaine|Copper|Dronabinol|Valproic Acid	10.12	5
Hearing Loss, Conductive	MESH:D006314		Cisplatin|Gentamicins	10.09	2
Hyponatremia	MESH:D007010		Cisplatin|N-Methyl-3,4-methylenedioxyamphetamine|Valproic Acid	10.00	12
Stevens-Johnson Syndrome	MESH:D013262		Acetaminophen|Propylthiouracil|Trichloroethylene|Valproic Acid	9.98	5
Systemic Vasculitis	MESH:D056647		Cocaine|Propylthiouracil	9.94	2
Cysts	MESH:D003560		bisphenol A|Cocaine	9.92	3
Neurodevelopmental Disorders	MESH:D065886		Arsenic|Cisplatin|Cocaine	9.92	4
Atrial Fibrillation	MESH:D001281		Acetaminophen|Cisplatin|Cocaine|Ethanol	9.89	6
Chronic Disease	MESH:D002908		Arsenic|Tobacco Smoke Pollution	9.89	2
Infertility	MESH:D007246		bisphenol A|Cisplatin|decamethrin	9.89	5
Mouth Neoplasms	MESH:D009062		Benzo(a)pyrene|Cisplatin|Tobacco Smoke Pollution	9.89	6
Pleural Neoplasms	MESH:D010997		Asbestos, Serpentine|Cisplatin	9.89	2
Femur Head Necrosis	MESH:D005271		Dexamethasone|Tretinoin	9.87	2
Retroperitoneal Fibrosis	MESH:D012185		Acetaminophen|Cocaine	9.83	2
Retinal Neovascularization	MESH:D015861		Thapsigargin|Tunicamycin	9.82	1
Papilloma	MESH:D010212		4-(5-benzo(1,3)dioxol-5-yl-4-pyridin-2-yl-1H-imidazol-2-yl)benzamide|Ammonium Chloride|Benzo(a)pyrene	9.80	5
Leukemia, Promyelocytic, Acute	MESH:D015473		Arsenic|Dexamethasone|Tretinoin	9.78	153
Coronary Occlusion	MESH:D054059		Cocaine|Ethinyl Estradiol	9.73	4
Substance Abuse, Intravenous	MESH:D015819		Cocaine|Dronabinol	9.71	1
Hemoptysis	MESH:D006469		Cisplatin|Propylthiouracil	9.70	5
Ecchymosis	MESH:D004438		Dronabinol|N-Methyl-3,4-methylenedioxyamphetamine	9.63	1
Laryngeal Neoplasms	MESH:D007822		Arsenic|Benzo(a)pyrene	9.63	2
Hypertensive Encephalopathy	MESH:D020343		Cocaine|Dexamethasone	9.61	3
Osteonecrosis	MESH:D010020		Cocaine|Dexamethasone	9.61	3
Maxillofacial Abnormalities	MESH:D019767		Tetrachlorodibenzodioxin|Tretinoin	9.56	2
Pulmonary Disease, Chronic Obstructive	MESH:D029424		Arsenic|Tetrachlorodibenzodioxin|Tobacco Smoke Pollution	9.55	11
Pain, Postoperative	MESH:D010149		Acetaminophen|Dexamethasone|Valproic Acid	9.53	9
Endophthalmitis	MESH:D009877		Cocaine|Gentamicins	9.49	2
Mesenteric Ischemia	MESH:D065666		Cocaine|Propylthiouracil	9.49	3
Strabismus	MESH:D013285		Cocaine|Valproic Acid	9.49	4
Respiratory Distress Syndrome, Newborn	MESH:D012127		Cocaine|Dexamethasone	9.48	5
Hypokalemic Periodic Paralysis	MESH:D020514		Cisplatin|Cocaine	9.47	3
Mononeuropathies	MESH:D020422		Cocaine|Tretinoin	9.46	3
Respiratory Distress Syndrome	MESH:D012128		Dexamethasone|Dronabinol|Tretinoin	9.46	8
Respiratory System Abnormalities	MESH:D015619		Tetrachlorodibenzodioxin|Valproic Acid	9.46	2
Lipid Metabolism Disorders	MESH:D052439		Aflatoxin B1|bisphenol A	9.45	2
Intracranial Embolism and Thrombosis	MESH:D002542		Cocaine|Ethinyl Estradiol	9.44	2
Syncope	MESH:D013575		Cocaine|Tretinoin|Valproic Acid	9.43	8
Laryngeal Diseases	MESH:D007818		Cocaine|Tobacco Smoke Pollution	9.41	3
Depressive Disorder, Major	MESH:D003865		Ethanol|N-Methyl-3,4-methylenedioxyamphetamine|Tobacco Smoke Pollution	9.40	3
Meningomyelocele	MESH:D008591		Tretinoin|Valproic Acid	9.40	9
Facial Pain	MESH:D005157		Acetaminophen|Cocaine	9.39	2
Epistaxis	MESH:D004844		Cocaine|Propylthiouracil	9.36	5
Renal Artery Obstruction	MESH:D012078		Cisplatin|Cocaine	9.34	2
Chest Pain	MESH:D002637		Cisplatin|Cocaine|Tretinoin	9.32	70
Adenocarcinoma, Bronchiolo-Alveolar	MESH:D002282		ethylene dichloride|Tobacco Smoke Pollution	9.30	2
Porphyrias, Hepatic	MESH:D017094		Tetrachlorodibenzodioxin|Valproic Acid	9.29	3
Sudden Infant Death	MESH:D013398		Cocaine|Tobacco Smoke Pollution	9.29	3
Alcohol-Induced Disorders	MESH:D020751		Acetaminophen|Ethanol	9.27	7
Melanoma	MESH:D008545		Acetaminophen|Arsenic|Cisplatin|Tretinoin	9.27	19
Micrognathism	MESH:D008844		Tretinoin|Valproic Acid	9.25	3
Multiple Chemical Sensitivity	MESH:D018777		Acetaminophen|Tobacco Smoke Pollution	9.23	1
Angina, Unstable	MESH:D000789		Cocaine|Tretinoin	9.11	2
Dilatation, Pathologic	MESH:D004108		Cisplatin|Tobacco Smoke Pollution	9.05	2
Marijuana Abuse	MESH:D002189		Dronabinol|N-Methyl-3,4-methylenedioxyamphetamine	9.04	2
Feminization	MESH:D005262		bisphenol A|Ethinyl Estradiol	9.03	4
Cranial Nerve Diseases	MESH:D003389		Cisplatin|Cocaine	9.02	3
Pancreatitis, Acute Necrotizing	MESH:D019283		Benzo(a)pyrene|Tetrachlorodibenzodioxin	8.99	1
Anaphylaxis	MESH:D000707		Acetaminophen|Cocaine|Trichloroethylene	8.98	4
Carcinoma, Endometrioid	MESH:D018269		Cisplatin|Estradiol	8.95	2
Precursor Cell Lymphoblastic Leukemia-Lymphoma	MESH:D054198		Dexamethasone|Panobinostat|Tretinoin	8.94	14
Hypoxia-Ischemia, Brain	MESH:D020925		Cocaine|Dexamethasone	8.93	3
Angina Pectoris	MESH:D000787		bisphenol A|Cisplatin|Cocaine	8.91	11
Breast Diseases	MESH:D001941		bisphenol A|Ethinyl Estradiol	8.91	2
Hyperesthesia	MESH:D006941		Acetaminophen|decamethrin	8.90	2
Capillary Leak Syndrome	MESH:D019559		Cisplatin|Dexamethasone	8.89	2
Hemorrhagic Disorders	MESH:D006474		Tretinoin|Valproic Acid	8.87	2
Anophthalmos	MESH:D000853		Ethanol|Tretinoin	8.86	3
Hypertension, Renovascular	MESH:D006978		Cisplatin|Ethinyl Estradiol	8.86	2
Hypopituitarism	MESH:D007018		Cocaine|Dexamethasone	8.84	3
Retinal Artery Occlusion	MESH:D015356		Cisplatin|Cocaine	8.83	2
Esophageal Neoplasms	MESH:D004938		Benzo(a)pyrene|Cisplatin|Ethanol	8.82	17
Urinary Bladder, Neurogenic	MESH:D001750		N-Methyl-3,4-methylenedioxyamphetamine|Valproic Acid	8.82	2
Colorectal Neoplasms	MESH:D015179		Arsenic|bisphenol A|Cisplatin|Copper	8.79	7
Endocarditis	MESH:D004696		Cocaine|Gentamicins	8.77	9
Translocation, Genetic	MESH:D014178		Cisplatin|Valproic Acid	8.77	2
Alcohol-Related Disorders	MESH:D019973		Ethanol|Valproic Acid	8.76	5
Churg-Strauss Syndrome	MESH:D015267		Acetaminophen|Cocaine	8.75	2
Anemia, Iron-Deficiency	MESH:D018798		Cocaine|Copper	8.73	2
Hyperaldosteronism	MESH:D006929		Dexamethasone|Gentamicins	8.72	5
Neonatal Abstinence Syndrome	MESH:D009357		Cocaine|Valproic Acid	8.72	2
Thyrotoxicosis	MESH:D013971		Dexamethasone|Propylthiouracil	8.72	5
Cochlear Diseases	MESH:D015834		Cisplatin|Gentamicins	8.71	2
Glioma	MESH:D005910		Cisplatin|Dexamethasone|Dronabinol	8.70	5
Peripheral Arterial Disease	MESH:D058729		Arsenic|bisphenol A	8.69	2
Granulomatosis with Polyangiitis	MESH:D014890		Cocaine|Propylthiouracil	8.68	2
Transposition of Great Vessels	MESH:D014188		Tretinoin|Valproic Acid	8.66	2
Parkinson Disease, Secondary	MESH:D010302		Benzo(a)pyrene|Trichloroethylene|Valproic Acid	8.63	18
Leukemia	MESH:D007938		Cisplatin|Tetrachlorodibenzodioxin|Tretinoin	8.62	4
Pituitary Diseases	MESH:D010900		bisphenol A|Dexamethasone	8.62	2
Fibrosarcoma	MESH:D005354		Cisplatin|Dexamethasone	8.61	2
Angioedema	MESH:D000799		Acetaminophen|Cocaine|Ethinyl Estradiol	8.59	9
Chemical and Drug Induced Liver Injury, Chronic	MESH:D056487		Acetaminophen|Ethanol	8.59	2
Adrenal Cortex Diseases	MESH:D000303		Dexamethasone|Ethanol	8.51	3
Blindness, Cortical	MESH:D019575		Acetaminophen|Cisplatin	8.51	3
Eosinophilia	MESH:D004802		Acetaminophen|Dexamethasone|Valproic Acid	8.46	5
Liver Diseases, Alcoholic	MESH:D008108		Ethanol|Propylthiouracil	8.43	16
Adrenal Gland Neoplasms	MESH:D000310		Arsenic|Valproic Acid	8.40	3
Infant, Premature, Diseases	MESH:D007235		Cocaine|Dexamethasone	8.39	3
Holoprosencephaly	MESH:D016142		Dronabinol|Ethanol	8.37	1
Dental Caries	MESH:D003731		Ethanol|Tobacco Smoke Pollution	8.36	2
Synovitis	MESH:D013585		Propylthiouracil|Tretinoin	8.36	2
Colonic Diseases	MESH:D003108		bisphenol A|Cocaine	8.34	2
Dysphonia	MESH:D055154		Dexamethasone|Valproic Acid	8.33	2
Eyelid Diseases	MESH:D005141		Cocaine|Valproic Acid	8.33	3
Goiter	MESH:D006042		decabromobiphenyl ether|Propylthiouracil	8.26	5
Keratitis	MESH:D007634		Cocaine|Dexamethasone	8.26	2
Musculoskeletal Diseases	MESH:D009140		Gentamicins|Valproic Acid	8.26	2
Glucose Metabolism Disorders	MESH:D044882		bisphenol A|Ethanol	8.24	3
Hemangioma	MESH:D006391		Ethanol|Valproic Acid	8.22	2
Polycystic Ovary Syndrome	MESH:D011085		Estradiol|Ethinyl Estradiol|Valproic Acid	8.22	5
Posterior Leukoencephalopathy Syndrome	MESH:D054038		Cisplatin|Dexamethasone	8.22	3
Chemically-Induced Disorders	MESH:D064419		bisphenol A|Estradiol	8.21	2
Spasms, Infantile	MESH:D013036		Dexamethasone|Valproic Acid	8.17	2
Burns	MESH:D002056		Ethanol|Gentamicins	8.15	2
Dystonia	MESH:D004421		Cocaine|Dexamethasone|Valproic Acid	8.15	13
Carcinoma, Renal Cell	MESH:D002292		Acetaminophen|Arsenic|Trichloroethylene	8.14	15
Blister	MESH:D001768		Propylthiouracil|Trichloroethylene	8.13	2
Athetosis	MESH:D001264		Cocaine|decamethrin	8.12	2
Amnesia, Retrograde	MESH:D000648		Dexamethasone|Valproic Acid	8.10	2
MELAS Syndrome	MESH:D017241		Dexamethasone|Valproic Acid	8.10	2
Blood Platelet Disorders	MESH:D001791		Cocaine|Valproic Acid	8.07	4
Sensation Disorders	MESH:D012678		Cisplatin|Cocaine	8.07	2
Cognitive Dysfunction	MESH:D060825		Arsenic|Propylthiouracil	8.05	2
Dehydration	MESH:D003681		Cisplatin|Dexamethasone	8.02	3
Red-Cell Aplasia, Pure	MESH:D012010		Tretinoin|Valproic Acid	8.02	2
Endometriosis	MESH:D004715		bisphenol A|Ethinyl Estradiol|Tetrachlorodibenzodioxin	8.01	7
Essential Tremor	MESH:D020329		Ethanol|Valproic Acid	8.01	2
Endometrial Hyperplasia	MESH:D004714		bisphenol A|Estradiol	7.99	2
Osteomyelitis	MESH:D010019		Cocaine|Gentamicins	7.99	4
Hypoalbuminemia	MESH:D034141		Acetaminophen|Gentamicins	7.95	2
Pigmentation Disorders	MESH:D010859		bisphenol A|Tetrachlorodibenzodioxin	7.92	3
Erythema Nodosum	MESH:D004893		Estradiol|Tretinoin	7.90	5
Vascular System Injuries	MESH:D057772		Acetaminophen|Copper	7.88	2
Kidney Cortex Necrosis	MESH:D007673		Cisplatin|Gentamicins	7.86	5
Motor Neuron Disease	MESH:D016472		bisphenol A|Dexamethasone	7.85	2
Hypercalciuria	MESH:D053565		Dexamethasone|Gentamicins	7.82	6
Pseudomonas Infections	MESH:D011552		Copper|Gentamicins	7.82	7
Long QT Syndrome	MESH:D008133		Acetaminophen|Cocaine|Ethanol	7.81	7
Dysuria	MESH:D053159		Cisplatin|Estradiol	7.79	2
Carcinoma, Ductal, Breast	MESH:D018270		bisphenol A|Cisplatin	7.78	3
Motor Disorders	MESH:D000068079		Copper|Propylthiouracil	7.77	2
Anemia, Macrocytic	MESH:D000748		Ethinyl Estradiol|Valproic Acid	7.75	4
Tic Disorders	MESH:D013981		Cocaine|Valproic Acid	7.75	4
Tongue Neoplasms	MESH:D014062		Benzo(a)pyrene|Tretinoin	7.75	2
Myoclonus	MESH:D009207		Acetaminophen|Dexamethasone|Valproic Acid	7.74	17
Hypertension, Malignant	MESH:D006974		Cocaine|Ethinyl Estradiol	7.70	3
Genital Diseases, Male	MESH:D005832		Methoxychlor|Tetrachlorodibenzodioxin	7.68	3
Aphasia	MESH:D001037		Cocaine|Dexamethasone	7.65	3
Pituitary Neoplasms	MESH:D010911		Estradiol|Valproic Acid	7.63	22
Lupus Nephritis	MESH:D008181		Dexamethasone|Propylthiouracil	7.62	2
Pyelonephritis	MESH:D011704		Estradiol|Gentamicins	7.61	3
Urticaria	MESH:D014581		Acetaminophen|Dexamethasone|Propylthiouracil	7.60	9
Amenorrhea	MESH:D000568		Dexamethasone|Ethinyl Estradiol	7.57	3
Color Vision Defects	MESH:D003117		Cocaine|Valproic Acid	7.57	2
Muscle Hypotonia	MESH:D009123		Copper|Valproic Acid	7.54	2
Hydrocephalus	MESH:D006849		Tretinoin|Valproic Acid	7.51	4
Metabolic Diseases	MESH:D008659		2,3,7,8-tetrachlorodibenzofuran|bisphenol A	7.49	2
Carcinoma, Non-Small-Cell Lung	MESH:D002289		Cisplatin|Tobacco Smoke Pollution|Valproic Acid	7.46	59
Tuberculosis	MESH:D014376		Gentamicins|Tretinoin	7.42	2
Status Epilepticus	MESH:D013226		Acetaminophen|Cocaine|Valproic Acid	7.38	25
Neurogenic Inflammation	MESH:D020078		Arsenic|Ethanol	7.36	4
Streptococcal Infections	MESH:D013290		Gentamicins|Tetrachlorodibenzodioxin	7.36	2
Genomic Instability	MESH:D042822		Aflatoxin B1|Benzo(a)pyrene	7.35	2
Heart Injuries	MESH:D006335		bisphenol A|Ethanol	7.35	4
Spinal Dysraphism	MESH:D016135		Tretinoin|Valproic Acid	7.33	16
Amnesia	MESH:D000647		Dexamethasone|Estradiol|Ethanol	7.32	7
Lymphatic Diseases	MESH:D008206		Propylthiouracil|Tetrachlorodibenzodioxin	7.32	6
Lung Diseases, Interstitial	MESH:D017563		Cocaine|Valproic Acid	7.30	2
Huntington Disease	MESH:D006816		Copper|Dronabinol	7.28	2
Shock, Cardiogenic	MESH:D012770		Cocaine|Dexamethasone	7.28	2
Hypersensitivity, Delayed	MESH:D006968		Dexamethasone|Dronabinol	7.22	2
Hepatitis, Chronic	MESH:D006521		Copper|Propylthiouracil	7.19	6
Melanoma, Experimental	MESH:D008546		Acetaminophen|Arsenic	7.18	2
Scleroderma, Systemic	MESH:D012595		Cocaine|Trichloroethylene	7.18	4
Neuromuscular Diseases	MESH:D009468		Cisplatin|Cocaine	7.17	2
Fetal Resorption	MESH:D005327		bisphenol A|Valproic Acid	7.16	7
Astrocytoma	MESH:D001254		Cisplatin|Trichloroethylene	7.14	2
Olfaction Disorders	MESH:D000857		Cocaine|Gentamicins	7.13	5
Parkinson Disease	MESH:D010300		Copper|Estradiol|Trichloroethylene	7.13	3
Lymphopenia	MESH:D008231		Dexamethasone|Tetrachlorodibenzodioxin	7.08	3
Taste Disorders	MESH:D013651		Cocaine|Ethinyl Estradiol	7.00	2
Ureteral Obstruction	MESH:D014517		Acetaminophen|Tetrachlorodibenzodioxin	6.98	2
Speech Disorders	MESH:D013064		Cocaine|Valproic Acid	6.97	6
Wilms Tumor	MESH:D009396		Cisplatin|Tretinoin	6.96	3
Myasthenia Gravis	MESH:D009157		Cocaine|Dexamethasone	6.95	2
Bronchial Spasm	MESH:D001986		Cocaine|Ethanol	6.93	3
Hemolytic-Uremic Syndrome	MESH:D006463		Cisplatin|Cocaine	6.92	7
Mydriasis	MESH:D015878		Acetaminophen|Cocaine	6.92	3
Endocarditis, Bacterial	MESH:D004697		Dexamethasone|Gentamicins	6.91	31
Epilepsies, Myoclonic	MESH:D004831		Trichloroethylene|Valproic Acid	6.90	9
Neoplasm Recurrence, Local	MESH:D009364		Cisplatin|Tretinoin	6.90	3
Precursor T-Cell Lymphoblastic Leukemia-Lymphoma	MESH:D054218		Arsenic|Dexamethasone	6.88	3
Venous Thromboembolism	MESH:D054556		Dexamethasone|Ethinyl Estradiol	6.86	6
Bone Diseases	MESH:D001847		Cocaine|Tetrachlorodibenzodioxin	6.83	4
Ovarian Cysts	MESH:D010048		bisphenol A|Estradiol	6.82	4
Gastritis	MESH:D005756		Acetaminophen|Ethanol	6.81	7
Death, Sudden, Cardiac	MESH:D016757		Cocaine|Ethanol	6.80	18
Leukoencephalopathies	MESH:D056784		Cisplatin|Cocaine	6.76	4
Thrombophlebitis	MESH:D013924		Cocaine|Ethinyl Estradiol	6.76	2
Deglutition Disorders	MESH:D003680		Cocaine|Valproic Acid	6.75	3
Nystagmus, Pathologic	MESH:D009759		Dexamethasone|Valproic Acid	6.75	2
Tachycardia, Sinus	MESH:D013616		Cocaine|N-Methyl-3,4-methylenedioxyamphetamine	6.70	4
Diabetes Complications	MESH:D048909		Copper|Ethanol	6.69	2
Rhinitis	MESH:D012220		Cocaine|Tobacco Smoke Pollution	6.69	3
Acute Coronary Syndrome	MESH:D054058		Cocaine|Copper	6.68	15
Pancreatic Diseases	MESH:D010182		bisphenol A|Copper	6.66	3
Dyspepsia	MESH:D004415		Dexamethasone|Ethinyl Estradiol	6.64	2
Genetic Predisposition to Disease	MESH:D020022		bisphenol A|Ethanol	6.63	2
Leukemia, Myelogenous, Chronic, BCR-ABL Positive	MESH:D015464		Dexamethasone|Tretinoin	6.63	2
Urinary Incontinence	MESH:D014549		Cocaine|Dexamethasone	6.62	2
Inflammatory Bowel Diseases	MESH:D015212		Dexamethasone|Tobacco Smoke Pollution	6.58	2
Stupor	MESH:D053608		Ethanol|Valproic Acid	6.58	19
Head and Neck Neoplasms	MESH:D006258		Cisplatin|Tretinoin	6.55	15
Hypothyroidism	MESH:D007037		Cocaine|Propylthiouracil	6.50	29
Neuroleptic Malignant Syndrome	MESH:D009459		Acetaminophen|Cocaine	6.50	3
Respiratory Tract Diseases	MESH:D012140		Arsenic|Tobacco Smoke Pollution	6.49	2
Small Cell Lung Carcinoma	MESH:D055752		Arsenic|Cisplatin	6.47	8
Urinary Bladder Diseases	MESH:D001745		Arsenic|Cisplatin	6.47	2
Ventricular Remodeling	MESH:D020257		Ethanol|Tetrachlorodibenzodioxin	6.41	2
Lymphoma, Large B-Cell, Diffuse	MESH:D016403		Cisplatin|Dexamethasone	6.40	2
Phlebitis	MESH:D010689		Dexamethasone|Gentamicins	6.38	2
Ascites	MESH:D001201		Cisplatin|Valproic Acid	6.37	3
Mitochondrial Diseases	MESH:D028361		Copper|Valproic Acid	6.33	3
Respiratory Sounds	MESH:D012135		Arsenic|Tobacco Smoke Pollution	6.33	6
Dysarthria	MESH:D004401		Copper|Valproic Acid	6.24	3
Mucositis	MESH:D052016		Cisplatin|Tretinoin	6.24	4
Anemia, Hemolytic, Autoimmune	MESH:D000744		Cisplatin|Valproic Acid	6.23	2
Pre-Eclampsia	MESH:D011225		bisphenol A|Estradiol	6.20	2
Spasm	MESH:D013035		Cocaine|Dexamethasone	6.13	2
Hypercalcemia	MESH:D006934		Cocaine|Tretinoin	6.05	12
Staphylococcal Infections	MESH:D013203		Dexamethasone|Gentamicins	6.00	29
Urination Disorders	MESH:D014555		Estradiol|Gentamicins	5.98	2
Polyneuropathies	MESH:D011115		Cisplatin|Ethanol	5.97	4
Osteosarcoma	MESH:D012516		bisphenol A|Cisplatin	5.95	24
Catatonia	MESH:D002389		Cocaine|Valproic Acid	5.93	3
Apnea	MESH:D001049		Cocaine|Valproic Acid	5.82	5
Neuralgia	MESH:D009437		Dexamethasone|Dronabinol	5.79	2
Ovotesticular Disorders of Sex Development	MESH:D050090		Methoxychlor	5.79	1
Constipation	MESH:D003248		Cisplatin|Dexamethasone	5.75	6
Dyskinesias	MESH:D020820		Ethanol|Valproic Acid	5.74	11
Carcinoma, Transitional Cell	MESH:D002295		Arsenic|Cisplatin	5.71	9
Esophageal Squamous Cell Carcinoma	MESH:D000077277		Cisplatin|Tobacco Smoke Pollution	5.65	4
Neuroblastoma	MESH:D009447		bisphenol A|Cisplatin	5.58	6
Basal Ganglia Diseases	MESH:D001480		Cocaine|Valproic Acid	5.49	9
Disorders of Excessive Somnolence	MESH:D006970		Cocaine|Valproic Acid	5.49	28
Amphetamine-Related Disorders	MESH:D019969		Ethanol|N-Methyl-3,4-methylenedioxyamphetamine	5.47	5
Abortion, Spontaneous	MESH:D000022		Arsenic|Cocaine	5.43	5
Glomerulonephritis	MESH:D005921		Cisplatin|Propylthiouracil	5.42	19
Psoriasis	MESH:D011565		Tobacco Smoke Pollution|Tretinoin	5.35	2
Anterior Spinal Artery Syndrome	MESH:D020759		Cocaine	5.29	1
Atresia of small intestine	MESH:C538260		Cocaine	5.29	1
Basal Ganglia Hemorrhage	MESH:D020145		Cocaine	5.29	1
Endarteritis	MESH:D004692		Cocaine	5.29	1
Fibromuscular Dysplasia	MESH:D005352		Cocaine	5.29	1
Granuloma, Lethal Midline	MESH:D006103		Cocaine	5.29	1
Hemoperitoneum	MESH:D006465		Cocaine	5.29	1
Infarction, Posterior Cerebral Artery	MESH:D020762		Cocaine	5.29	2
Kleeblattschaedel syndrome	MESH:C536884		Cocaine	5.29	1
Neoplasms, Fibrous Tissue	MESH:D018218		Cocaine	5.29	1
Oral Fistula	MESH:D016155		Cocaine	5.29	13
Orbital Cellulitis	MESH:D054517		Cocaine	5.29	2
Placenta Accreta	MESH:D010921		Cocaine	5.29	1
Poland Syndrome	MESH:D011045		Cocaine	5.29	1
Reactive Attachment Disorder	MESH:D019962		Cocaine	5.29	1
Respiratory Tract Fistula	MESH:D016156		Cocaine	5.29	1
Sialometaplasia, Necrotizing	MESH:D012797		Cocaine	5.29	1
Subcutaneous Emphysema	MESH:D013352		Cocaine	5.29	2
Syphilis, Congenital	MESH:D013590		Cocaine	5.29	1
Tooth Erosion	MESH:D014077		Cocaine	5.29	3
Muscle Rigidity	MESH:D009127		Cocaine|Valproic Acid	5.25	6
Lymphoma, Non-Hodgkin	MESH:D008228		Tetrachlorodibenzodioxin|Trichloroethylene	5.23	3
Drug Overdose	MESH:D062787		Acetaminophen|Dexamethasone	5.20	18
Hypertension, Pulmonary	MESH:D006976		Cocaine|Valproic Acid	5.17	3
Hypoxia	MESH:D000860		Acetaminophen|Propylthiouracil	5.11	4
Myocardial Reperfusion Injury	MESH:D015428		Cocaine|Estradiol	5.08	2
Osteoarthritis	MESH:D010003		Acetaminophen|Ethanol	5.06	2
Intellectual Disability	MESH:D008607		Ethanol|Valproic Acid	4.97	2
Basal Ganglia Cerebrovascular Disease	MESH:D020144		Cocaine	4.95	1
Central Nervous System Cysts	MESH:D020863		Cocaine	4.95	1
Facial Injuries	MESH:D005151		Cocaine	4.95	4
Fetal Membranes, Premature Rupture	MESH:D005322		Cocaine	4.95	1
Finger Injuries	MESH:D005383		Cocaine	4.95	1
Gastroschisis	MESH:D020139		Cocaine	4.95	1
Gingival Recession	MESH:D005889		Cocaine	4.95	1
Granuloma, Foreign-Body	MESH:D015745		Cocaine	4.95	1
Hydranencephaly	MESH:D006832		Cocaine	4.95	1
Hyphema	MESH:D006988		Cocaine	4.95	1
Iliac Aneurysm	MESH:D017543		Cocaine	4.95	1
Intracranial Arterial Diseases	MESH:D020765		Cocaine	4.95	1
Intussusception	MESH:D007443		Cocaine	4.95	1
Lacrimal Duct Obstruction	MESH:D007767		Cocaine	4.95	1
Lip Diseases	MESH:D008047		Cocaine	4.95	1
Nose Deformities, Acquired	MESH:D009667		Cocaine	4.95	19
Paranasal Sinus Diseases	MESH:D010254		Cocaine	4.95	5
Pneumopericardium	MESH:D011026		Cocaine	4.95	2
Pulmonary Infarction	MESH:D054060		Cocaine	4.95	1
Upper Extremity Deformities, Congenital	MESH:D038062		Cocaine	4.95	1
Copper Toxicosis, Idiopathic	MESH:C565846		Copper	4.85	1
Hyperlipidemias	MESH:D006949		Tetrachlorodibenzodioxin|Valproic Acid	4.85	2
Brown-Sequard Syndrome	MESH:D018437		Cocaine	4.75	1
Encephalomyelitis, Acute Disseminated	MESH:D004673		Cocaine	4.75	1
Flank Pain	MESH:D021501		Cocaine	4.75	1
Mobius Syndrome	MESH:D020331		Cocaine	4.75	2
Peptic Ulcer Perforation	MESH:D010439		Cocaine	4.75	1
Putaminal Hemorrhage	MESH:D020146		Cocaine	4.75	1
Stomatognathic Diseases	MESH:D009057		Cocaine	4.75	1
Uterine Rupture	MESH:D014597		Cocaine	4.75	1
Alzheimer Disease	MESH:D000544		Copper|Dronabinol	4.73	13
Hematoma, Epidural, Cranial	MESH:D006407		N-Methyl-3,4-methylenedioxyamphetamine	4.73	1
Granuloma, Laryngeal	MESH:D006102		Dexamethasone	4.68	1
Laryngostenosis	MESH:D007829		Dexamethasone	4.68	1
Striae Distensae	MESH:D057896		Dexamethasone	4.68	1
Acquired ichthyosis	MESH:C538175		Tretinoin	4.64	2
Choriocarcinoma	MESH:D002822		Tretinoin	4.64	1
Vitreous Hemorrhage	MESH:D014823		Tretinoin	4.64	1
Maternal Death	MESH:D063130		decamethrin	4.63	1
Aortopulmonary Septal Defect	MESH:D001028		Ethanol	4.62	1
Cerebellar Hypoplasia	MESH:C562568		Ethanol	4.62	1
cyclopia sequence	MESH:C562573		Ethanol	4.62	1
Korsakoff Syndrome	MESH:D020915		Ethanol	4.62	1
Marchiafava-Bignami Disease	MESH:D054319		Ethanol	4.62	1
Abdomen, Acute	MESH:D000006		Cocaine	4.60	1
Accelerated Idioventricular Rhythm	MESH:D016170		Cocaine	4.60	1
Acid-Base Imbalance	MESH:D000137		Cocaine	4.60	1
Anterior Wall Myocardial Infarction	MESH:D056988		Cocaine	4.60	2
Hematoma, Subdural, Acute	MESH:D020199		Cocaine	4.60	1
Lateral Medullary Syndrome	MESH:D014854		Cocaine	4.60	1
Panniculitis	MESH:D015434		Cocaine	4.60	1
Pregnancy Complications, Hematologic	MESH:D011250		Cocaine	4.60	2
Sexual and Gender Disorders	MESH:D019968		Ethinyl Estradiol	4.58	1
Dyskinesia, Drug-Induced	MESH:D004409		Cocaine|N-Methyl-3,4-methylenedioxyamphetamine	4.56	8
Acrodynia	MESH:D000170		Phenylmercuric Acetate	4.55	1
Biliary Dyskinesia	MESH:D001657		Estradiol	4.53	1
Diarrhea, Infantile	MESH:D003968		Arsenic	4.53	2
Cardio-Renal Syndrome	MESH:D059347		Tobacco Smoke Pollution	4.50	1
Heavy Metal Poisoning, Nervous System	MESH:D020260		Copper	4.50	1
Neoplasm Micrometastasis	MESH:D061206		Copper	4.50	1
Occipital horn syndrome	MESH:C537860		Copper	4.50	1
Pediatric Crohn's disease	MESH:C536215		Tobacco Smoke Pollution	4.50	1
Scleral Diseases	MESH:D015422		Copper	4.50	1
Antisocial Personality Disorder	MESH:D000987		Cocaine	4.49	1
Botulism	MESH:D001906		Cocaine	4.49	1
Pneumothorax	MESH:D011030		Cocaine	4.49	1
Vascular Headaches	MESH:D014653		Cocaine	4.49	1
Lens Subluxation	MESH:D007906		Acetaminophen	4.43	1
AIDS Dementia Complex	MESH:D015526		Cocaine	4.40	1
Cytokine Release Syndrome	MESH:D000080424		Dronabinol	4.40	1
Fistula	MESH:D005402		Cocaine	4.40	1
Moyamoya Disease	MESH:D009072		Cocaine	4.40	2
Trichotillomania	MESH:D014256		Cocaine	4.40	2
Bronchiolitis	MESH:D001988		Asbestos, Serpentine	4.38	1
Thalamic Diseases	MESH:D013786		N-Methyl-3,4-methylenedioxyamphetamine	4.38	1
Calcium Metabolism Disorders	MESH:D002128		Gentamicins	4.36	1
Hashimoto's encephalitis	MESH:C535841		Tetrachlorodibenzodioxin	4.36	1
Keratitis, Herpetic	MESH:D016849		Tetrachlorodibenzodioxin	4.36	1
Prosthesis-Related Infections	MESH:D016459		Gentamicins	4.36	1
Thyroid Hormone Metabolism, Abnormal	MESH:C566454		Propylthiouracil	4.36	1
Astigmatism	MESH:D001251		Valproic Acid	4.35	1
Telecanthus	MESH:C562941		Valproic Acid	4.35	1
Twins, Conjoined	MESH:D014428		Valproic Acid	4.35	1
Valproic acid antenatal infection	MESH:C536525		Valproic Acid	4.35	1
Cerebral Hemorrhage, Traumatic	MESH:D020202		Dexamethasone	4.34	1
Fasciitis, Necrotizing	MESH:D019115		Dexamethasone	4.34	1
Opportunistic Infections	MESH:D009894		Dexamethasone	4.34	1
Shoulder Pain	MESH:D020069		Dexamethasone	4.34	1
Adrenocortical Adenoma	MESH:D018246		Arsenic	4.33	1
Foot Diseases	MESH:D005534		Arsenic	4.33	1
Syphilis	MESH:D013587		Arsenic	4.33	1
Abruptio Placentae	MESH:D000037		Cocaine	4.32	7
Anti-Glomerular Basement Membrane Disease	MESH:D019867		Cocaine	4.32	2
Auditory Perceptual Disorders	MESH:D001308		Cocaine	4.32	1
Eye Hemorrhage	MESH:D005130		Cocaine	4.32	1
Heart Rupture, Post-Infarction	MESH:D006342		Cocaine	4.32	1
Intestinal Obstruction	MESH:D007415		Cocaine	4.32	1
Laryngeal Edema	MESH:D007819		Cocaine	4.32	1
Mouth Abnormalities	MESH:D009056		Cocaine	4.32	3
Temporomandibular Joint Disorders	MESH:D013705		Cocaine	4.32	1
Vertebrobasilar Insufficiency	MESH:D014715		Cocaine	4.32	1
Enterocolitis, Neutropenic	MESH:D044504		Cisplatin	4.31	1
Fallopian Tube Neoplasms	MESH:D005185		Cisplatin	4.31	1
Paraganglioma, Extra-Adrenal	MESH:D010236		Cisplatin	4.31	1
Tracheal Neoplasms	MESH:D014134		Cisplatin	4.31	1
Cystinosis	MESH:D003554		Copper	4.30	1
Erythrokeratodermia Variabilis 3	MESH:C563739		Copper	4.30	1
Ectropion	MESH:D004483		Tretinoin	4.29	1
Fusariosis	MESH:D060585		Phenylmercuric Acetate	4.29	1
Lentigo	MESH:D007911		Tretinoin	4.29	1
Lichen Planus, Oral	MESH:D017676		Tretinoin	4.29	1
Microstomia	MESH:D008865		Tretinoin	4.29	1
Alveolitis, Extrinsic Allergic	MESH:D000542		Cocaine	4.26	1
Orbital Diseases	MESH:D009916		Cocaine	4.26	4
Peritoneal Neoplasms	MESH:D010534		Asbestos, Serpentine	4.25	1
Anisocoria	MESH:D015875		Cocaine	4.20	3
Aortic Rupture	MESH:D001019		Cocaine	4.20	4
Brain Stem Infarctions	MESH:D020526		Cocaine	4.20	2
Enterocolitis	MESH:D004760		Cocaine	4.20	1
Hematoma, Epidural, Spinal	MESH:D046748		Cocaine	4.20	1
Leukoencephalopathy, Progressive Multifocal	MESH:D007968		Cocaine	4.20	2
Periodontal Diseases	MESH:D010510		Cocaine	4.20	1
Pleural Diseases	MESH:D010995		Asbestos, Serpentine	4.19	1
Tibial Fractures	MESH:D013978		Estradiol	4.19	1
Classical Lissencephalies and Subcortical Band Heterotopias	MESH:D054221		Propylthiouracil	4.16	1
Euthyroid Sick Syndromes	MESH:D005067		Propylthiouracil	4.16	1
Goiter, Nodular	MESH:D006044		Propylthiouracil	4.16	1
Multiple Pulmonary Nodules	MESH:D055613		Propylthiouracil	4.16	1
Ototoxicity	MESH:D000081015		Gentamicins	4.16	1
Rectal Diseases	MESH:D012002		Gentamicins	4.16	1
Bronchiolitis Obliterans	MESH:D001989		Cocaine	4.15	1
Coronary Aneurysm	MESH:D003323		Cocaine	4.15	4
Pyoderma Gangrenosum	MESH:D017511		Cocaine	4.15	1
Sleep Deprivation	MESH:D012892		Cocaine	4.15	1
Megalencephaly	MESH:D058627		Dexamethasone	4.13	1
Sarcopenia	MESH:D055948		Dexamethasone	4.13	1
Toxoplasmosis, Cerebral	MESH:D016781		Dexamethasone	4.13	1
Agoraphobia	MESH:D000379		Cocaine	4.10	1
Asbestosis	MESH:D001195		Asbestos, Serpentine	4.10	5
Bulimia	MESH:D002032		N-Methyl-3,4-methylenedioxyamphetamine	4.10	1
Dysgerminoma	MESH:D004407		Cisplatin	4.10	2
Fetal Distress	MESH:D005316		Cocaine	4.10	1
Granulosa cell tumor of the ovary	MESH:C537296		Cisplatin	4.10	1
Maxillary Sinus Neoplasms	MESH:D008444		Cisplatin	4.10	1
Mediastinitis	MESH:D008480		Cisplatin	4.10	1
Puerperal Disorders	MESH:D011644		Cocaine	4.10	1
Self Mutilation	MESH:D012652		Cocaine	4.10	1
Skin Diseases, Vascular	MESH:D017445		Cocaine	4.10	3
Somatoform Disorders	MESH:D013001		N-Methyl-3,4-methylenedioxyamphetamine	4.10	1
Acantholysis	MESH:D000051		Tretinoin	4.09	1
Cheilitis	MESH:D002613		Tretinoin	4.09	1
Congenital Microtia	MESH:D065817		Tretinoin	4.09	1
Sacral defect and anterior sacral meningocele	MESH:C537221		Tretinoin	4.09	1
Uveal Neoplasms	MESH:D014604		Tretinoin	4.09	1
Carotid Intimal Medial Thickness 1	MESH:C563733		Arsenic	4.08	1
Clear-cell metastatic renal cell carcinoma	MESH:C538445		Arsenic	4.08	1
Hyperkeratosis, Epidermolytic	MESH:D017488		Arsenic	4.08	1
Alcohol-Induced Disorders, Nervous System	MESH:D020268		Ethanol	4.07	4
Orthomyxoviridae Infections	MESH:D009976		4-(4-((5-(4,5-dimethyl-2-nitrophenyl)-2-furanyl)methylene)-4,5-dihydro-3-methyl-5-oxo-1H-pyrazol-1-yl)benzoic acid	4.07	1
Sleepiness	MESH:D000077260		Ethanol	4.07	1
Brain Damage, Chronic	MESH:D001925		Cocaine	4.06	4
Mutism	MESH:D009155		Cocaine	4.06	1
Pregnancy Complications, Cardiovascular	MESH:D011249		Cocaine	4.06	2
Bulimia Nervosa	MESH:D052018		N-Methyl-3,4-methylenedioxyamphetamine	4.04	1
Deficiency Diseases	MESH:D003677		Copper	4.04	1
Atrial septal defect 2	MESH:C538263		Ethinyl Estradiol	4.03	1
Cardiac Complexes, Premature	MESH:D005117		Cocaine	4.02	1
Muscular Dystrophy, Animal	MESH:D009137		Gentamicins	4.02	1
Pupil Disorders	MESH:D011681		Cocaine	4.02	2
Spinal Cord Ischemia	MESH:D020760		Cocaine	4.02	1
Scleritis	MESH:D015423		Propylthiouracil	4.01	1
Anisometropia	MESH:D015858		Valproic Acid	4.00	1
Endocardial Cushion Defects	MESH:D004694		Valproic Acid	4.00	1
Fetal Macrosomia	MESH:D005320		Valproic Acid	4.00	1
Meningocele	MESH:D008588		Valproic Acid	4.00	1
Spina Bifida Occulta	MESH:D016136		Valproic Acid	4.00	4
ACTH Deficiency, Isolated	MESH:C562707		Dexamethasone	3.99	1
Cysticercosis	MESH:D003551		Dexamethasone	3.99	1
Night Blindness	MESH:D009755		Dexamethasone	3.99	1
Thymus Hyperplasia	MESH:D013952		Arsenic	3.99	1
Aneurysm, Ruptured	MESH:D017542		Cocaine	3.98	7
Hearing Loss, Sudden	MESH:D003639		Cocaine	3.98	2
Hematoma, Subdural	MESH:D006408		Cocaine	3.98	1
Hypoxia, Brain	MESH:D002534		Cocaine	3.98	1
Mite Infestations	MESH:D008924		fipronil	3.98	1
Hand-Foot Syndrome	MESH:D060831		Cisplatin	3.96	1
HEARING LOSS, CISPLATIN-INDUCED, SUSCEPTIBILITY TO	OMIM:613290		Cisplatin	3.96	5
Male Germ Cell Tumor	MESH:C564777		Cisplatin	3.96	1
Proctitis	MESH:D011349		Cisplatin	3.96	1
Protein C Deficiency	MESH:D020151		Cisplatin	3.96	1
Retroperitoneal liposarcoma	MESH:C538370		Cisplatin	3.96	1
Urethral Neoplasms	MESH:D014523		Cisplatin	3.96	1
Familial apoceruloplasmin deficiency	MESH:C536004		Copper	3.95	1
Menkes Kinky Hair Syndrome	MESH:D007706		Copper	3.95	9
Synucleinopathies	MESH:D000080874		Benzo(a)pyrene	3.95	1
Uveitis, Anterior	MESH:D014606		Trichloroethylene	3.95	1
Bronchial Diseases	MESH:D001982		Cocaine	3.94	1
Chromosome Disorders	MESH:D025063		Aflatoxin B1	3.94	1
Colitis, Ischemic	MESH:D017091		Cocaine	3.94	6
Mesenteric Vascular Occlusion	MESH:D008641		Cocaine	3.94	1
Myocardial Stunning	MESH:D017682		Cocaine	3.94	2
Polycythemia	MESH:D011086		Cocaine	3.94	1
Takotsubo Cardiomyopathy	MESH:D054549		Cocaine	3.94	1
Xeroderma Pigmentosum	MESH:D014983		Tretinoin	3.94	1
Pancreatitis, Alcoholic	MESH:D019512		Ethanol	3.93	1
Thiamine Deficiency	MESH:D013832		Ethanol	3.93	1
Vitamin E Deficiency	MESH:D014811		Ethanol	3.93	1
Dyssomnias	MESH:D020920		N-Methyl-3,4-methylenedioxyamphetamine	3.92	1
Aortic Aneurysm	MESH:D001014		Cocaine	3.91	18
Aortic Dissection	MESH:D000784		Cocaine	3.91	24
Cluster Headache	MESH:D003027		Cocaine	3.91	3
Serratia Infections	MESH:D016868		Gentamicins	3.91	1
Suppuration	MESH:D013492		Gentamicins	3.91	1
Gingival Hemorrhage	MESH:D005884		Propylthiouracil	3.90	1
Hypergammaglobulinemia	MESH:D006942		Propylthiouracil	3.90	1
Adrenocortical Hyperfunction	MESH:D000308		Ethinyl Estradiol	3.89	1
Aneurysm	MESH:D000783		Cocaine	3.88	1
Neurocysticercosis	MESH:D020019		Dexamethasone	3.88	1
Salmonella Infections, Animal	MESH:D012481		Copper	3.88	1
Systemic Inflammatory Response Syndrome	MESH:D018746		Dexamethasone	3.88	1
Carcinoma, Merkel Cell	MESH:D015266		Cisplatin	3.85	1
Coronary Stenosis	MESH:D023921		Cocaine	3.85	3
Histiocytic Disorders, Malignant	MESH:D015620		Cisplatin	3.85	1
Malnutrition	MESH:D044342		Arsenic	3.84	1
Plant Poisoning	MESH:D010939		abrine	3.84	1
Anodontia	MESH:D000848		Tretinoin	3.83	1
Cardiac Conduction System Disease	MESH:D000075224		Tretinoin	3.83	1
Pterygium	MESH:D011625		Tretinoin	3.83	1
Sinoatrial Block	MESH:D012848		Cocaine	3.83	1
Endocarditis, Subacute Bacterial	MESH:D004698		Gentamicins	3.82	1
Hypoprothrombinemias	MESH:D007020		Gentamicins	3.82	1
Idiopathic Pulmonary Fibrosis	MESH:D054990		Panobinostat	3.82	1
Vestibulocochlear Nerve Diseases	MESH:D000160		Gentamicins	3.82	2
Cytochrome-c Oxidase Deficiency	MESH:D030401		Copper	3.81	1
Hemostatic Disorders	MESH:D020141		Ethanol	3.81	1
Histiocytosis	MESH:D015614		Tobacco Smoke Pollution	3.81	1
Lymphatic Abnormalities	MESH:D044148		Tetrachlorodibenzodioxin	3.81	1
Salivary Gland Diseases	MESH:D012466		Tetrachlorodibenzodioxin	3.81	1
Sebaceous Gland Diseases	MESH:D012625		Tetrachlorodibenzodioxin	3.81	1
Serositis	MESH:D012700		Propylthiouracil	3.81	1
Telangiectasia, Hereditary Hemorrhagic	MESH:D013683		Ethanol	3.81	1
Tracheal Diseases	MESH:D014133		Tobacco Smoke Pollution	3.81	1
Dandy-Walker Syndrome	MESH:D003616		Valproic Acid	3.80	1
Epilepsy, Reflex	MESH:D020195		Valproic Acid	3.80	3
Gastroenteritis	MESH:D005759		Cocaine	3.80	1
Lipomyelomeningocele	MESH:C537030		Valproic Acid	3.80	1
Neurogenic Bowel	MESH:D055496		Valproic Acid	3.80	1
Osteolysis	MESH:D010014		Cocaine	3.80	1
Systemic carnitine deficiency	MESH:C536778		Valproic Acid	3.80	2
Altitude Sickness	MESH:D000532		Dexamethasone	3.79	1
Anemia, Refractory, with Excess of Blasts	MESH:D000754		Dexamethasone	3.79	1
Echinococcosis	MESH:D004443		Dexamethasone	3.79	1
Myxedema	MESH:D009230		Dexamethasone	3.79	1
Tics	MESH:D020323		N-Methyl-3,4-methylenedioxyamphetamine	3.79	1
Bowen's Disease	MESH:D001913		Arsenic	3.78	4
Cellulitis	MESH:D002481		Cocaine	3.78	2
Constriction, Pathologic	MESH:D003251		Cocaine	3.78	1
Ebstein Anomaly	MESH:D004437		Ethinyl Estradiol	3.78	1
Hypolipoproteinemias	MESH:D007009		Ethinyl Estradiol	3.78	1
Diabetes Insipidus	MESH:D003919		Cocaine	3.76	1
Histiocytosis, Langerhans-Cell	MESH:D006646		Cisplatin	3.76	1
Melanoma, Amelanotic	MESH:D018328		Cisplatin	3.76	1
Reflex Sympathetic Dystrophy	MESH:D012019		Cocaine	3.76	1
Cadmium Poisoning	MESH:D002105		Copper	3.75	1
Congenital Hypothyroidism	MESH:D003409		Propylthiouracil	3.74	2
Lung agenesis	MESH:C562992		Tretinoin	3.74	1
Plasmacytoma	MESH:D010954		Tretinoin	3.74	1
Purpura Fulminans	MESH:D055665		Acetaminophen	3.74	1
Spondylosis	MESH:D055009		Acetaminophen	3.74	1
Superior Vena Cava Syndrome	MESH:D013479		Propylthiouracil	3.74	1
Aspermia	MESH:D053714		decamethrin	3.73	1
Scotoma	MESH:D012607		Cocaine	3.73	1
Thrombocytosis	MESH:D013922		Cocaine	3.73	1
Conotruncal cardiac defects	MESH:C535464		Ethanol	3.72	1
Autistic Disorder	MESH:D001321		Acetaminophen|Valproic Acid	3.71	28
Corneal Injuries	MESH:D065306		Dexamethasone	3.71	1
Gonadal Dysgenesis	MESH:D006059		Dexamethasone	3.71	1
Intervertebral Disc Degeneration	MESH:D055959		Dexamethasone	3.71	1
Leukomalacia, Periventricular	MESH:D007969		Dexamethasone	3.71	2
Paraproteinemias	MESH:D010265		Dexamethasone	3.71	1
Follicular Cyst	MESH:D005497		Tobacco Smoke Pollution	3.70	1
Scrapie	MESH:D012608		Copper	3.70	2
Ear Neoplasms	MESH:D004428		Ethinyl Estradiol	3.69	1
Spermatocele	MESH:D013088		Ethinyl Estradiol	3.69	1
Xanthomatosis	MESH:D014973		Ethinyl Estradiol	3.69	1
Male Urogenital Diseases	MESH:D052801		Arsenic	3.68	1
Binge-Eating Disorder	MESH:D056912		Dronabinol	3.67	1
Pallor	MESH:D010167		Propylthiouracil	3.67	1
Peanut Hypersensitivity	MESH:D021183		Tetrachlorodibenzodioxin	3.67	2
Carcinoma, Embryonal	MESH:D018236		Tretinoin	3.66	1
Insect Bites and Stings	MESH:D007299		decamethrin	3.66	1
Retinal Hemorrhage	MESH:D012166		Tretinoin	3.66	1
Acrodermatitis	MESH:D000169		Dexamethasone	3.65	1
Intracranial Thrombosis	MESH:D020767		Cocaine	3.65	3
Leukemia, Myelomonocytic, Chronic	MESH:D015477		Dexamethasone	3.65	1
Myelinolysis, Central Pontine	MESH:D017590		Ethanol	3.65	1
Neutrophil Chemotactic Response, Abnormal	MESH:C563515		Dexamethasone	3.65	1
Pediatric Obesity	MESH:D063766		bis(4-hydroxyphenyl)sulfone	3.65	1
Renal hypouricemia	MESH:C537757		Valproic Acid	3.65	1
Digestive System Diseases	MESH:D004066		Arsenic	3.64	1
Enteritis	MESH:D004751		Cocaine	3.64	1
Infarction	MESH:D007238		Cocaine	3.64	7
Multiple Sclerosis, Relapsing-Remitting	MESH:D020529		Arsenic	3.64	1
Ophthalmoplegia	MESH:D009886		Cocaine	3.64	1
Myoma	MESH:D009214		bisphenol A	3.63	1
Genital Neoplasms, Female	MESH:D005833		Cisplatin	3.62	2
Nonseminomatous germ cell tumor	MESH:C537844		Cisplatin	3.62	1
Urogenital Neoplasms	MESH:D014565		Cisplatin	3.62	1
Copper-Overload Cirrhosis	MESH:C566858		Copper	3.61	1
Monoclonal Gammopathy of Undetermined Significance	MESH:D008998		Ethinyl Estradiol	3.61	1
Retinitis	MESH:D012173		Gentamicins	3.61	1
Pharyngeal Neoplasms	MESH:D010610		Benzo(a)pyrene	3.60	1
Craniocerebral Trauma	MESH:D006259		Dexamethasone	3.59	1
Muscle Hypertonia	MESH:D009122		Cocaine	3.59	2
Muscle Spasticity	MESH:D009128		Cocaine	3.59	1
Photosensitivity Disorders	MESH:D010787		Cocaine	3.59	1
Cardiomyopathy, Alcoholic	MESH:D002310		Ethanol	3.58	5
Genetic Diseases, Inborn	MESH:D030342		bis(4-hydroxyphenyl)sulfone	3.58	1
Perceptual Disorders	MESH:D010468		N-Methyl-3,4-methylenedioxyamphetamine	3.58	1
Torticollis	MESH:D014103		Cocaine	3.57	1
Antiphospholipid Syndrome	MESH:D016736		Propylthiouracil	3.56	3
Diabetic Foot	MESH:D017719		Gentamicins	3.56	1
Friedreich Ataxia	MESH:D005621		Cisplatin	3.56	1
Glycosuria, Renal	MESH:D006030		Gentamicins	3.56	1
Heroin Dependence	MESH:D006556		Cocaine	3.56	1
Intraoperative Complications	MESH:D007431		Cocaine	3.56	1
Microscopic Polyangiitis	MESH:D055953		Propylthiouracil	3.56	1
Mitral Valve Insufficiency	MESH:D008944		Cocaine	3.56	1
Ovarian Hyperstimulation Syndrome	MESH:D016471		Estradiol	3.56	2
Priapism	MESH:D011317		Cocaine	3.56	5
Pyomyositis	MESH:D052880		Gentamicins	3.56	1
Adenoma, Islet Cell	MESH:D007516		Valproic Acid	3.54	1
Epilepsy, Rolandic	MESH:D019305		Valproic Acid	3.54	1
Headache Disorders	MESH:D020773		Acetaminophen	3.54	1
Nystagmus, Congenital	MESH:D020417		Valproic Acid	3.54	1
Pancreatic Pseudocyst	MESH:D010192		Valproic Acid	3.54	1
Pseudolymphoma	MESH:D019310		Valproic Acid	3.54	2
Ceroid Lipofuscinosis, Neuronal, 6	MESH:C566627		Copper	3.53	1
Creutzfeldt-Jakob Syndrome	MESH:D007562		Copper	3.53	1
Hidradenitis Suppurativa	MESH:D017497		Tobacco Smoke Pollution	3.53	1
Low Back Pain	MESH:D017116		Cocaine	3.53	1
Pituitary Apoplexy	MESH:D010899		Dexamethasone	3.53	2
Alcohol Withdrawal Seizures	MESH:D020270		Ethanol	3.52	2
Immune Complex Diseases	MESH:D007105		Propylthiouracil	3.51	1
Carcinoma, Large Cell	MESH:D018287		Cisplatin	3.50	2
Hearing Loss, High-Frequency	MESH:D006316		Cisplatin	3.50	3
Heat Stroke	MESH:D018883		Cocaine	3.50	1
Hepatitis, Animal	MESH:D006520		Copper	3.50	1
Herpes Genitalis	MESH:D006558		Estradiol	3.50	1
Hypomagnesemia 2, renal	MESH:C537152		Cisplatin	3.50	1
Lymphoproliferative Disorders	MESH:D008232		Arsenic	3.50	1
Neuroectodermal Tumors	MESH:D017599		Cisplatin	3.50	1
Anovulation	MESH:D000858		Ethinyl Estradiol	3.49	1
Brain Abscess	MESH:D001922		Dexamethasone	3.49	1
Cystadenoma	MESH:D003537		bisphenol A	3.49	1
Hypereosinophilic Syndrome	MESH:D017681		Tretinoin	3.49	1
Keratosis, Actinic	MESH:D055623		Tretinoin	3.49	1
Ventricular Outflow Obstruction	MESH:D014694		Dexamethasone	3.49	6
Waldenstrom Macroglobulinemia	MESH:D008258		Dexamethasone	3.49	1
Fetal Alcohol Spectrum Disorders	MESH:D063647		Ethanol	3.47	18
Helicobacter Infections	MESH:D016481		Cocaine	3.47	1
Meniere Disease	MESH:D008575		Gentamicins	3.47	9
Water-Electrolyte Imbalance	MESH:D014883		Gentamicins	3.47	2
Rhinitis, Allergic, Seasonal	MESH:D006255		Triclosan	3.46	1
Sinus Arrest, Cardiac	MESH:D054138		Cocaine	3.46	1
Teratoma	MESH:D013724		Cisplatin	3.46	1
Ureteral Neoplasms	MESH:D014516		Acetaminophen	3.46	1
Chills	MESH:D023341		Cocaine	3.45	1
Endocrine System Diseases	MESH:D004700		Valproic Acid	3.45	2
Unverricht-Lundborg Syndrome	MESH:D020194		Valproic Acid	3.45	1
Activated Protein C Resistance	MESH:D020016		Estradiol	3.44	1
Ichthyosis	MESH:D007057		Tretinoin	3.44	1
Ileal Diseases	MESH:D007077		Tretinoin	3.44	1
Meningitis, Pneumococcal	MESH:D008586		Dexamethasone	3.44	1
Uterine Cervical Dysplasia	MESH:D002578		Tretinoin	3.44	1
Arachnoiditis	MESH:D001100		Gentamicins	3.43	1
Bundle-Branch Block	MESH:D002037		Cocaine	3.43	5
Meningitis, Haemophilus	MESH:D008583		Gentamicins	3.43	1
Alcoholic Intoxication	MESH:D000435		Ethanol	3.42	6
Atrial Flutter	MESH:D001282		Cocaine	3.42	1
Skin Manifestations	MESH:D012877		Trichloroethylene	3.41	1
Adrenal Hyperplasia, Congenital	MESH:D000312		Dexamethasone	3.40	2
Meningitis, Cryptococcal	MESH:D016919		Dexamethasone	3.40	1
Pemphigus	MESH:D010392		Dexamethasone	3.40	3
Alcohol Withdrawal Delirium	MESH:D000430		Ethanol	3.38	1
Coronary Thrombosis	MESH:D003328		Cocaine	3.38	17
Dental Enamel Hypoplasia	MESH:D003744		bisphenol A	3.38	3
Fluorosis, Dental	MESH:D009050		bisphenol A	3.38	1
Hepatitis, Alcoholic	MESH:D006519		Ethanol	3.38	3
Hypertelorism	MESH:D006972		Valproic Acid	3.37	2
Lichenoid Eruptions	MESH:D017512		Valproic Acid	3.37	1
Myoclonic Epilepsy, Juvenile	MESH:D020190		Valproic Acid	3.37	1
Scleroderma, Diffuse	MESH:D045743		Trichloroethylene	3.37	2
Shock	MESH:D012769		Cocaine	3.37	1
Vocal Cord Paralysis	MESH:D014826		Cisplatin	3.37	1
Carotid Artery Diseases	MESH:D002340		Arsenic	3.36	6
Arthritis, Psoriatic	MESH:D015535		Antirheumatic Agents	3.35	1
Candidiasis, Vulvovaginal	MESH:D002181		Estradiol	3.34	1
Sarcoma, Synovial	MESH:D013584		Cisplatin	3.34	2
Azoospermia	MESH:D053713		Dexamethasone	3.33	1
Epstein-Barr Virus Infections	MESH:D020031		Tetrachlorodibenzodioxin	3.32	1
Herpesviridae Infections	MESH:D006566		Tetrachlorodibenzodioxin	3.32	1
Melena	MESH:D008551		Benzo(a)pyrene	3.32	1
Ischemic Attack, Transient	MESH:D002546		Cocaine	3.31	7
Mercury Poisoning	MESH:D008630		Copper	3.31	1
Reye Syndrome	MESH:D012202		Valproic Acid	3.31	1
Tension-Type Headache	MESH:D018781		Valproic Acid	3.31	2
Guillain-Barre Syndrome	MESH:D020275		Cisplatin	3.30	1
Hepatoblastoma	MESH:D018197		Cisplatin	3.30	1
Arrest of spermatogenesis	MESH:C536875		bisphenol A	3.29	1
Digestive System Abnormalities	MESH:D004065		bisphenol A	3.29	1
MUSCLE HYPERTROPHY	OMIM:614160		bisphenol A	3.29	1
Signs and Symptoms	MESH:D012816		bisphenol A	3.29	1
Uterine Hemorrhage	MESH:D014592		Estradiol	3.29	1
Vaginal Diseases	MESH:D014623		Estradiol	3.29	1
Female Urogenital Diseases	MESH:D052776		Arsenic	3.28	1
Amnesia, Transient Global	MESH:D020236		Ethanol	3.27	1
Arthritis, Infectious	MESH:D001170		Gentamicins	3.27	1
Bartter Syndrome	MESH:D001477		Gentamicins	3.27	1
Bone Marrow Neoplasms	MESH:D019046		Cisplatin	3.27	1
Carcinoma, Bronchogenic	MESH:D002283		Cisplatin	3.27	1
Conjunctival Diseases	MESH:D003229		Gentamicins	3.27	1
Folic Acid Deficiency	MESH:D005494		Ethinyl Estradiol	3.27	1
Ileus	MESH:D045823		Cisplatin	3.27	1
Lymphoma, AIDS-Related	MESH:D016483		Dexamethasone	3.27	1
Proteus Infections	MESH:D011512		Gentamicins	3.27	1
Salmonella Infections	MESH:D012480		Gentamicins	3.27	1
Vaginal Neoplasms	MESH:D014625		Cisplatin	3.27	1
Histiocytoma, Malignant Fibrous	MESH:D051677		Benzo(a)pyrene	3.26	2
Hypercapnia	MESH:D006935		Trichloroethylene	3.26	1
Tuberculosis, Pulmonary	MESH:D014397		Arsenic	3.26	1
Wasting Syndrome	MESH:D019282		Tetrachlorodibenzodioxin	3.26	9
Double Outlet Right Ventricle	MESH:D004310		Valproic Acid	3.25	1
Hair Diseases	MESH:D006201		Valproic Acid	3.25	1
Hypoplastic Left Heart Syndrome	MESH:D018636		Valproic Acid	3.25	1
Mesothelioma, Malignant	MESH:D000086002		Asbestos, Serpentine	3.25	2
Syndrome	MESH:D013577		Valproic Acid	3.25	1
Adrenal Gland Diseases	MESH:D000307		Dexamethasone	3.24	1
Anti-Neutrophil Cytoplasmic Antibody-Associated Vasculitis	MESH:D056648		Propylthiouracil	3.24	50
Esophageal Diseases	MESH:D004935		Cisplatin	3.24	1
Lymphoma, T-Cell, Peripheral	MESH:D016411		Dexamethasone	3.24	1
Morphine Dependence	MESH:D009021		Dronabinol	3.24	2
Polyradiculopathy	MESH:D011128		Gentamicins	3.24	2
Testicular Germ Cell Tumor	MESH:C563236		Cisplatin	3.24	1
Budd-Chiari Syndrome	MESH:D006502		Ethinyl Estradiol	3.23	1
Cerebrovascular Disorders	MESH:D002561		Cocaine	3.23	14
Abducens Nerve Diseases	MESH:D020434		Tretinoin	3.22	4
Arrhythmia, Sinus	MESH:D001146		Tretinoin	3.22	1
Cardiac Tamponade	MESH:D002305		Dexamethasone	3.22	1
Central Nervous System Neoplasms	MESH:D016543		Tretinoin	3.22	1
Cerebral Palsy	MESH:D002547		Dexamethasone	3.22	3
Klebsiella Infections	MESH:D007710		Gentamicins	3.22	5
Myopia	MESH:D009216		Dexamethasone	3.22	1
Embolism	MESH:D004617		Cisplatin	3.21	1
Nasopharyngeal Neoplasms	MESH:D009303		Cisplatin	3.21	5
Phobic Disorders	MESH:D010698		Ethanol	3.21	1
Fibroadenoma	MESH:D018226		Valproic Acid	3.20	1
Glomerulonephritis, Membranoproliferative	MESH:D015432		Tretinoin	3.20	1
Ketosis	MESH:D007662		Valproic Acid	3.20	1
Metrorrhagia	MESH:D008796		Ethinyl Estradiol	3.20	2
Carcinoma, Small Cell	MESH:D018288		Cisplatin	3.19	3
Hyperventilation	MESH:D006985		Acetaminophen	3.19	1
Metabolism, Inborn Errors	MESH:D008661		Copper	3.19	1
Mycobacterium Infections	MESH:D009164		Cisplatin	3.19	1
Pica	MESH:D010842		Cisplatin	3.19	4
Pancreatitis, Chronic	MESH:D050500		Ethanol	3.18	1
Dermatitis, Occupational	MESH:D009783		Trichloroethylene	3.17	10
Hirsutism	MESH:D006628		Ethinyl Estradiol	3.17	2
Neointima	MESH:D058426		Copper	3.17	1
Oral Ulcer	MESH:D019226		Propylthiouracil	3.17	2
Child Development Disorders, Pervasive	MESH:D002659		Valproic Acid	3.15	2
Hyperandrogenism	MESH:D017588		Valproic Acid	3.15	1
Otitis Media	MESH:D010033		Gentamicins	3.15	1
Cholecystitis	MESH:D002764		Cisplatin	3.14	1
Corneal Diseases	MESH:D003316		Dexamethasone	3.14	1
Inflammatory Breast Neoplasms	MESH:D058922		bisphenol A	3.14	1
Meningioma	MESH:D008579		Dexamethasone	3.14	1
Neuroectodermal Tumors, Primitive	MESH:D018242		Trichloroethylene	3.14	1
Akathisia, Drug-Induced	MESH:D017109		Cocaine	3.13	2
Neuralgia, Postherpetic	MESH:D051474		Ethanol	3.13	1
Opioid-Related Disorders	MESH:D009293		Dronabinol	3.13	1
Choledochal Cyst	MESH:D015529		Tetrachlorodibenzodioxin	3.12	1
Coronary Vasospasm	MESH:D003329		Cocaine	3.12	21
Tourette Syndrome	MESH:D005879		Dronabinol	3.12	2
Aberrant Crypt Foci	MESH:D058739		Copper	3.11	1
Sciatic Neuropathy	MESH:D020426		Cisplatin	3.11	1
Serotonin Syndrome	MESH:D020230		N-Methyl-3,4-methylenedioxyamphetamine	3.11	3
Carcinoma, Basal Cell	MESH:D002280		Arsenic	3.10	2
Diabetes, Gestational	MESH:D016640		Arsenic	3.10	3
Primary Ovarian Insufficiency	MESH:D016649		Benzo(a)pyrene	3.10	2
Pulmonary Eosinophilia	MESH:D011657		Dexamethasone	3.10	1
Hyperkalemia	MESH:D006947		Cocaine	3.09	3
Renal Insufficiency, Chronic	MESH:D051436		Copper	3.09	1
Cardiac Output, High	MESH:D016534		Acetaminophen	3.08	1
Dermatitis, Exfoliative	MESH:D003873		Trichloroethylene	3.08	2
Parasitic Diseases, Animal	MESH:D010273		bisphenol A	3.08	1
Purpura, Thrombocytopenic, Idiopathic	MESH:D016553		Acetaminophen	3.08	1
Acute Disease	MESH:D000208		Valproic Acid	3.07	1
Amblyopia	MESH:D000550		Valproic Acid	3.07	1
Barrett Esophagus	MESH:D001471		Tretinoin	3.07	1
Carotid Artery Thrombosis	MESH:D002341		Estradiol	3.07	1
Community-Acquired Infections	MESH:D017714		Gentamicins	3.07	1
Dysgeusia	MESH:D004408		Propylthiouracil	3.07	1
Gram-Positive Bacterial Infections	MESH:D016908		Gentamicins	3.07	7
Leiomyosarcoma	MESH:D007890		Cisplatin	3.07	1
Nocturnal Enuresis	MESH:D053206		Valproic Acid	3.07	1
Microphthalmos	MESH:D008850		Ethanol	3.06	5
Virus Diseases	MESH:D014777		Tobacco Smoke Pollution	3.06	1
Biliary Tract Diseases	MESH:D001660		Acetaminophen	3.05	1
Carcinoma, Lewis Lung	MESH:D018827		Cisplatin	3.05	2
Gram-Negative Bacterial Infections	MESH:D016905		Gentamicins	3.05	2
Sarcoma, Ewing	MESH:D012512		Cisplatin	3.05	3
Abscess	MESH:D000038		Gentamicins	3.04	1
Gallbladder Diseases	MESH:D005705		Ethinyl Estradiol	3.04	1
Lameness, Animal	MESH:D007794		decamethrin	3.04	1
Urinary Bladder Calculi	MESH:D001744		Estradiol	3.04	1
Hernias, Diaphragmatic, Congenital	MESH:D065630		Tretinoin	3.03	2
Infant Death	MESH:D066088		bisphenol A	3.03	1
Lung Diseases, Obstructive	MESH:D008173		Trichloroethylene	3.03	1
Arthritis, Gouty	MESH:D015210		Acetaminophen	3.02	1
Gallbladder Neoplasms	MESH:D005706		Ethinyl Estradiol	3.02	1
Hyperhidrosis	MESH:D006945		Ethanol	3.02	1
Tetralogy of Fallot	MESH:D013771		Ethanol	3.02	1
Enterocolitis, Necrotizing	MESH:D020345		Dexamethasone	3.01	1
Peliosis Hepatis	MESH:D010382		Tetrachlorodibenzodioxin	3.01	1
Telangiectasis	MESH:D013684		Dexamethasone	3.01	1
Haemophilus Infections	MESH:D006192		Gentamicins	3.00	1
Leishmaniasis, Cutaneous	MESH:D016773		Gentamicins	3.00	1
Pneumonia, Bacterial	MESH:D018410		Gentamicins	3.00	1
Postoperative Hemorrhage	MESH:D019106		Valproic Acid	3.00	2
Stuttering	MESH:D013342		Valproic Acid	3.00	3
Conjunctivitis	MESH:D003231		Dexamethasone	2.99	1
Cushing Syndrome	MESH:D003480		Dexamethasone	2.99	3
Diabetic Cardiomyopathies	MESH:D058065		Copper	2.99	1
Diabetic Retinopathy	MESH:D003930		Copper	2.99	1
Hepatolenticular Degeneration	MESH:D006527		Copper	2.99	25
Meningitis, Bacterial	MESH:D016920		Gentamicins	2.99	2
Sneezing	MESH:D012912		Dexamethasone	2.99	2
Chronobiology Disorders	MESH:D021081		Tetrachlorodibenzodioxin	2.98	1
Esophagitis	MESH:D004941		Cisplatin	2.98	2
Malaria, Falciparum	MESH:D016778		Copper	2.98	1
Neoplasms, Germ Cell and Embryonal	MESH:D009373		Cisplatin	2.98	9
Optic Neuritis	MESH:D009902		Cisplatin	2.98	1
Tetany	MESH:D013746		Ethinyl Estradiol	2.98	1
Graves Disease	MESH:D006111		Propylthiouracil	2.97	19
Adrenocortical Carcinoma	MESH:D018268		Cisplatin	2.96	2
Apraxias	MESH:D001072		Valproic Acid	2.96	1
Fish Diseases	MESH:D005393		bis(4-hydroxyphenyl)sulfone	2.96	1
Lupus Erythematosus, Cutaneous	MESH:D008178		Valproic Acid	2.96	1
Menstruation Disturbances	MESH:D008599		Dexamethasone	2.96	1
Seizures, Febrile	MESH:D003294		Valproic Acid	2.96	2
Vitiligo	MESH:D014820		Tretinoin	2.96	1
Hepatitis, Autoimmune	MESH:D019693		Trichloroethylene	2.94	5
Porphyria, Acute Intermittent	MESH:D017118		Valproic Acid	2.93	1
Precursor B-Cell Lymphoblastic Leukemia-Lymphoma	MESH:D015452		Dexamethasone	2.93	3
Anemia, Sideroblastic	MESH:D000756		Dexamethasone	2.92	1
Hemangiosarcoma	MESH:D006394		Arsenic	2.92	1
Gynecomastia	MESH:D006177		Ethinyl Estradiol	2.91	1
Nasopharyngeal Carcinoma	MESH:D000077274		Cisplatin	2.91	1
Bacteremia	MESH:D016470		Gentamicins	2.89	2
Cartilage Diseases	MESH:D002357		Dexamethasone	2.89	1
Uveitis	MESH:D014605		Dexamethasone	2.89	1
Craniosynostoses	MESH:D003398		Valproic Acid	2.88	1
Hearing Loss, Noise-Induced	MESH:D006317		Tretinoin	2.88	1
Carcinoma, Pancreatic Ductal	MESH:D021441		Cisplatin	2.87	1
Cryptorchidism	MESH:D003456		Tretinoin	2.87	1
Ischemic Stroke	MESH:D000083242		Cisplatin	2.87	1
Burkitt Lymphoma	MESH:D002051		Dexamethasone	2.86	3
Cachexia	MESH:D002100		Ethanol	2.86	1
Gastrointestinal Neoplasms	MESH:D005770		Cisplatin	2.86	1
Epilepsy, Complex Partial	MESH:D017029		Valproic Acid	2.85	12
Epilepsy, Generalized	MESH:D004829		Valproic Acid	2.85	2
Osteoporosis, Postmenopausal	MESH:D015663		Estradiol	2.84	1
Dysmenorrhea	MESH:D004412		Ethinyl Estradiol	2.83	3
Gallstones	MESH:D042882		Estradiol	2.83	1
Coxsackievirus Infections	MESH:D003384		Tetrachlorodibenzodioxin	2.82	1
Pneumococcal Infections	MESH:D011008		Tetrachlorodibenzodioxin	2.82	1
Brain Diseases, Metabolic	MESH:D001928		Valproic Acid	2.81	21
Liver Cirrhosis, Alcoholic	MESH:D008104		Ethanol	2.81	6
Scleroderma, Localized	MESH:D012594		Valproic Acid	2.81	1
Signs and Symptoms, Digestive	MESH:D012817		Valproic Acid	2.81	1
Escherichia coli Infections	MESH:D004927		Gentamicins	2.80	4
Glomerulonephritis, Membranous	MESH:D015433		Propylthiouracil	2.80	2
Leukemia, Lymphoid	MESH:D007945		Cisplatin	2.80	1
Microsatellite Instability	MESH:D053842		Benzo(a)pyrene	2.80	1
Tauopathies	MESH:D024801		bisphenol A	2.80	1
Diabetes Insipidus, Nephrogenic	MESH:D018500		Dexamethasone	2.79	1
Leiomyoma	MESH:D007889		Estradiol	2.79	1
Bronchitis	MESH:D001991		Tobacco Smoke Pollution	2.78	1
Enuresis	MESH:D004775		Valproic Acid	2.78	1
Manganese Poisoning	MESH:D020149		Estradiol	2.78	3
Triple Negative Breast Neoplasms	MESH:D064726		Cisplatin	2.78	3
Glomerulonephritis, IGA	MESH:D005922		Propylthiouracil	2.77	2
Hyperphagia	MESH:D006963		bisphenol A	2.77	2
Hypertension, Pregnancy-Induced	MESH:D046110		bisphenol A	2.77	1
Lymphoma, T-Cell	MESH:D016399		Cisplatin	2.77	1
Overweight	MESH:D050177		bisphenol A	2.77	1
Migraine without Aura	MESH:D020326		Valproic Acid	2.76	2
Shock, Hemorrhagic	MESH:D012771		Valproic Acid	2.76	1
Hiccup	MESH:D006606		Dexamethasone	2.75	6
Neuromuscular Manifestations	MESH:D020879		decamethrin	2.75	1
Brain Infarction	MESH:D020520		Cisplatin	2.74	1
Erythema Multiforme	MESH:D004892		Valproic Acid	2.74	1
Fatty Liver, Alcoholic	MESH:D005235		Ethanol	2.74	32
Glaucoma	MESH:D005901		Dexamethasone	2.73	1
Wounds and Injuries	MESH:D014947		Dexamethasone	2.73	1
Gait Ataxia	MESH:D020234		Valproic Acid	2.72	2
Carcinoma, Ehrlich Tumor	MESH:D002286		Cisplatin	2.71	1
Carotid Stenosis	MESH:D016893		bisphenol A	2.71	1
Hernia, Diaphragmatic	MESH:D006548		Dexamethasone	2.71	1
Liver Cirrhosis, Biliary	MESH:D008105		Copper	2.71	2
Nephrocalcinosis	MESH:D009397		Acetaminophen	2.71	1
Nociceptive Pain	MESH:D059226		Dexamethasone	2.71	1
Dermatitis, Irritant	MESH:D017453		Tretinoin	2.70	1
Kidney Calculi	MESH:D007669		Dexamethasone	2.70	2
Salivary Gland Neoplasms	MESH:D012468		Cisplatin	2.70	1
Aortic Aneurysm, Abdominal	MESH:D017544		Benzo(a)pyrene	2.69	1
Neuroinflammatory Diseases	MESH:D000090862		Benzo(a)pyrene	2.69	1
Urinary Tract Infections	MESH:D014552		Gentamicins	2.69	5
Graft vs Host Disease	MESH:D006086		Tetrachlorodibenzodioxin	2.68	1
Hepatic Insufficiency	MESH:D048550		Ethanol	2.68	1
Leukemia, Myeloid	MESH:D007951		Tretinoin	2.68	3
Anemia, Megaloblastic	MESH:D000749		Ethinyl Estradiol	2.67	1
Hematologic Neoplasms	MESH:D019337		Tetrachlorodibenzodioxin	2.67	1
Arsenic Poisoning	MESH:D020261		Arsenic	2.64	23
Diplopia	MESH:D004172		Tretinoin	2.62	4
Stress Disorders, Post-Traumatic	MESH:D013313		Valproic Acid	2.62	1
Urologic Diseases	MESH:D014570		Acetaminophen	2.62	1
Calcinosis	MESH:D002114		dorsomorphin	2.61	2
Epilepsies, Partial	MESH:D004828		Valproic Acid	2.61	13
Ocular Hypertension	MESH:D009798		Dexamethasone	2.60	18
Vascular Remodeling	MESH:D066253		bisphenol A	2.60	1
Chloracne	MESH:D054506		Tetrachlorodibenzodioxin	2.58	4
Pheochromocytoma	MESH:D010673		Valproic Acid	2.58	1
Bronchitis, Chronic	MESH:D029481		Tobacco Smoke Pollution	2.57	1
Nephrosis	MESH:D009401		Tretinoin	2.57	1
Shock, Septic	MESH:D012772		Dexamethasone	2.55	1
Tobacco Use Disorder	MESH:D014029		Tobacco Smoke Pollution	2.55	2
Kidney Papillary Necrosis	MESH:D007681		Acetaminophen	2.53	10
Methemoglobinemia	MESH:D008708		Acetaminophen	2.53	1
Arthritis, Juvenile	MESH:D001171		Antirheumatic Agents	2.52	1
Somatosensory Disorders	MESH:D020886		bisphenol A	2.52	1
Squamous Cell Carcinoma of Head and Neck	MESH:D000077195		Cisplatin	2.51	5
Epilepsy, Absence	MESH:D004832		Valproic Acid	2.50	18
Flushing	MESH:D005483		Ethanol	2.49	4
Sjogren's Syndrome	MESH:D012859		bisphenol A	2.49	1
Endomyocardial Fibrosis	MESH:D004719		Ethanol	2.47	1
Epilepsy, Temporal Lobe	MESH:D004833		Valproic Acid	2.43	4
Hodgkin Disease	MESH:D006689		Cisplatin	2.42	3
Hypogonadism	MESH:D007006		bisphenol A	2.39	1
Encephalitis	MESH:D004660		bisphenol A	2.36	1
Cholangiocarcinoma	MESH:D018281		Tetrachlorodibenzodioxin	2.35	2
Infarction, Middle Cerebral Artery	MESH:D020244		Estradiol	2.32	1
Lipidoses	MESH:D008064		Gentamicins	2.27	2
Crohn Disease	MESH:D003424		Acetaminophen	2.26	1
Diabetes Mellitus, Experimental	MESH:D003921		Dronabinol	2.26	1
Gait Disorders, Neurologic	MESH:D020233		Valproic Acid	2.25	5
Multiple Sclerosis	MESH:D009103		Tobacco Smoke Pollution	2.24	3
Nephrotic Syndrome	MESH:D009404		Ethanol	2.22	1
Dermatitis, Contact	MESH:D003877		Trichloroethylene	2.19	1
Hypotension, Orthostatic	MESH:D007024		Cisplatin	2.18	1
Organophosphate Poisoning	MESH:D062025		Valproic Acid	2.15	1
Adenocarcinoma of Lung	MESH:D000077192		Cisplatin	2.06	3
Diabetic Nephropathies	MESH:D003928		Estradiol	2.05	1
Colitis, Ulcerative	MESH:D003093		bisphenol A	1.78	1
Parkinsonian Disorders	MESH:D020734		Valproic Acid	1.76	2
