# Supplementary material for: Involvement of N4BP2L1, PLEKHA4, and BEGAIN genes in breast cancer and muscle cell development
Source: Front Cell Dev Biol. 2024 May 24;12:1295403. doi: 10.3389/fcell.2024.1295403 (PMC11163233; doi:10.3389/fcell.2024.1295403)
Supplement: Supplementary file 1 [file DataSheet1.zip › Supplementary files/Supplementary Table S2 .xlsx]

## Sheet: Differential expressed genes
	symbol	group	logFC	AveExpr	t	PValue	FDR	B
ENSG00000173467	AGR3	protein_coding	1.36664	4.52912	2.88649	0.00396508	0.00536565	-3.74698
ENSG00000186160	CYP4Z1	protein_coding	-1.01522	2.22164	-2.89075	0.00391208	0.00529769	-3.68398
ENSG00000160182	TFF1	protein_coding	1.78583	3.79699	3.04446	0.00238151	0.00328853	-3.13442
ENSG00000008196	TFAP2B	protein_coding	-1.20768	3.27297	-3.44209	0.000597013	0.000866353	-2.13575
ENSG00000148513	ANKRD30A	protein_coding	-1.28285	2.64171	-3.42095	0.000644903	0.000933543	-2.12657
ENSG00000110484	SCGB2A2	protein_coding	-1.69189	5.25047	-3.60074	0.000330197	0.000488521	-1.76521
ENSG00000108018	SORCS1	protein_coding	-1.08589	0.217738	-3.66693	0.000256164	0.000383044	-0.941967
ENSG00000179023	KLHDC7A	protein_coding	-1.14674	1.87789	-3.91475	9.55617e-05	0.000147707	-0.206271
ENSG00000125999	BPIFB1	protein_coding	1.50587	1.91244	3.92518	9.15654e-05	0.000141615	0.068838
ENSG00000153002	CPB1	protein_coding	-1.60546	2.42832	-4.02439	6.0682e-05	9.51901e-05	0.0769677
ENSG00000105523	FAM83E	protein_coding	1.20727	1.98264	4.01897	6.20746e-05	9.72848e-05	0.406621
ENSG00000166840	GLYATL1	protein_coding	1.074	1.18526	4.01626	6.27828e-05	9.83645e-05	0.45802
ENSG00000082175	PGR	protein_coding	-1.23616	4.70966	-4.22364	2.58471e-05	4.17057e-05	0.661909
ENSG00000152669	CCNO	protein_coding	1.18966	1.86359	4.08742	4.65053e-05	7.35251e-05	0.689286
ENSG00000150893	FREM2	protein_coding	-1.10266	0.392124	-4.10077	4.39362e-05	6.96075e-05	0.700044
ENSG00000158258	CLSTN2	protein_coding	-1.05153	6.09625	-4.29584	1.88021e-05	3.05739e-05	0.940414
ENSG00000184709	LRRC26	protein_coding	1.17639	0.256566	4.26663	2.13977e-05	3.46838e-05	1.55803
ENSG00000185352	HS6ST3	protein_coding	1.48862	1.35369	4.28493	1.9735e-05	3.20603e-05	1.56808
ENSG00000078898	BPIFB2	protein_coding	-1.36616	-0.00522354	-4.33521	1.5776e-05	2.58015e-05	1.69546
ENSG00000064787	BCAS1	protein_coding	1.37941	3.71356	4.37535	1.31714e-05	2.16273e-05	1.70418
ENSG00000136883	KIF12	protein_coding	1.08993	4.16446	4.41427	1.10422e-05	1.8237e-05	1.78251
ENSG00000102313	ITIH6	protein_coding	1.08525	1.59119	4.37606	1.31293e-05	2.15651e-05	1.90726
ENSG00000144452	ABCA12	protein_coding	1.35228	2.54509	4.39427	1.20916e-05	1.99034e-05	1.91554
ENSG00000223572	CKMT1A	protein_coding	1.06442	0.919295	4.41744	1.08843e-05	1.7984e-05	2.14403
ENSG00000189431	RASSF10	protein_coding	-1.04449	1.26543	-4.47413	8.39671e-06	1.39704e-05	2.1921
ENSG00000135750	KCNK1	protein_coding	1.16073	3.8189	4.54989	5.9093e-06	9.9412e-06	2.43194
ENSG00000166391	MOGAT2	protein_coding	-1.02338	0.713189	-4.51643	6.90571e-06	1.15678e-05	2.44045
ENSG00000113763	UNC5A	protein_coding	1.13269	1.382	4.50896	7.14899e-06	1.1957e-05	2.50901
ENSG00000074410	CA12	protein_coding	1.04404	7.65261	4.67425	3.28213e-06	5.6067e-06	2.60841
ENSG00000205002	AARD	protein_coding	1.28705	4.10907	4.60695	4.51972e-06	7.66596e-06	2.66535
ENSG00000109321	AREG	protein_coding	-1.03705	3.51685	-4.67419	3.2831e-06	5.60773e-06	2.76615
ENSG00000144331	ZNF385B	protein_coding	-1.0449	1.08346	-4.61593	4.33189e-06	7.35636e-06	2.84285
ENSG00000164128	NPY1R	protein_coding	-1.38327	4.38514	-4.7306	2.50286e-06	4.31652e-06	2.90701
ENSG00000204175	GPRIN2	protein_coding	-1.10792	-0.173566	-4.61869	4.27565e-06	7.26328e-06	2.97847
ENSG00000263639	MSMB	protein_coding	1.56194	0.0852044	4.61513	4.34838e-06	7.38273e-06	3.09334
ENSG00000185290	NUPR2	protein_coding	1.27842	0.541584	4.63044	4.04408e-06	6.87755e-06	3.1335
ENSG00000138696	BMPR1B	protein_coding	2.1915	4.28273	4.77482	2.01909e-06	3.50394e-06	3.51359
ENSG00000179593	ALOX15B	protein_coding	-1.12121	2.63587	-4.81869	1.62885e-06	2.83703e-06	3.57297
ENSG00000108176	DNAJC12	protein_coding	1.27382	4.059	4.80756	1.72035e-06	2.99264e-06	3.59381
ENSG00000196557	CACNA1H	protein_coding	1.1816	3.63264	4.85224	1.38043e-06	2.41646e-06	3.84811
ENSG00000187045	TMPRSS6	protein_coding	1.36637	1.0881	4.8147	1.66108e-06	2.89218e-06	3.94868
ENSG00000124429	POF1B	protein_coding	-1.14606	1.44307	-4.89257	1.12994e-06	1.98959e-06	4.08559
ENSG00000133048	CHI3L1	protein_coding	-1.05275	4.94603	-4.99637	6.70321e-07	1.19825e-06	4.15801
ENSG00000133328	HRASLS2	protein_coding	1.05079	0.868395	4.88456	1.17591e-06	2.06768e-06	4.27744
ENSG00000125848	FLRT3	protein_coding	-1.00737	1.7896	-4.94385	8.7407e-07	1.55032e-06	4.30251
ENSG00000184613	NELL2	protein_coding	1.40571	3.47401	4.97869	7.3315e-07	1.3072e-06	4.50145
ENSG00000230873	STMND1	protein_coding	1.58157	1.52537	4.93721	9.03752e-07	1.60185e-06	4.51186
ENSG00000137673	MMP7	protein_coding	-1.15867	4.47764	-5.06305	4.76827e-07	8.58389e-07	4.51207
ENSG00000101098	RIMS4	protein_coding	1.81863	2.24838	4.95808	8.13634e-07	1.44732e-06	4.55967
ENSG00000115648	MLPH	protein_coding	1.09903	7.41255	5.09758	3.99084e-07	7.21496e-07	4.63774
ENSG00000188883	KLRG2	protein_coding	1.20688	1.26781	4.97146	7.60488e-07	1.35452e-06	4.67322
ENSG00000159166	LAD1	protein_coding	1.06539	5.13869	5.10288	3.88301e-07	7.02667e-07	4.83965
ENSG00000078081	LAMP3	protein_coding	1.06036	2.47712	5.12145	3.52672e-07	6.40011e-07	5.28838
ENSG00000204179	PTPN20	protein_coding	-1.11895	0.536237	-5.13868	3.22454e-07	5.86635e-07	5.39076
ENSG00000178776	C5orf46	protein_coding	1.17404	0.539851	5.17058	2.72992e-07	4.99386e-07	5.71668
ENSG00000162746	FCRLB	protein_coding	1.12249	0.512127	5.23603	1.9341e-07	3.5714e-07	6.04498
ENSG00000167644	C19orf33	protein_coding	1.47375	2.41311	5.26915	1.62225e-07	3.00536e-07	6.07714
ENSG00000074211	PPP2R2C	protein_coding	1.97871	2.31434	5.27319	1.58774e-07	2.9432e-07	6.14511
ENSG00000160867	FGFR4	protein_coding	1.2448	2.65401	5.29122	1.44207e-07	2.67968e-07	6.15052
ENSG00000163491	NEK10	protein_coding	-1.15361	2.35737	-5.33618	1.13304e-07	2.11615e-07	6.1788
ENSG00000130054	FAM155B	protein_coding	1.02902	1.08737	5.28338	1.50371e-07	2.79151e-07	6.23731
ENSG00000050438	SLC4A8	protein_coding	1.18267	3.78701	5.33541	1.13772e-07	2.12447e-07	6.24094
ENSG00000064886	CHI3L2	protein_coding	-1.06827	3.47012	-5.4098	7.60338e-08	1.43309e-07	6.40163
ENSG00000150667	FSIP1	protein_coding	1.60303	2.37539	5.34414	1.08546e-07	2.02962e-07	6.47797
ENSG00000186832	KRT16	protein_coding	-1.45707	1.94527	-5.38985	8.47517e-08	1.59367e-07	6.47977
ENSG00000152049	KCNE4	protein_coding	1.35475	4.57547	5.43295	6.70029e-08	1.26898e-07	6.65196
ENSG00000157388	CACNA1D	protein_coding	1.08975	3.72549	5.42601	6.95968e-08	1.31664e-07	6.71349
ENSG00000157303	SUSD3	protein_coding	1.41724	4.49183	5.45035	6.09097e-08	1.15601e-07	6.76973
ENSG00000130487	KLHDC7B	protein_coding	1.26928	2.08624	5.40409	7.84359e-08	1.47691e-07	6.79613
ENSG00000132821	VSTM2L	protein_coding	1.38187	0.525551	5.39351	8.30865e-08	1.56313e-07	6.87682
ENSG00000211452	DIO1	protein_coding	1.79707	0.748098	5.42182	7.12076e-08	1.34561e-07	7.03078
ENSG00000180818	HOXC10	protein_coding	1.70503	3.97521	5.47945	5.18996e-08	9.89804e-08	7.03341
ENSG00000140287	HDC	protein_coding	-1.04724	0.0728915	-5.45326	5.99428e-08	1.13823e-07	7.06519
ENSG00000160678	S100A1	protein_coding	-1.15269	4.28475	-5.55803	3.35573e-08	6.47586e-08	7.0927
ENSG00000057593	F7	protein_coding	1.64886	1.11577	5.4475	6.18707e-08	1.17382e-07	7.13469
ENSG00000162482	AKR7A3	protein_coding	1.59802	2.95544	5.48752	4.9639e-08	9.4811e-08	7.18001
ENSG00000198807	PAX9	protein_coding	1.21252	2.19074	5.48648	4.99245e-08	9.53324e-08	7.21737
ENSG00000117472	TSPAN1	protein_coding	1.54779	5.08225	5.54929	3.52345e-08	6.78752e-08	7.22842
ENSG00000106541	AGR2	protein_coding	1.87278	7.24394	5.58915	2.81924e-08	5.46468e-08	7.23475
ENSG00000142973	CYP4B1	protein_coding	-1.23064	2.96727	-5.60034	2.64744e-08	5.1395e-08	7.46858
ENSG00000174938	SEZ6L2	protein_coding	1.12853	5.40097	5.66797	1.80631e-08	3.53671e-08	7.77769
ENSG00000129988	LBP	protein_coding	-1.49465	0.32846	-5.60042	2.64627e-08	5.13789e-08	7.79806
ENSG00000134824	FADS2	protein_coding	1.14299	6.2327	5.71867	1.35258e-08	2.66815e-08	7.96696
ENSG00000168269	FOXI1	protein_coding	-1.62997	1.32798	-5.68656	1.62491e-08	3.19135e-08	8.15289
ENSG00000250120	PCDHA10	protein_coding	-1.05962	0.595038	-5.6707	1.77851e-08	3.48363e-08	8.19246
ENSG00000169583	CLIC3	protein_coding	1.00958	1.28538	5.67855	1.7008e-08	3.33569e-08	8.32838
ENSG00000156689	GLYATL2	protein_coding	-1.38687	1.87243	-5.72831	1.27981e-08	2.52754e-08	8.3351
ENSG00000186810	CXCR3	protein_coding	1.06777	1.22588	5.69092	1.58506e-08	3.11588e-08	8.40487
ENSG00000162975	KCNF1	protein_coding	1.68113	0.673833	5.73987	1.19763e-08	2.36922e-08	8.75548
ENSG00000115112	TFCP2L1	protein_coding	-1.05794	4.15802	-5.85518	6.13627e-09	1.23452e-08	8.76342
ENSG00000135069	PSAT1	protein_coding	-1.13465	2.17366	-5.82186	7.45329e-09	1.49183e-08	8.83942
ENSG00000204385	SLC44A4	protein_coding	1.88737	5.61941	5.87401	5.49548e-09	1.10823e-08	9.00327
ENSG00000196074	SYCP2	protein_coding	1.01473	4.52439	5.87438	5.48352e-09	1.10597e-08	9.05096
ENSG00000181218	HIST3H2A	protein_coding	1.38846	3.06845	5.85748	6.05425e-09	1.21866e-08	9.1922
ENSG00000139055	ERP27	protein_coding	1.21324	3.35288	5.87741	5.38678e-09	1.08689e-08	9.25878
ENSG00000172478	C2orf54	protein_coding	2.16605	1.16544	5.8368	6.83202e-09	1.37125e-08	9.29518
ENSG00000143369	ECM1	protein_coding	1.0869	5.77236	5.96039	3.29934e-09	6.7335e-09	9.37571
ENSG00000086548	CEACAM6	protein_coding	2.86743	4.24811	5.91092	4.4225e-09	8.96705e-09	9.50197
ENSG00000171428	NAT1	protein_coding	1.97981	5.10434	5.94669	3.57914e-09	7.28605e-09	9.50586
ENSG00000069812	HES2	protein_coding	1.35205	0.974387	5.88782	5.06729e-09	1.02364e-08	9.5536
ENSG00000141314	RHBDL3	protein_coding	-1.03028	0.129286	-5.91475	4.3236e-09	8.77235e-09	9.61179
ENSG00000215217	C5orf49	protein_coding	1.10555	0.911204	5.90088	4.69216e-09	9.49994e-09	9.61564
ENSG00000159753	CARMIL2	protein_coding	1.06444	1.29188	5.91448	4.33066e-09	8.78434e-09	9.65941
ENSG00000187486	KCNJ11	protein_coding	1.1512	3.33382	5.95835	3.33955e-09	6.81285e-09	9.71558
ENSG00000175920	DOK7	protein_coding	1.70508	1.57853	5.943	3.65815e-09	7.44094e-09	9.84306
ENSG00000160886	LY6K	protein_coding	-1.40793	0.335684	-5.97282	3.06415e-09	6.26608e-09	9.89875
ENSG00000019505	SYT13	protein_coding	2.87557	2.70348	6.00564	2.51901e-09	5.17691e-09	10.1908
ENSG00000075461	CACNG4	protein_coding	2.01937	5.06634	6.09016	1.51414e-09	3.14817e-09	10.36
ENSG00000124935	SCGB1D2	protein_coding	-2.12807	3.12208	-6.14179	1.10605e-09	2.31512e-09	10.4658
ENSG00000157992	KRTCAP3	protein_coding	1.00551	4.08157	6.11137	1.33121e-09	2.77424e-09	10.4996
ENSG00000203867	RBM20	protein_coding	-1.02579	0.665279	-6.0905	1.511e-09	3.14207e-09	10.5838
ENSG00000159263	SIM2	protein_coding	1.22559	1.98907	6.10545	1.37996e-09	2.87467e-09	10.7207
ENSG00000012223	LTF	protein_coding	-2.18464	6.89735	-6.21018	7.26971e-10	1.54064e-09	10.8143
ENSG00000101210	EEF1A2	protein_coding	2.6483	4.41827	6.17402	9.08041e-10	1.91086e-09	11.0039
ENSG00000182379	NXPH4	protein_coding	1.3168	1.1025	6.15269	1.03473e-09	2.1685e-09	11.0835
ENSG00000165731	RET	protein_coding	1.89647	4.34797	6.22309	6.71284e-10	1.42539e-09	11.2268
ENSG00000053108	FSTL4	protein_coding	1.32984	1.11799	6.18002	8.75186e-10	1.84452e-09	11.2469
ENSG00000188916	FAM196A	protein_coding	1.84167	0.859328	6.17589	8.97657e-10	1.89005e-09	11.2696
ENSG00000144057	ST6GAL2	protein_coding	1.15326	2.78149	6.23511	6.23214e-10	1.32535e-09	11.4148
ENSG00000157601	MX1	protein_coding	1.02243	6.67246	6.34508	3.13878e-10	6.78361e-10	11.6016
ENSG00000170382	LRRN2	protein_coding	1.03851	4.28833	6.30503	4.03443e-10	8.65807e-10	11.6283
ENSG00000047457	CP	protein_coding	-1.57323	3.62254	-6.35862	2.88245e-10	6.24641e-10	11.7627
ENSG00000168907	PLA2G4F	protein_coding	1.38039	1.69446	6.28484	4.57608e-10	9.7971e-10	11.8355
ENSG00000130513	GDF15	protein_coding	1.5444	2.99579	6.32456	3.5702e-10	7.69314e-10	11.9678
ENSG00000227507	LTB	protein_coding	1.40145	1.84538	6.31155	3.87328e-10	8.32042e-10	11.9851
ENSG00000176887	SOX11	protein_coding	1.78768	1.58873	6.32367	3.59003e-10	7.73369e-10	12.1107
ENSG00000176532	PRR15	protein_coding	1.84487	4.08967	6.37777	2.55456e-10	5.55475e-10	12.2025
ENSG00000153132	CLGN	protein_coding	1.73779	2.79358	6.36036	2.85102e-10	6.18092e-10	12.2201
ENSG00000162755	KLHDC9	protein_coding	1.12273	2.78454	6.37216	2.64656e-10	5.74744e-10	12.2453
ENSG00000188338	SLC38A3	protein_coding	-1.09216	0.909333	-6.37446	2.60848e-10	5.66878e-10	12.2668
ENSG00000170482	SLC23A1	protein_coding	1.03436	0.121346	6.34667	3.10752e-10	6.71888e-10	12.3079
ENSG00000184343	SRPK3	protein_coding	1.32841	0.958161	6.35527	2.94393e-10	6.3715e-10	12.3199
ENSG00000085265	FCN1	protein_coding	-1.07117	0.855236	-6.38418	2.45307e-10	5.33711e-10	12.3335
ENSG00000162949	CAPN13	protein_coding	1.92288	4.11593	6.41496	2.01858e-10	4.41884e-10	12.4415
ENSG00000105290	APLP1	protein_coding	1.26347	2.35392	6.39649	2.26937e-10	4.94728e-10	12.4485
ENSG00000147234	FRMPD3	protein_coding	1.41437	1.00571	6.41406	2.03013e-10	4.4435e-10	12.6841
ENSG00000159763	PIP	protein_coding	-2.36418	4.16368	-6.52461	1.00113e-10	2.23347e-10	12.7272
ENSG00000142694	EVA1B	protein_coding	1.06446	3.86281	6.47775	1.35277e-10	2.99435e-10	12.7658
ENSG00000108700	CCL8	protein_coding	-1.03995	1.19126	-6.4612	1.50377e-10	3.3185e-10	12.7784
ENSG00000118513	MYB	protein_coding	1.21621	5.76266	6.52611	9.9152e-11	2.21268e-10	12.8209
ENSG00000124249	KCNK15	protein_coding	1.68901	2.74428	6.46121	1.50365e-10	3.3185e-10	12.8451
ENSG00000115257	PCSK4	protein_coding	1.0885	1.64138	6.45656	1.54905e-10	3.41645e-10	12.8745
ENSG00000143502	SUSD4	protein_coding	1.33004	4.18101	6.50167	1.16039e-10	2.57786e-10	12.905
ENSG00000168447	SCNN1B	protein_coding	-1.15525	2.85626	-6.5265	9.89061e-11	2.20751e-10	12.9474
ENSG00000156234	CXCL13	protein_coding	2.4139	2.27458	6.47112	1.41138e-10	3.12092e-10	13.0076
ENSG00000105855	ITGB8	protein_coding	-1.04759	4.38339	-6.5847	6.78661e-11	1.52879e-10	13.1397
ENSG00000214456	PLIN5	protein_coding	-1.32735	1.94045	-6.54839	8.58727e-11	1.92336e-10	13.1956
ENSG00000137265	IRF4	protein_coding	-1.10551	1.63751	-6.54696	8.66689e-11	1.94091e-10	13.2604
ENSG00000068078	FGFR3	protein_coding	1.6179	3.62765	6.55268	8.35196e-11	1.87199e-10	13.3243
ENSG00000213420	GPC2	protein_coding	1.14567	0.3088	6.51148	1.08948e-10	2.42421e-10	13.3252
ENSG00000184925	LCN12	protein_coding	1.24339	0.217125	6.5222	1.01681e-10	2.26614e-10	13.4008
ENSG00000129514	FOXA1	protein_coding	1.8341	7.07535	6.63935	4.75213e-11	1.0802e-10	13.4706
ENSG00000274750	HIST1H3E	protein_coding	1.10867	-0.0736454	6.58155	6.92681e-11	1.55945e-10	13.782
ENSG00000089692	LAG3	protein_coding	1.14534	1.4792	6.61873	5.43783e-11	1.2304e-10	13.9142
ENSG00000073150	PANX2	protein_coding	1.21013	1.56493	6.6452	4.57364e-11	1.0404e-10	14.0806
ENSG00000168502	MTCL1	protein_coding	1.01031	3.3467	6.69966	3.19735e-11	7.32232e-11	14.237
ENSG00000181847	TIGIT	protein_coding	1.41046	1.66345	6.67511	3.75856e-11	8.57671e-11	14.2773
ENSG00000008056	SYN1	protein_coding	1.07016	0.281565	6.66948	3.90014e-11	8.89449e-11	14.3248
ENSG00000134321	RSAD2	protein_coding	1.14805	4.46602	6.74028	2.4439e-11	5.62126e-11	14.3537
ENSG00000117009	KMO	protein_coding	1.33153	2.08444	6.69363	3.32714e-11	7.61158e-11	14.3548
ENSG00000231852	CYP21A2	protein_coding	1.61243	0.232567	6.67626	3.73006e-11	8.51296e-11	14.3877
ENSG00000124664	SPDEF	protein_coding	1.73923	6.53291	6.77858	1.89449e-11	4.38795e-11	14.4087
ENSG00000167771	RCOR2	protein_coding	1.23693	1.34409	6.70578	3.0707e-11	7.03755e-11	14.4891
ENSG00000121753	ADGRB2	protein_coding	1.33823	4.14235	6.75437	2.22576e-11	5.13111e-11	14.519
ENSG00000181143	MUC16	protein_coding	-1.72893	1.80311	-6.7681	2.03148e-11	4.69669e-11	14.5928
ENSG00000262655	SPON1	protein_coding	-1.01213	5.22356	-6.82482	1.39065e-11	3.24357e-11	14.644
ENSG00000141574	SECTM1	protein_coding	1.0513	4.44579	6.79693	1.67609e-11	3.89508e-11	14.7158
ENSG00000198729	PPP1R14C	protein_coding	-1.58466	0.736742	-6.77323	1.9633e-11	4.54317e-11	14.7753
ENSG00000167371	PRRT2	protein_coding	1.02812	1.84544	6.76261	2.10709e-11	4.86635e-11	14.799
ENSG00000132321	IQCA1	protein_coding	-1.00459	1.79953	-6.78765	1.78324e-11	4.13716e-11	14.8014
ENSG00000154451	GBP5	protein_coding	1.5153	3.43488	6.78406	1.8265e-11	4.23624e-11	14.8222
ENSG00000130751	NPAS1	protein_coding	1.00694	0.0539169	6.75379	2.23426e-11	5.14915e-11	14.8791
ENSG00000105852	PON3	protein_coding	-1.54875	1.02979	-6.80152	1.62542e-11	3.7779e-11	14.9301
ENSG00000187634	SAMD11	protein_coding	1.63529	1.51216	6.77308	1.96518e-11	4.54684e-11	14.9392
ENSG00000206077	ZDHHC11B	protein_coding	-1.08866	0.629228	-6.79264	1.72484e-11	4.00531e-11	14.9482
ENSG00000166426	CRABP1	protein_coding	-2.04783	0.867948	-6.83993	1.25652e-11	2.93835e-11	15.1584
ENSG00000113430	IRX4	protein_coding	-1.67784	-0.225154	-6.82114	1.42536e-11	3.32402e-11	15.1755
ENSG00000141738	GRB7	protein_coding	1.12626	4.92472	6.87982	9.60428e-12	2.26152e-11	15.2098
ENSG00000223573	TINCR	protein_coding	1.82729	2.68406	6.83757	1.27663e-11	2.98446e-11	15.2741
ENSG00000108932	SLC16A6	protein_coding	1.72677	3.85326	6.86039	1.09491e-11	2.56908e-11	15.2962
ENSG00000168539	CHRM1	protein_coding	-1.59274	0.0500288	-6.8507	1.1687e-11	2.73759e-11	15.3506
ENSG00000164220	F2RL2	protein_coding	1.69577	3.92455	6.87869	9.67759e-12	2.27739e-11	15.4104
ENSG00000188738	FSIP2	protein_coding	-1.16272	0.254569	-6.86383	1.06981e-11	2.51211e-11	15.4461
ENSG00000174788	PCP2	protein_coding	1.48155	0.552697	6.84334	1.22805e-11	2.87309e-11	15.4583
ENSG00000165105	RASEF	protein_coding	1.06851	5.61788	6.9403	6.37308e-12	1.51491e-11	15.5108
ENSG00000146197	SCUBE3	protein_coding	1.5749	2.80449	6.88018	9.58098e-12	2.25638e-11	15.5217
ENSG00000183779	ZNF703	protein_coding	1.11966	6.75762	6.98433	4.71884e-12	1.12871e-11	15.7106
ENSG00000129521	EGLN3	protein_coding	1.15893	4.72128	6.95412	5.80061e-12	1.38119e-11	15.7314
ENSG00000243649	CFB	protein_coding	1.71672	4.71522	6.95168	5.89781e-12	1.40346e-11	15.7882
ENSG00000179841	AKAP5	protein_coding	1.02992	2.65242	6.92842	6.90962e-12	1.63939e-11	15.8148
ENSG00000099769	IGFALS	protein_coding	1.81154	0.324772	6.89976	8.39266e-12	1.98141e-11	15.8459
ENSG00000130707	ASS1	protein_coding	-1.1639	5.99355	-7.01431	3.84191e-12	9.23146e-12	15.8965
ENSG00000143412	ANXA9	protein_coding	1.20334	4.64459	6.98816	4.59672e-12	1.1001e-11	15.9749
ENSG00000178826	TMEM139	protein_coding	-1.20998	2.34172	-7.03483	3.33605e-12	8.03871e-12	16.3407
ENSG00000178401	DNAJC22	protein_coding	1.57088	3.21193	7.0113	3.92202e-12	9.41891e-12	16.361
ENSG00000185634	SHC4	protein_coding	-1.39915	0.814242	-7.01404	3.84893e-12	9.24687e-12	16.3771
ENSG00000175315	CST6	protein_coding	1.66149	0.428255	6.994	4.41638e-12	1.05769e-11	16.4684
ENSG00000173890	GPR160	protein_coding	1.01681	5.14342	7.07548	2.51944e-12	6.11047e-12	16.4689
ENSG00000261150	EPPK1	protein_coding	1.24028	4.89937	7.07217	2.57774e-12	6.24789e-12	16.5162
ENSG00000105707	HPN	protein_coding	1.87359	4.45841	7.0584	2.83539e-12	6.85282e-12	16.5608
ENSG00000106819	ASPN	protein_coding	1.48488	5.71022	7.1082	2.00777e-12	4.89591e-12	16.6651
ENSG00000139044	B4GALNT3	protein_coding	1.4413	4.12165	7.08844	2.30297e-12	5.60146e-12	16.7637
ENSG00000135549	PKIB	protein_coding	1.43046	4.7048	7.11465	1.9197e-12	4.68564e-12	16.8587
ENSG00000164764	SBSPON	protein_coding	-1.20763	2.97077	-7.13356	1.68277e-12	4.12248e-12	16.9192
ENSG00000165323	FAT3	protein_coding	-1.17637	0.0912467	-7.09626	2.18136e-12	5.31244e-12	17.0144
ENSG00000225614	ZNF469	protein_coding	1.00634	4.24574	7.14455	1.55847e-12	3.82657e-12	17.0704
ENSG00000144810	COL8A1	protein_coding	1.05667	6.12255	7.20299	1.03471e-12	2.56404e-12	17.2337
ENSG00000175985	PLEKHD1	protein_coding	1.87418	0.864992	7.14267	1.57909e-12	3.87471e-12	17.4631
ENSG00000105963	ADAP1	protein_coding	1.026	1.79003	7.18227	1.19682e-12	2.95666e-12	17.6123
ENSG00000134363	FST	protein_coding	-1.01615	3.4843	-7.24672	7.60073e-13	1.89733e-12	17.6442
ENSG00000158481	CD1C	protein_coding	-1.24086	0.162439	-7.2018	1.04337e-12	2.58383e-12	17.727
ENSG00000143845	ETNK2	protein_coding	1.17495	5.03653	7.25791	7.02238e-13	1.75669e-12	17.7578
ENSG00000073737	DHRS9	protein_coding	-1.07995	0.073602	-7.2097	9.86948e-13	2.45006e-12	17.7992
ENSG00000027869	SH2D2A	protein_coding	1.14246	1.38761	7.21228	9.69213e-13	2.40798e-12	17.8619
ENSG00000074370	ATP2A3	protein_coding	1.05953	5.9379	7.29592	5.36183e-13	1.3488e-12	17.8974
ENSG00000138755	CXCL9	protein_coding	2.17482	4.89517	7.26271	6.78724e-13	1.69898e-12	17.9364
ENSG00000179913	B3GNT3	protein_coding	-1.62307	0.968495	-7.27472	6.2333e-13	1.56313e-12	18.1281
ENSG00000111341	MGP	protein_coding	-1.51171	10.0648	-7.33747	3.98666e-13	1.00935e-12	18.2781
ENSG00000156113	KCNMA1	protein_coding	-1.03524	4.6447	-7.35864	3.42603e-13	8.71159e-13	18.3055
ENSG00000124731	TREM1	protein_coding	1.29626	0.829109	7.27805	6.0879e-13	1.52792e-12	18.3683
ENSG00000149050	ZNF214	protein_coding	-1.07031	0.869524	-7.30582	4.99703e-13	1.2589e-12	18.3962
ENSG00000008394	MGST1	protein_coding	-1.1742	6.92601	-7.37575	3.03022e-13	7.72958e-13	18.4079
ENSG00000142235	LMTK3	protein_coding	1.3115	2.90413	7.33097	4.17624e-13	1.05629e-12	18.5671
ENSG00000075340	ADD2	protein_coding	-1.00893	1.64119	-7.35312	3.56434e-13	9.05423e-13	18.6495
ENSG00000124466	LYPD3	protein_coding	1.11976	5.0125	7.39384	2.66066e-13	6.80846e-13	18.7127
ENSG00000168743	NPNT	protein_coding	1.32241	6.63107	7.41891	2.2207e-13	5.71134e-13	18.7285
ENSG00000106366	SERPINE1	protein_coding	1.06475	5.53264	7.41684	2.2541e-13	5.79236e-13	18.7909
ENSG00000168350	DEGS2	protein_coding	2.10433	5.00662	7.39356	2.66591e-13	6.82076e-13	18.8369
ENSG00000171385	KCND3	protein_coding	-1.28948	3.44703	-7.42314	2.15392e-13	5.54238e-13	18.8572
ENSG00000111012	CYP27B1	protein_coding	1.09075	1.2681	7.38614	2.81221e-13	7.18785e-13	19.0814
ENSG00000213199	ASIC3	protein_coding	1.0762	0.454402	7.44366	1.85685e-13	4.79251e-13	19.5471
ENSG00000178935	ZNF552	protein_coding	1.16641	5.35375	7.52586	1.02107e-13	2.67237e-13	19.6076
ENSG00000172602	RND1	protein_coding	1.40489	3.48148	7.49194	1.30778e-13	3.40004e-13	19.6486
ENSG00000170577	SIX2	protein_coding	1.69304	1.80443	7.47432	1.48655e-13	3.85302e-13	19.6997
ENSG00000146530	VWDE	protein_coding	-1.67917	-0.0139232	-7.48495	1.37605e-13	3.57148e-13	19.7032
ENSG00000114529	C3orf52	protein_coding	1.26311	3.33266	7.50152	1.21955e-13	3.17606e-13	19.7243
ENSG00000203760	CENPW	protein_coding	1.04958	2.73485	7.49967	1.23616e-13	3.21824e-13	19.7545
ENSG00000157214	STEAP2	protein_coding	-1.04292	4.47931	-7.56961	7.40956e-14	1.94994e-13	19.8217
ENSG00000171954	CYP4F22	protein_coding	-1.77923	1.15319	-7.52924	9.96142e-14	2.60892e-13	19.891
ENSG00000197599	CCDC154	protein_coding	1.26102	0.0529021	7.49029	1.32354e-13	3.43927e-13	19.906
ENSG00000186281	GPAT2	protein_coding	-1.11334	0.78746	-7.51974	1.06772e-13	2.79113e-13	19.9152
ENSG00000187017	ESPN	protein_coding	1.73968	3.70707	7.58275	6.72685e-14	1.77455e-13	20.3145
ENSG00000089127	OAS1	protein_coding	1.07317	5.53081	7.63254	4.65834e-14	1.24187e-13	20.3428
ENSG00000076864	RAP1GAP	protein_coding	1.05675	4.43122	7.61236	5.40761e-14	1.4362e-13	20.3581
ENSG00000120885	CLU	protein_coding	-1.16708	8.98149	-7.6416	4.35586e-14	1.16253e-13	20.3941
ENSG00000105388	CEACAM5	protein_coding	3.61661	1.55142	7.57091	7.33873e-14	1.93163e-13	20.4821
ENSG00000185479	KRT6B	protein_coding	-2.17862	2.26395	-7.63811	4.46986e-14	1.19274e-13	20.4843
ENSG00000165548	TMEM63C	protein_coding	1.78609	4.04748	7.61945	5.1319e-14	1.36464e-13	20.5454
ENSG00000172382	PRSS27	protein_coding	1.1601	1.39458	7.59428	6.1794e-14	1.63408e-13	20.5625
ENSG00000104953	TLE6	protein_coding	1.18647	1.58416	7.61742	5.20918e-14	1.3847e-13	20.7158
ENSG00000145506	NKD2	protein_coding	1.23058	2.29789	7.62825	4.80852e-14	1.28088e-13	20.738
ENSG00000147180	ZNF711	protein_coding	-1.10037	2.45751	-7.66644	3.6226e-14	9.71579e-14	20.7808
ENSG00000213638	ADAT3	protein_coding	1.00883	0.470374	7.62212	5.03134e-14	1.33836e-13	20.823
ENSG00000166450	PRTG	protein_coding	-1.06036	1.38121	-7.65886	3.83242e-14	1.02623e-13	20.8658
ENSG00000130222	GADD45G	protein_coding	1.20386	2.96812	7.65934	3.81882e-14	1.02295e-13	20.895
ENSG00000203995	ZYG11A	protein_coding	1.3175	1.88832	7.64545	4.2334e-14	1.13123e-13	20.9045
ENSG00000184305	CCSER1	protein_coding	-1.01341	1.48172	-7.69192	2.99691e-14	8.0831e-14	21.1022
ENSG00000175264	CHST1	protein_coding	1.49396	3.2007	7.7202	2.42676e-14	6.56967e-14	21.3429
ENSG00000179542	SLITRK4	protein_coding	-1.03416	1.62536	-7.74339	2.04e-14	5.54621e-14	21.4584
ENSG00000181649	PHLDA2	protein_coding	1.21908	2.44524	7.7349	2.17393e-14	5.90088e-14	21.5029
ENSG00000204516	MICB	protein_coding	1.02118	2.77989	7.74186	2.06357e-14	5.60731e-14	21.5032
ENSG00000162078	ZG16B	protein_coding	1.90665	5.4033	7.77658	1.58988e-14	4.35501e-14	21.5304
ENSG00000213145	CRIP1	protein_coding	1.25849	2.38217	7.74345	2.03906e-14	5.54465e-14	21.5717
ENSG00000163923	RPL39L	protein_coding	1.06718	3.47218	7.77549	1.60302e-14	4.38942e-14	21.6818
ENSG00000175318	GRAMD2A	protein_coding	-1.31507	2.50625	-7.79905	1.34231e-14	3.68942e-14	21.7289
ENSG00000173621	LRFN4	protein_coding	1.03285	3.82297	7.79135	1.42258e-14	3.90583e-14	21.7459
ENSG00000152137	HSPB8	protein_coding	-1.37471	4.52754	-7.83841	9.96848e-15	2.75576e-14	21.7775
ENSG00000272398	CD24	protein_coding	1.37817	9.12628	7.84855	9.23122e-15	2.55611e-14	21.8463
ENSG00000167701	GPT	protein_coding	-1.25339	1.50899	-7.79881	1.34481e-14	3.69561e-14	21.8559
ENSG00000101194	SLC17A9	protein_coding	1.29932	2.44596	7.78496	1.49273e-14	4.09622e-14	21.8775
ENSG00000125378	BMP4	protein_coding	-1.09694	2.98851	-7.82898	1.07064e-14	2.95548e-14	21.8924
ENSG00000134827	TCN1	protein_coding	-2.27865	0.584002	-7.81325	1.20588e-14	3.3228e-14	21.988
ENSG00000183734	ASCL2	protein_coding	1.62923	0.888416	7.80176	1.31513e-14	3.61733e-14	22.1463
ENSG00000139547	RDH16	protein_coding	1.46339	0.34702	7.80822	1.25255e-14	3.44704e-14	22.2142
ENSG00000111796	KLRB1	protein_coding	-1.03071	0.679734	-7.84056	9.80779e-15	2.71183e-14	22.279
ENSG00000064270	ATP2C2	protein_coding	1.3995	3.59486	7.85501	8.78969e-15	2.43606e-14	22.2932
ENSG00000183844	FAM3B	protein_coding	-1.7395	1.48256	-7.87461	7.57368e-15	2.10553e-14	22.3853
ENSG00000173894	CBX2	protein_coding	1.72493	3.48886	7.86951	7.87321e-15	2.18721e-14	22.4391
ENSG00000164188	RANBP3L	protein_coding	-1.40897	0.999915	-7.87298	7.66803e-15	2.13137e-14	22.4597
ENSG00000134215	VAV3	protein_coding	1.21613	6.86911	7.94126	4.55298e-15	1.27902e-14	22.5363
ENSG00000162998	FRZB	protein_coding	-1.00873	3.79444	-7.93084	4.93149e-15	1.38289e-14	22.5597
ENSG00000163814	CDCP1	protein_coding	1.04706	5.44401	7.93192	4.89087e-15	1.37217e-14	22.5758
ENSG00000166823	MESP1	protein_coding	-1.38866	0.97512	-7.89165	6.65203e-15	1.8547e-14	22.6006
ENSG00000183876	ARSI	protein_coding	1.29441	1.62044	7.87722	7.42461e-15	2.06521e-14	22.6337
ENSG00000107485	GATA3	protein_coding	1.5375	8.26688	7.96021	3.93702e-15	1.10945e-14	22.6645
ENSG00000105472	CLEC11A	protein_coding	1.11819	3.47028	7.91783	5.44739e-15	1.52439e-14	22.7498
ENSG00000196917	HCAR1	protein_coding	-1.26228	4.50299	-7.96772	3.71655e-15	1.04887e-14	22.7546
ENSG00000142273	CBLC	protein_coding	1.79399	3.64919	7.92584	5.12379e-15	1.43568e-14	22.8563
ENSG00000138669	PRKG2	protein_coding	-1.15607	0.219294	-7.9173	5.46923e-15	1.53022e-14	22.8829
ENSG00000141854	MISP3	protein_coding	1.20978	3.24635	7.93527	4.76693e-15	1.33814e-14	22.9151
ENSG00000172379	ARNT2	protein_coding	1.50949	5.17321	7.97673	3.46777e-15	9.8011e-15	23.0011
ENSG00000106236	NPTX2	protein_coding	1.47204	0.439825	7.91433	5.59476e-15	1.56448e-14	23.0019
ENSG00000185522	LMNTD2	protein_coding	1.15482	1.30643	7.92841	5.02386e-15	1.40845e-14	23.0342
ENSG00000127903	ZNF835	protein_coding	-1.08396	0.377341	-7.9398	4.60438e-15	1.29298e-14	23.0432
ENSG00000183813	CCR4	protein_coding	1.52291	0.984542	7.92476	5.16615e-15	1.44728e-14	23.0502
ENSG00000157193	LRP8	protein_coding	1.12943	3.14809	7.95787	4.0084e-15	1.12915e-14	23.087
ENSG00000119866	BCL11A	protein_coding	-1.6835	1.35937	-7.96857	3.69222e-15	1.0422e-14	23.1169
ENSG00000118849	RARRES1	protein_coding	-1.40328	4.09322	-8.01417	2.59833e-15	7.38612e-15	23.1324
ENSG00000127084	FGD3	protein_coding	1.47767	4.97465	8.01212	2.63994e-15	7.50019e-15	23.2935
ENSG00000145861	C1QTNF2	protein_coding	-1.00219	0.302687	-7.9749	3.51674e-15	9.93398e-15	23.3196
ENSG00000163235	TGFA	protein_coding	-1.07264	2.65473	-8.01591	2.56362e-15	7.29149e-15	23.3617
ENSG00000007933	FMO3	protein_coding	-1.111	1.10541	-8.01062	2.67059e-15	7.58585e-15	23.5087
ENSG00000188833	ENTPD8	protein_coding	2.01259	0.377166	7.99596	2.9904e-15	8.46755e-15	23.6295
ENSG00000175946	KLHL38	protein_coding	1.51348	0.0456083	8.00398	2.81108e-15	7.97752e-15	23.6906
ENSG00000178363	CALML3	protein_coding	-2.15192	0.644064	-8.03975	2.13195e-15	6.08411e-15	23.6976
ENSG00000127585	FBXL16	protein_coding	1.81355	4.14761	8.04743	2.00878e-15	5.73797e-15	23.7214
ENSG00000107105	ELAVL2	protein_coding	1.64529	0.311294	8.01003	2.68272e-15	7.6189e-15	23.7323
ENSG00000017483	SLC38A5	protein_coding	1.26345	2.43171	8.06175	1.79755e-15	5.14327e-15	23.9571
ENSG00000153898	MCOLN2	protein_coding	1.09509	1.46562	8.06218	1.79155e-15	5.12705e-15	24.031
ENSG00000174469	CNTNAP2	protein_coding	3.41155	2.82744	8.06797	1.71276e-15	4.90434e-15	24.117
ENSG00000099985	OSM	protein_coding	1.3053	0.665584	8.07402	1.63421e-15	4.68378e-15	24.1904
ENSG00000154274	C4orf19	protein_coding	-1.33296	1.44701	-8.10793	1.25481e-15	3.60859e-15	24.1937
ENSG00000007062	PROM1	protein_coding	-2.12902	3.844	-8.16455	8.05644e-16	2.33444e-15	24.2714
ENSG00000186827	TNFRSF4	protein_coding	1.0293	1.37864	8.09632	1.37372e-15	3.94831e-15	24.2931
ENSG00000178222	RNF212	protein_coding	-1.45716	0.490049	-8.13156	1.04335e-15	3.0101e-15	24.4672
ENSG00000169962	TAS1R3	protein_coding	1.38095	0.247763	8.11255	1.21042e-15	3.48225e-15	24.5113
ENSG00000180481	GLIPR1L2	protein_coding	-1.01573	0.406346	-8.13344	1.02814e-15	2.9679e-15	24.5206
ENSG00000111799	COL12A1	protein_coding	1.10996	8.53127	8.23428	4.65124e-16	1.36352e-15	24.7789
ENSG00000111052	LIN7A	protein_coding	-1.38836	2.78855	-8.2119	5.55036e-16	1.62026e-15	24.8038
ENSG00000261115	TMEM178B	protein_coding	-1.54277	1.08723	-8.18858	6.67033e-16	1.94053e-15	24.8398
ENSG00000107954	NEURL1	protein_coding	2.3786	1.94815	8.16367	8.11234e-16	2.3493e-15	24.8518
ENSG00000149968	MMP3	protein_coding	2.15647	2.54456	8.17908	7.18745e-16	2.08581e-15	24.9117
ENSG00000135773	CAPN9	protein_coding	1.94108	1.65684	8.19656	6.26417e-16	1.82515e-15	25.1027
ENSG00000141736	ERBB2	protein_coding	1.16454	8.52339	8.29784	2.80897e-16	8.31752e-16	25.2752
ENSG00000171649	ZIK1	protein_coding	-1.06465	1.86097	-8.26144	3.75103e-16	1.10471e-15	25.36
ENSG00000100505	TRIM9	protein_coding	-1.17444	1.09498	-8.25387	3.98309e-16	1.1717e-15	25.3808
ENSG00000176920	FUT2	protein_coding	1.44962	2.47819	8.24515	4.268e-16	1.25358e-15	25.3823
ENSG00000123388	HOXC11	protein_coding	3.0382	1.32655	8.22641	4.94978e-16	1.44881e-15	25.3918
ENSG00000133019	CHRM3	protein_coding	-1.52882	0.260957	-8.25185	4.04725e-16	1.19011e-15	25.4164
ENSG00000102466	FGF14	protein_coding	-1.15123	0.731984	-8.26309	3.70223e-16	1.09076e-15	25.4891
ENSG00000109586	GALNT7	protein_coding	1.02752	6.35928	8.33181	2.14235e-16	6.37947e-16	25.5664
ENSG00000171346	KRT15	protein_coding	-2.27178	5.58785	-8.33446	2.09751e-16	6.25082e-16	25.5669
ENSG00000185697	MYBL1	protein_coding	1.43571	3.28741	8.2799	3.23968e-16	9.56876e-16	25.5739
ENSG00000124813	RUNX2	protein_coding	1.09225	3.93877	8.31636	2.42362e-16	7.20092e-16	25.7518
ENSG00000055732	MCOLN3	protein_coding	-1.18592	1.37973	-8.30662	2.61928e-16	7.7724e-16	25.7582
ENSG00000160781	PAQR6	protein_coding	1.31743	1.97451	8.29063	2.97488e-16	8.80536e-16	25.7721
ENSG00000170558	CDH2	protein_coding	1.6	1.87053	8.31642	2.42238e-16	7.19929e-16	25.9994
ENSG00000128342	LIF	protein_coding	-1.05576	2.40247	-8.36903	1.59048e-16	4.76583e-16	26.1338
ENSG00000139438	FAM222A	protein_coding	1.06189	2.88454	8.35118	1.83496e-16	5.48334e-16	26.1454
ENSG00000145824	CXCL14	protein_coding	-2.04625	6.49214	-8.40776	1.16515e-16	3.51756e-16	26.1624
ENSG00000130208	APOC1	protein_coding	1.16564	5.17815	8.39224	1.32002e-16	3.97411e-16	26.175
ENSG00000169715	MT1E	protein_coding	-1.16012	4.17553	-8.40758	1.16677e-16	3.52174e-16	26.1987
ENSG00000182600	C2orf82	protein_coding	-1.30851	0.84299	-8.35804	1.73697e-16	5.19358e-16	26.2161
ENSG00000121207	LRAT	protein_coding	-1.75259	0.0606295	-8.35514	1.77769e-16	5.31428e-16	26.2313
ENSG00000081052	COL4A4	protein_coding	-1.17605	0.995017	-8.3674	1.61142e-16	4.82479e-16	26.281
ENSG00000110628	SLC22A18	protein_coding	1.01325	4.23408	8.39607	1.28006e-16	3.85609e-16	26.3256
ENSG00000138798	EGF	protein_coding	-1.55301	2.21905	-8.39653	1.27533e-16	3.8426e-16	26.3287
ENSG00000196368	NUDT11	protein_coding	-1.09672	0.445163	-8.38358	1.41516e-16	4.25217e-16	26.4652
ENSG00000101276	SLC52A3	protein_coding	1.20785	4.08728	8.40864	1.1569e-16	3.49402e-16	26.4716
ENSG00000181085	MAPK15	protein_coding	2.06656	2.66655	8.38504	1.39872e-16	4.20461e-16	26.5094
ENSG00000115598	IL1RL2	protein_coding	-1.24477	0.165384	-8.39524	1.28864e-16	3.88115e-16	26.5723
ENSG00000169783	LINGO1	protein_coding	1.73394	3.45364	8.40858	1.15745e-16	3.495e-16	26.5973
ENSG00000163032	VSNL1	protein_coding	-1.32341	1.60287	-8.42741	9.94464e-17	3.01177e-16	26.6794
ENSG00000270885	RASL10B	protein_coding	-1.0659	1.43282	-8.428	9.89723e-17	2.9986e-16	26.7192
ENSG00000163520	FBLN2	protein_coding	-1.18165	6.83984	-8.49295	5.85048e-17	1.7928e-16	26.8286
ENSG00000142185	TRPM2	protein_coding	1.05333	3.89502	8.46014	7.63328e-17	2.3242e-16	26.8894
ENSG00000196890	HIST3H2BB	protein_coding	2.09136	0.0789351	8.41629	1.08776e-16	3.2904e-16	26.8898
ENSG00000123364	HOXC13	protein_coding	2.68307	2.20621	8.44067	8.93518e-17	2.71412e-16	27.0252
ENSG00000124491	F13A1	protein_coding	-1.29047	5.11241	-8.51999	4.69532e-17	1.4452e-16	27.0378
ENSG00000111335	OAS2	protein_coding	1.24117	6.19291	8.52222	4.61108e-17	1.42012e-16	27.1068
ENSG00000276547	PCDHGB5	protein_coding	-1.3678	1.35296	-8.48135	6.4279e-17	1.96439e-16	27.1292
ENSG00000141527	CARD14	protein_coding	1.10718	3.34051	8.48356	6.31366e-17	1.93125e-16	27.1564
ENSG00000181652	ATG9B	protein_coding	1.1283	1.08915	8.46051	7.61078e-17	2.31781e-16	27.1689
ENSG00000181617	FDCSP	protein_coding	-2.67573	0.438165	-8.48736	6.1218e-17	1.87331e-16	27.17
ENSG00000183196	CHST6	protein_coding	1.60657	0.696042	8.46476	7.35315e-17	2.24069e-16	27.254
ENSG00000131746	TNS4	protein_coding	-1.70131	3.95796	-8.54273	3.90064e-17	1.20472e-16	27.269
ENSG00000139629	GALNT6	protein_coding	1.43721	6.95247	8.55829	3.43511e-17	1.06503e-16	27.3605
ENSG00000124143	ARHGAP40	protein_coding	-2.50749	0.723304	-8.51287	4.9757e-17	1.52903e-16	27.3612
ENSG00000102890	ELMO3	protein_coding	1.02443	4.59287	8.54082	3.96192e-17	1.2234e-16	27.4369
ENSG00000124839	RAB17	protein_coding	1.31286	4.38736	8.54398	3.86133e-17	1.19306e-16	27.5304
ENSG00000156127	BATF	protein_coding	1.29874	3.1646	8.55226	3.6086e-17	1.11701e-16	27.7418
ENSG00000148848	ADAM12	protein_coding	1.27936	6.07544	8.60657	2.31263e-17	7.23323e-17	27.8007
ENSG00000112655	PTK7	protein_coding	1.01112	6.81914	8.61513	2.15559e-17	6.75035e-17	27.8089
ENSG00000196787	HIST1H2AG	protein_coding	1.90087	0.763644	8.5437	3.87014e-17	1.19554e-16	27.8925
ENSG00000144040	SFXN5	protein_coding	1.04454	4.53864	8.60473	2.34786e-17	7.34191e-17	27.957
ENSG00000006327	TNFRSF12A	protein_coding	1.14819	5.10845	8.61752	2.11357e-17	6.62149e-17	27.9934
ENSG00000072195	SPEG	protein_coding	-1.0105	3.60753	-8.62247	2.02935e-17	6.36675e-17	27.9988
ENSG00000164120	HPGD	protein_coding	-1.63555	1.69493	-8.62476	1.99141e-17	6.25287e-17	28.2133
ENSG00000169047	IRS1	protein_coding	-1.10451	5.77695	-8.68403	1.2209e-17	3.86528e-17	28.3595
ENSG00000144802	NFKBIZ	protein_coding	-1.21914	4.5327	-8.68557	1.20541e-17	3.81944e-17	28.4067
ENSG00000111087	GLI1	protein_coding	-1.17737	-0.00785634	-8.62327	2.01601e-17	6.32753e-17	28.4158
ENSG00000084628	NKAIN1	protein_coding	3.51689	3.36802	8.62146	2.04626e-17	6.41718e-17	28.4384
ENSG00000117152	RGS4	protein_coding	1.45889	2.87723	8.65108	1.6031e-17	5.05542e-17	28.5784
ENSG00000164078	MST1R	protein_coding	1.28876	3.89018	8.68424	1.2188e-17	3.85946e-17	28.7262
ENSG00000114656	KIAA1257	protein_coding	1.41519	0.733673	8.65378	1.56776e-17	4.94499e-17	28.7645
ENSG00000077942	FBLN1	protein_coding	-1.06659	7.51732	-8.73974	7.68819e-18	2.45694e-17	28.85
ENSG00000154760	SLFN13	protein_coding	-1.19968	3.2322	-8.7254	8.66262e-18	2.76026e-17	28.8705
ENSG00000214050	FBXO16	protein_coding	1.29478	1.55607	8.67504	1.31516e-17	4.15597e-17	28.8753
ENSG00000177380	PPFIA3	protein_coding	1.11296	3.47037	8.73594	7.93526e-18	2.53484e-17	29.1843
ENSG00000203896	LIME1	protein_coding	1.11777	0.623639	8.7201	9.05261e-18	2.88333e-17	29.2972
ENSG00000136490	LIMD2	protein_coding	1.25365	3.70645	8.75538	6.74922e-18	2.15958e-17	29.3295
ENSG00000164309	CMYA5	protein_coding	-1.21054	4.49425	-8.79903	4.68673e-18	1.50848e-17	29.3424
ENSG00000233822	HIST1H2BN	protein_coding	1.24619	1.10712	8.76647	6.15275e-18	1.97286e-17	29.6523
ENSG00000135114	OASL	protein_coding	1.70117	3.31516	8.79247	4.9514e-18	1.59132e-17	29.7139
ENSG00000196405	EVL	protein_coding	1.0884	7.46756	8.85232	2.99658e-18	9.72474e-18	29.7462
ENSG00000184986	TMEM121	protein_coding	1.36031	1.70815	8.78498	5.27147e-18	1.69312e-17	29.7669
ENSG00000175287	PHYHD1	protein_coding	-1.45701	3.56795	-8.84622	3.15428e-18	1.023e-17	29.8003
ENSG00000177675	CD163L1	protein_coding	-1.08613	2.21402	-8.82468	3.77997e-18	1.22203e-17	29.8435
ENSG00000049192	ADAMTS6	protein_coding	1.06008	1.41847	8.79578	4.81618e-18	1.54917e-17	29.8578
ENSG00000161513	FDXR	protein_coding	1.01886	3.72546	8.82723	3.70002e-18	1.1972e-17	29.8941
ENSG00000016402	IL20RA	protein_coding	-1.48731	3.41965	-8.86768	2.63286e-18	8.5753e-18	29.9955
ENSG00000177076	ACER2	protein_coding	-1.09769	1.93361	-8.84007	3.32166e-18	1.0766e-17	30.0027
ENSG00000167207	NOD2	protein_coding	1.22724	2.78042	8.82911	3.64216e-18	1.17923e-17	30.0318
ENSG00000173110	HSPA6	protein_coding	1.29167	2.15276	8.8223	3.85632e-18	1.24593e-17	30.0337
ENSG00000147804	SLC39A4	protein_coding	1.48013	3.92254	8.85848	2.84508e-18	9.2468e-18	30.1786
ENSG00000184730	APOBR	protein_coding	1.30114	3.50246	8.85864	2.84116e-18	9.23602e-18	30.2108
ENSG00000196517	SLC6A9	protein_coding	1.24104	4.23869	8.87296	2.51828e-18	8.20911e-18	30.23
ENSG00000163293	NIPAL1	protein_coding	-1.28408	1.31822	-8.8699	2.58399e-18	8.41795e-18	30.3139
ENSG00000004838	ZMYND10	protein_coding	2.00234	2.77674	8.86249	2.75066e-18	8.94566e-18	30.3645
ENSG00000272674	PCDHB16	protein_coding	-1.08473	2.26218	-8.89225	2.13986e-18	7.00393e-18	30.399
ENSG00000167646	DNAAF3	protein_coding	2.00392	0.862092	8.86351	2.7271e-18	8.87281e-18	30.5042
ENSG00000227051	C14orf132	protein_coding	-1.18385	4.14892	-8.94229	1.40077e-18	4.61945e-18	30.5629
ENSG00000188803	SHISA6	protein_coding	-1.43224	0.849116	-8.89677	2.05963e-18	6.74566e-18	30.5697
ENSG00000151012	SLC7A11	protein_coding	1.52461	2.22524	8.88653	2.24572e-18	7.33783e-18	30.5782
ENSG00000139970	RTN1	protein_coding	-1.22702	3.42526	-8.94074	1.41927e-18	4.67844e-18	30.6229
ENSG00000133083	DCLK1	protein_coding	-1.34944	4.51888	-8.9544	1.26384e-18	4.1751e-18	30.6295
ENSG00000144395	CCDC150	protein_coding	1.01277	0.599981	8.88521	2.27098e-18	7.41563e-18	30.6553
ENSG00000183317	EPHA10	protein_coding	1.60995	2.37905	8.90231	1.96552e-18	6.44159e-18	30.704
ENSG00000166920	C15orf48	protein_coding	1.8732	3.7806	8.91713	1.7338e-18	5.69437e-18	30.7224
ENSG00000188064	WNT7B	protein_coding	2.02155	3.58671	8.92634	1.60366e-18	5.27601e-18	30.8307
ENSG00000124171	PARD6B	protein_coding	1.7275	4.67292	8.95399	1.26821e-18	4.18863e-18	30.9063
ENSG00000146038	DCDC2	protein_coding	-1.92947	1.52512	-8.9725	1.0835e-18	3.59332e-18	31.0843
ENSG00000128578	STRIP2	protein_coding	1.0688	1.24825	8.96682	1.13713e-18	3.76709e-18	31.2936
ENSG00000203814	HIST2H2BF	protein_coding	1.81141	0.437878	8.9674	1.13159e-18	3.74954e-18	31.3788
ENSG00000121552	CSTA	protein_coding	-1.28318	2.34339	-9.0172	7.39981e-19	2.46962e-18	31.412
ENSG00000143590	EFNA3	protein_coding	1.47385	3.28759	9.00905	7.93353e-19	2.64486e-18	31.5092
ENSG00000074527	NTN4	protein_coding	-1.63578	6.17405	-9.0624	5.02397e-19	1.68813e-18	31.522
ENSG00000131771	PPP1R1B	protein_coding	-2.33568	4.55814	-9.06345	4.97897e-19	1.67412e-18	31.5338
ENSG00000150627	WDR17	protein_coding	-1.72334	0.0583622	-9.00715	8.06304e-19	2.68569e-18	31.5482
ENSG00000141682	PMAIP1	protein_coding	1.44569	3.47007	9.02462	6.94486e-19	2.32032e-18	31.6155
ENSG00000101850	GPR143	protein_coding	1.57283	1.7029	9.01465	7.56288e-19	2.52239e-18	31.6964
ENSG00000204839	MROH6	protein_coding	1.40503	2.91523	9.03479	6.36592e-19	2.13015e-18	31.7536
ENSG00000156218	ADAMTSL3	protein_coding	-1.05835	2.54299	-9.0672	4.82084e-19	1.62273e-18	31.8275
ENSG00000142494	SLC47A1	protein_coding	-1.11217	1.09683	-9.05273	5.45845e-19	1.83171e-18	31.8827
ENSG00000147889	CDKN2A	protein_coding	1.82801	3.0116	9.05	5.58801e-19	1.87436e-18	31.9051
ENSG00000128422	KRT17	protein_coding	-2.73137	5.19086	-9.10987	3.33933e-19	1.13278e-18	31.932
ENSG00000101187	SLCO4A1	protein_coding	-1.27977	1.00612	-9.0898	3.96946e-19	1.34177e-18	32.1927
ENSG00000197774	EME2	protein_coding	1.12763	3.67907	9.10665	3.43338e-19	1.16391e-18	32.26
ENSG00000114631	PODXL2	protein_coding	1.42664	5.02408	9.13692	2.64364e-19	9.01184e-19	32.3653
ENSG00000174348	PODN	protein_coding	-1.28359	5.33206	-9.16415	2.08865e-19	7.15827e-19	32.3824
ENSG00000113205	PCDHB3	protein_coding	-1.29817	0.865145	-9.12296	2.98265e-19	1.01426e-18	32.488
ENSG00000187642	PERM1	protein_coding	1.26028	0.835879	9.10375	3.52021e-19	1.19281e-18	32.4923
ENSG00000160326	SLC2A6	protein_coding	1.24645	2.13872	9.11568	3.17606e-19	1.07859e-18	32.4942
ENSG00000104432	IL7	protein_coding	-1.03657	0.101128	-9.12341	2.97101e-19	1.01075e-18	32.5757
ENSG00000140678	ITGAX	protein_coding	1.0371	4.06028	9.15258	2.3088e-19	7.888e-19	32.5883
ENSG00000158220	ESYT3	protein_coding	-1.38963	0.211223	-9.13065	2.79082e-19	9.50508e-19	32.6074
ENSG00000145908	ZNF300	protein_coding	-1.08786	1.84499	-9.14938	2.37356e-19	8.10746e-19	32.6271
ENSG00000277075	HIST1H2AE	protein_coding	2.1082	0.966964	9.1163	3.15906e-19	1.07306e-18	32.6277
ENSG00000068831	RASGRP2	protein_coding	-1.0302	1.68575	-9.16283	2.11251e-19	7.23518e-19	32.7631
ENSG00000163606	CD200R1	protein_coding	-1.05492	0.291765	-9.17165	1.95708e-19	6.71187e-19	32.9696
ENSG00000158714	SLAMF8	protein_coding	1.44182	3.35857	9.18334	1.76828e-19	6.07939e-19	32.9776
ENSG00000063127	SLC6A16	protein_coding	-1.18895	0.185258	-9.1749	1.90269e-19	6.52973e-19	32.9987
ENSG00000127249	ATP13A4	protein_coding	-1.89074	0.90629	-9.19299	1.62605e-19	5.60173e-19	33.0405
ENSG00000145244	CORIN	protein_coding	1.75522	1.74376	9.18089	1.80625e-19	6.20713e-19	33.1147
ENSG00000146950	SHROOM2	protein_coding	1.11527	4.04777	9.21582	1.33324e-19	4.60861e-19	33.1446
ENSG00000141741	MIEN1	protein_coding	1.23153	5.57306	9.24633	1.02173e-19	3.55188e-19	33.2065
ENSG00000143248	RGS5	protein_coding	-1.20451	6.73816	-9.26203	8.90745e-20	3.1043e-19	33.2351
ENSG00000038945	MSR1	protein_coding	1.0832	5.0886	9.2529	9.64732e-20	3.35832e-19	33.3067
ENSG00000254726	MEX3A	protein_coding	1.76148	4.75095	9.24518	1.03206e-19	3.58699e-19	33.3806
ENSG00000167971	CASKIN1	protein_coding	1.59732	0.577354	9.21299	1.36647e-19	4.72131e-19	33.4531
ENSG00000165591	FAAH2	protein_coding	1.12446	3.63623	9.25462	9.50324e-20	3.30968e-19	33.5369
ENSG00000160188	RSPH1	protein_coding	1.6955	2.2292	9.24159	1.06495e-19	3.69961e-19	33.598
ENSG00000169436	COL22A1	protein_coding	2.03129	1.34119	9.24006	1.07918e-19	3.74648e-19	33.6651
ENSG00000158125	XDH	protein_coding	-1.65903	1.84215	-9.28605	7.21802e-20	2.52763e-19	33.747
ENSG00000176788	BASP1	protein_coding	1.08851	4.93447	9.30089	6.33695e-20	2.22419e-19	33.7471
ENSG00000124749	COL21A1	protein_coding	-1.23382	1.00454	-9.2729	8.09915e-20	2.82776e-19	33.7669
ENSG00000113494	PRLR	protein_coding	1.32333	7.36164	9.32748	5.01696e-20	1.76983e-19	33.7933
ENSG00000182584	ACTL10	protein_coding	1.14024	1.05004	9.25904	9.14362e-20	3.18588e-19	33.8002
ENSG00000149043	SYT8	protein_coding	-2.28561	0.332466	-9.28233	7.45707e-20	2.60895e-19	33.8382
ENSG00000169435	RASSF6	protein_coding	-1.43305	2.70744	-9.31527	5.58537e-20	1.96581e-19	33.9046
ENSG00000051128	HOMER3	protein_coding	1.03308	4.60682	9.32011	5.35266e-20	1.88478e-19	33.9536
ENSG00000086205	FOLH1	protein_coding	-1.11836	1.62409	-9.31502	5.5975e-20	1.96963e-19	34.0785
ENSG00000102452	NALCN	protein_coding	-1.32437	1.2529	-9.31249	5.72342e-20	2.01116e-19	34.0797
ENSG00000168394	TAP1	protein_coding	1.09508	6.5496	9.37087	3.42224e-20	1.21795e-19	34.1919
ENSG00000165996	HACD1	protein_coding	-1.2411	0.8713	-9.32075	5.32279e-20	1.87512e-19	34.1926
ENSG00000103490	PYCARD	protein_coding	1.47796	4.64735	9.35094	4.08049e-20	1.44514e-19	34.2714
ENSG00000075223	SEMA3C	protein_coding	-1.30895	6.91745	-9.3934	2.80411e-20	1.00193e-19	34.3857
ENSG00000147231	CXorf57	protein_coding	-1.25651	0.191535	-9.33799	4.57336e-20	1.6167e-19	34.4007
ENSG00000262814	MRPL12	protein_coding	1.26204	3.69983	9.36767	3.52029e-20	1.25109e-19	34.5182
ENSG00000064655	EYA2	protein_coding	-1.25332	3.72253	-9.40106	2.62046e-20	9.3828e-20	34.5348
ENSG00000186564	FOXD2	protein_coding	1.41766	0.705561	9.34087	4.45897e-20	1.57663e-19	34.5434
ENSG00000137331	IER3	protein_coding	1.19914	6.19648	9.41152	2.38845e-20	8.57218e-20	34.5786
ENSG00000215018	COL28A1	protein_coding	-1.35807	0.434167	-9.36199	3.70141e-20	1.31332e-19	34.5834
ENSG00000171631	P2RY6	protein_coding	1.25259	1.85945	9.35808	3.8314e-20	1.3585e-19	34.605
ENSG00000243449	C4orf48	protein_coding	1.56189	0.861157	9.36212	3.69714e-20	1.31212e-19	34.7265
ENSG00000128011	LRFN1	protein_coding	1.25194	2.17201	9.38244	3.0898e-20	1.10195e-19	34.7939
ENSG00000232040	ZBED9	protein_coding	-1.98993	0.0266383	-9.39226	2.83259e-20	1.01187e-19	34.8397
ENSG00000157927	RADIL	protein_coding	-1.15793	1.71288	-9.40575	2.51368e-20	9.01527e-20	34.8514
ENSG00000174276	ZNHIT2	protein_coding	1.00643	3.27367	9.40498	2.53096e-20	9.07298e-20	34.8707
ENSG00000069188	SDK2	protein_coding	-1.55846	2.22153	-9.42074	2.20083e-20	7.91554e-20	34.8785
ENSG00000204991	SPIRE2	protein_coding	1.09929	3.12285	9.40334	2.568e-20	9.20146e-20	34.8807
ENSG00000126970	ZC4H2	protein_coding	-1.01329	2.28939	-9.43033	2.02127e-20	7.28344e-20	35.0085
ENSG00000010030	ETV7	protein_coding	1.50236	1.99283	9.4144	2.32827e-20	8.36602e-20	35.1028
ENSG00000169750	RAC3	protein_coding	1.18799	3.92022	9.44257	1.813e-20	6.53757e-20	35.1395
ENSG00000198363	ASPH	protein_coding	-1.06752	7.85039	-9.48242	1.27144e-20	4.61742e-20	35.1923
ENSG00000243364	EFNA4	protein_coding	1.16409	4.19999	9.4699	1.42164e-20	5.14335e-20	35.3433
ENSG00000146072	TNFRSF21	protein_coding	-1.02095	5.30881	-9.52052	9.04586e-21	3.30794e-20	35.4904
ENSG00000163462	TRIM46	protein_coding	1.37288	1.93181	9.46025	1.54915e-20	5.59936e-20	35.5026
ENSG00000154269	ENPP3	protein_coding	-1.41817	0.478336	-9.46798	1.44612e-20	5.23067e-20	35.5035
ENSG00000186854	TRABD2A	protein_coding	-1.2052	0.346883	-9.47749	1.32856e-20	4.818e-20	35.6111
ENSG00000187837	HIST1H1C	protein_coding	1.86117	5.42314	9.52796	8.46288e-21	3.09994e-20	35.7587
ENSG00000158859	ADAMTS4	protein_coding	1.27155	4.81971	9.52844	8.42682e-21	3.08748e-20	35.7747
ENSG00000139725	RHOF	protein_coding	1.01676	0.143102	9.48407	1.25283e-20	4.55093e-20	35.8086
ENSG00000144648	ACKR2	protein_coding	-1.43496	1.07133	-9.51489	9.51342e-21	3.47476e-20	35.8592
ENSG00000128710	HOXD10	protein_coding	-1.17896	-0.0963144	-9.50429	1.04594e-20	3.81027e-20	35.8868
ENSG00000198467	TPM2	protein_coding	-1.16462	6.50717	-9.56925	5.84271e-21	2.15153e-20	35.9236
ENSG00000196154	S100A4	protein_coding	-1.04497	5.96195	-9.59106	4.80148e-21	1.77494e-20	36.11
ENSG00000088756	ARHGAP28	protein_coding	-1.06321	2.54496	-9.5631	6.17499e-21	2.27115e-20	36.1368
ENSG00000225556	C2CD4D	protein_coding	1.18625	0.469139	9.52259	8.87952e-21	3.25022e-20	36.1393
ENSG00000140937	CDH11	protein_coding	1.2006	6.5668	9.59372	4.68817e-21	1.7339e-20	36.1634
ENSG00000088305	DNMT3B	protein_coding	1.12517	2.73011	9.56573	6.03057e-21	2.21857e-20	36.3505
ENSG00000133135	RNF128	protein_coding	-1.43681	1.81366	-9.60552	4.21511e-21	1.56424e-20	36.5798
ENSG00000176842	IRX5	protein_coding	1.10068	5.43235	9.63343	3.27621e-21	1.22264e-20	36.6165
ENSG00000206075	SERPINB5	protein_coding	-2.26428	2.53058	-9.63302	3.28822e-21	1.22682e-20	36.6493
ENSG00000186074	CD300LF	protein_coding	1.05765	1.104	9.58847	4.91491e-21	1.81556e-20	36.6758
ENSG00000167711	SERPINF2	protein_coding	-1.13121	1.71619	-9.61561	3.84813e-21	1.43048e-20	36.7107
ENSG00000117013	KCNQ4	protein_coding	-1.46491	0.496051	-9.61148	3.99425e-21	1.48372e-20	36.7689
ENSG00000078098	FAP	protein_coding	1.50731	4.88914	9.63974	3.09443e-21	1.1565e-20	36.7879
ENSG00000198835	GJC2	protein_coding	-1.01523	0.213358	-9.60861	4.09926e-21	1.52161e-20	36.7968
ENSG00000105519	CAPS	protein_coding	1.59819	4.74138	9.63681	3.17768e-21	1.18703e-20	36.7982
ENSG00000054219	LY75	protein_coding	-1.0611	3.11895	-9.64706	2.89626e-21	1.08461e-20	36.8107
ENSG00000061656	SPAG4	protein_coding	1.19698	1.86498	9.61692	3.80316e-21	1.41411e-20	36.8839
ENSG00000167749	KLK4	protein_coding	2.44843	0.230253	9.61006	4.04595e-21	1.50256e-20	36.9386
ENSG00000164687	FABP5	protein_coding	-1.16066	3.18609	-9.66631	2.43282e-21	9.14823e-21	36.9553
ENSG00000127129	EDN2	protein_coding	2.25131	1.54444	9.6253	3.52605e-21	1.31267e-20	37.0401
ENSG00000164855	TMEM184A	protein_coding	1.56774	4.02917	9.65545	2.6844e-21	1.00695e-20	37.0581
ENSG00000203747	FCGR3A	protein_coding	1.15702	5.77134	9.6882	1.99456e-21	7.52799e-21	37.0715
ENSG00000165215	CLDN3	protein_coding	1.92098	5.50588	9.67501	2.24811e-21	8.46613e-21	37.0817
ENSG00000008735	MAPK8IP2	protein_coding	2.20509	4.02661	9.65539	2.68574e-21	1.0072e-20	37.1111
ENSG00000174945	AMZ1	protein_coding	2.10089	0.755038	9.63195	3.32039e-21	1.23852e-20	37.1261
ENSG00000184349	EFNA5	protein_coding	-1.42743	3.73932	-9.69788	1.82653e-21	6.91089e-21	37.1557
ENSG00000102554	KLF5	protein_coding	-1.39027	4.07871	-9.71815	1.51899e-21	5.773e-21	37.3098
ENSG00000132854	KANK4	protein_coding	-1.46544	2.70759	-9.70342	1.73682e-21	6.58612e-21	37.3233
ENSG00000167861	HID1	protein_coding	1.24611	6.82088	9.72572	1.41775e-21	5.40302e-21	37.336
ENSG00000136982	DSCC1	protein_coding	1.16846	2.99243	9.67917	2.1649e-21	8.16085e-21	37.3405
ENSG00000149212	SESN3	protein_coding	-1.28917	5.71994	-9.72973	1.36691e-21	5.21578e-21	37.3546
ENSG00000099337	KCNK6	protein_coding	1.21875	5.4299	9.71871	1.51123e-21	5.74492e-21	37.3924
ENSG00000113805	CNTN3	protein_coding	-1.51923	0.896219	-9.68888	1.98217e-21	7.48308e-21	37.4204
ENSG00000008300	CELSR3	protein_coding	1.80073	3.04213	9.68677	2.02057e-21	7.62427e-21	37.4506
ENSG00000104447	TRPS1	protein_coding	1.11487	8.51219	9.74164	1.22621e-21	4.68827e-21	37.4716
ENSG00000111254	AKAP3	protein_coding	-1.04511	0.154046	-9.69046	1.95405e-21	7.38056e-21	37.5311
ENSG00000171714	ANO5	protein_coding	-1.91129	0.324547	-9.69889	1.80981e-21	6.85101e-21	37.5326
ENSG00000127083	OMD	protein_coding	-1.52176	2.76729	-9.72852	1.38203e-21	5.26952e-21	37.5356
ENSG00000105048	TNNT1	protein_coding	4.13575	2.63249	9.68199	2.1103e-21	7.95894e-21	37.5634
ENSG00000181444	ZNF467	protein_coding	1.27264	4.0645	9.72032	1.48928e-21	5.6657e-21	37.6001
ENSG00000170381	SEMA3E	protein_coding	-1.79612	2.40276	-9.73386	1.31638e-21	5.02671e-21	37.6081
ENSG00000138135	CH25H	protein_coding	-1.25041	0.822705	-9.72245	1.46061e-21	5.56217e-21	37.749
ENSG00000110492	MDK	protein_coding	1.22063	6.86828	9.7778	8.81119e-22	3.38068e-21	37.804
ENSG00000058085	LAMC2	protein_coding	-1.83967	5.26083	-9.78084	8.56973e-22	3.28969e-21	37.8207
ENSG00000141294	LRRC46	protein_coding	1.59699	1.76648	9.72111	1.47855e-21	5.6277e-21	37.8473
ENSG00000171951	SCG2	protein_coding	1.81062	0.627553	9.71698	1.53523e-21	5.8318e-21	37.8856
ENSG00000180998	GPR137C	protein_coding	1.0618	1.5766	9.73722	1.27668e-21	4.87756e-21	37.9729
ENSG00000189157	FAM47E	protein_coding	-1.14457	1.59818	-9.75532	1.08221e-21	4.14181e-21	37.9755
ENSG00000126759	CFP	protein_coding	-1.17881	0.247723	-9.75111	1.12465e-21	4.30212e-21	38.06
ENSG00000111331	OAS3	protein_coding	1.19843	6.57437	9.80925	6.6048e-22	2.55207e-21	38.1023
ENSG00000103260	METRN	protein_coding	1.84933	4.9364	9.7905	7.84426e-22	3.01575e-21	38.1827
ENSG00000106211	HSPB1	protein_coding	1.24418	8.4313	9.83222	5.34837e-22	2.07394e-21	38.2893
ENSG00000179750	APOBEC3B	protein_coding	2.09784	2.30498	9.77205	9.28746e-22	3.55895e-21	38.2976
ENSG00000130768	SMPDL3B	protein_coding	1.37712	3.70548	9.7936	7.62453e-22	2.93423e-21	38.3237
ENSG00000121966	CXCR4	protein_coding	1.05496	6.05502	9.83476	5.22519e-22	2.0272e-21	38.3624
ENSG00000115507	OTX1	protein_coding	2.156	0.751293	9.77515	9.02762e-22	3.46199e-21	38.4125
ENSG00000050767	COL23A1	protein_coding	-1.18925	0.159094	-9.8021	7.05266e-22	2.72169e-21	38.5304
ENSG00000101222	SPEF1	protein_coding	1.99054	0.373053	9.78849	7.99022e-22	3.07032e-21	38.5379
ENSG00000152082	MZT2B	protein_coding	1.18035	5.57599	9.85386	4.38292e-22	1.70519e-21	38.5925
ENSG00000085831	TTC39A	protein_coding	1.50117	6.34937	9.85912	4.17535e-22	1.6265e-21	38.5957
ENSG00000149243	KLHL35	protein_coding	1.46912	2.19388	9.80928	6.60299e-22	2.55202e-21	38.6048
ENSG00000082482	KCNK2	protein_coding	-1.69937	1.8428	-9.8355	5.1897e-22	2.01394e-21	38.6167
ENSG00000185187	SIGIRR	protein_coding	1.01235	5.17245	9.87646	3.55841e-22	1.39007e-21	38.831
ENSG00000178773	CPNE7	protein_coding	2.29759	1.97912	9.83104	5.40716e-22	2.0962e-21	38.8674
ENSG00000218336	TENM3	protein_coding	-1.32018	3.26806	-9.89427	3.01864e-22	1.18254e-21	38.9934
ENSG00000204131	NHSL2	protein_coding	-1.26647	1.08803	-9.8688	3.81886e-22	1.48991e-21	39.048
ENSG00000176485	PLA2G16	protein_coding	-1.27104	6.12449	-9.9254	2.26301e-22	8.91092e-22	39.1374
ENSG00000125730	C3	protein_coding	-1.41096	8.57332	-9.93262	2.11659e-22	8.34081e-22	39.286
ENSG00000198125	MB	protein_coding	1.79181	4.10882	9.90428	2.75166e-22	1.07989e-21	39.3211
ENSG00000139714	MORN3	protein_coding	1.2716	1.38099	9.88783	3.20363e-22	1.25469e-21	39.3663
ENSG00000143450	OAZ3	protein_coding	1.02339	2.27521	9.90062	2.84642e-22	1.1165e-21	39.4004
ENSG00000131981	LGALS3	protein_coding	-1.05005	7.15986	-9.95222	1.76447e-22	6.98566e-22	39.402
ENSG00000101134	DOK5	protein_coding	-1.08642	1.23884	-9.90902	2.63364e-22	1.0349e-21	39.4153
ENSG00000185090	MANEAL	protein_coding	1.35084	3.876	9.92432	2.28576e-22	8.9982e-22	39.4873
ENSG00000273802	HIST1H2BG	protein_coding	2.42492	1.30633	9.89707	2.94152e-22	1.15292e-21	39.51
ENSG00000065057	NTHL1	protein_coding	1.09307	3.80998	9.93956	1.98448e-22	7.82626e-22	39.6071
ENSG00000180573	HIST1H2AC	protein_coding	1.3011	6.13453	9.98205	1.33705e-22	5.31964e-22	39.7231
ENSG00000040608	RTN4R	protein_coding	1.18181	1.96482	9.93406	2.08842e-22	8.23405e-22	39.7415
ENSG00000166451	CENPN	protein_coding	1.0822	3.00138	9.95481	1.72259e-22	6.82163e-22	39.8358
ENSG00000120820	GLT8D2	protein_coding	-1.0392	3.95483	-9.99184	1.22055e-22	4.86376e-22	39.8394
ENSG00000186310	NAP1L3	protein_coding	-1.00241	1.49923	-9.97276	1.45781e-22	5.79258e-22	39.9824
ENSG00000196684	HSH2D	protein_coding	2.14437	3.33745	9.96769	1.52826e-22	6.06461e-22	40.0038
ENSG00000100170	SLC5A1	protein_coding	-2.32795	1.88529	-9.99951	1.1363e-22	4.53394e-22	40.0567
ENSG00000047634	SCML1	protein_coding	-1.05128	2.71025	-10.0067	1.06253e-22	4.24513e-22	40.1343
ENSG00000129451	KLK10	protein_coding	-2.60533	0.794964	-9.99759	1.15688e-22	4.61363e-22	40.15
ENSG00000149527	PLCH2	protein_coding	-1.43111	2.30701	-10.0165	9.69502e-23	3.88462e-22	40.2515
ENSG00000103024	NME3	protein_coding	1.23187	5.27921	10.0355	8.11877e-23	3.26331e-22	40.3045
ENSG00000081059	TCF7	protein_coding	-1.04325	3.82661	-10.048	7.22296e-23	2.9086e-22	40.3745
ENSG00000163993	S100P	protein_coding	4.42307	3.35378	9.99562	1.17823e-22	4.69756e-22	40.3936
ENSG00000167536	DHRS13	protein_coding	1.03827	2.2163	10.0161	9.7343e-23	3.89831e-22	40.4665
ENSG00000164694	FNDC1	protein_coding	1.86342	5.44	10.0523	6.93703e-23	2.79493e-22	40.5066
ENSG00000105619	TFPT	protein_coding	1.08806	3.91284	10.0391	7.85303e-23	3.15816e-22	40.512
ENSG00000132465	JCHAIN	protein_coding	-2.62193	6.05185	-10.073	5.71324e-23	2.30795e-22	40.531
ENSG00000166246	C16orf71	protein_coding	1.34943	1.35462	10.0164	9.70356e-23	3.88702e-22	40.5518
ENSG00000163435	ELF3	protein_coding	1.24521	7.11297	10.0784	5.43167e-23	2.19886e-22	40.556
ENSG00000134757	DSG3	protein_coding	-2.72119	1.42774	-10.0534	6.86462e-23	2.76722e-22	40.573
ENSG00000047617	ANO2	protein_coding	-1.36714	0.635494	-10.0413	7.69113e-23	3.09468e-22	40.6673
ENSG00000103269	RHBDL1	protein_coding	1.85559	1.18138	10.034	8.23469e-23	3.3073e-22	40.7509
ENSG00000164877	MICALL2	protein_coding	1.03628	4.59152	10.0755	5.58358e-23	2.25975e-22	40.7519
ENSG00000124635	HIST1H2BJ	protein_coding	1.89292	0.725178	10.0336	8.26477e-23	3.3185e-22	40.7691
ENSG00000162069	BICDL2	protein_coding	1.60625	4.40019	10.0677	6.00699e-23	2.42533e-22	40.7813
ENSG00000183048	SLC25A10	protein_coding	1.06705	4.20634	10.0747	5.62183e-23	2.27282e-22	40.7971
ENSG00000198300	PEG3	protein_coding	-1.81729	3.35236	-10.0957	4.61775e-23	1.87682e-22	40.8061
ENSG00000143127	ITGA10	protein_coding	-1.15909	2.17869	-10.0754	5.58549e-23	2.25993e-22	40.8376
ENSG00000171310	CHST11	protein_coding	1.02655	4.66718	10.0868	5.02225e-23	2.03851e-22	40.8412
ENSG00000102316	MAGED2	protein_coding	1.05759	9.12293	10.107	4.15288e-23	1.69193e-22	40.8425
ENSG00000109944	C11orf63	protein_coding	-1.04341	2.59841	-10.0845	5.12775e-23	2.07968e-22	40.871
ENSG00000184678	HIST2H2BE	protein_coding	1.56122	5.59137	10.0971	4.55764e-23	1.85387e-22	40.8746
ENSG00000182791	CCDC87	protein_coding	1.31735	0.462345	10.0643	6.19989e-23	2.50255e-22	41.0455
ENSG00000204922	UQCC3	protein_coding	1.07537	4.11603	10.1081	4.10944e-23	1.67468e-22	41.1231
ENSG00000144063	MALL	protein_coding	-1.28296	0.252939	-10.1087	4.0867e-23	1.66586e-22	41.33
ENSG00000237330	RNF223	protein_coding	1.88071	1.00351	10.0969	4.56742e-23	1.85735e-22	41.3443
ENSG00000124406	ATP8A1	protein_coding	-1.04798	3.61711	-10.1544	2.65572e-23	1.08894e-22	41.3852
ENSG00000141934	PLPP2	protein_coding	1.12913	6.10692	10.1674	2.34995e-23	9.64595e-23	41.4369
ENSG00000168542	COL3A1	protein_coding	1.41755	11.4294	10.1663	2.37345e-23	9.73981e-23	41.4754
ENSG00000262576	PCDHGA4	protein_coding	-1.3971	0.271397	-10.1276	3.42126e-23	1.39684e-22	41.4968
ENSG00000172572	PDE3A	protein_coding	-1.03836	2.64512	-10.1606	2.50564e-23	1.02795e-22	41.5729
ENSG00000166670	MMP10	protein_coding	2.76427	0.102422	10.1225	3.588e-23	1.46413e-22	41.6038
ENSG00000065833	ME1	protein_coding	-1.35882	3.73378	-10.1842	2.00487e-23	8.25833e-23	41.6234
ENSG00000156804	FBXO32	protein_coding	-1.14545	6.80312	-10.1951	1.80746e-23	7.4633e-23	41.6515
ENSG00000099812	MISP	protein_coding	3.36534	4.14884	10.1452	2.89691e-23	1.18529e-22	41.6666
ENSG00000197614	MFAP5	protein_coding	-1.55655	5.08266	-10.2089	1.58607e-23	6.56863e-23	41.7731
ENSG00000176531	PHLDB3	protein_coding	1.09257	3.62061	10.1718	2.25347e-23	9.2549e-23	41.7868
ENSG00000160097	FNDC5	protein_coding	-1.12533	0.48177	-10.1605	2.5063e-23	1.02795e-22	41.8053
ENSG00000137310	TCF19	protein_coding	1.00604	4.70151	10.2024	1.68734e-23	6.98049e-23	41.9124
ENSG00000152217	SETBP1	protein_coding	-1.07534	4.51497	-10.2308	1.288e-23	5.3618e-23	42.0144
ENSG00000159214	CCDC24	protein_coding	1.13858	3.86524	10.2178	1.45664e-23	6.04736e-23	42.1944
ENSG00000215252	GOLGA8B	protein_coding	-1.17829	3.12531	-10.237	1.21426e-23	5.05896e-23	42.2175
ENSG00000105219	CNTD2	protein_coding	2.44367	1.62084	10.1918	1.86519e-23	7.69336e-23	42.2193
ENSG00000165309	ARMC3	protein_coding	2.5027	-0.149037	10.1975	1.76717e-23	7.29889e-23	42.3046
ENSG00000180190	TDRP	protein_coding	-1.11516	3.28174	-10.25	1.07361e-23	4.48519e-23	42.3218
ENSG00000136997	MYC	protein_coding	-1.22954	6.36868	-10.2684	9.00391e-24	3.77705e-23	42.3341
ENSG00000134240	HMGCS2	protein_coding	-3.14436	1.74381	-10.2504	1.06917e-23	4.4679e-23	42.3359
ENSG00000144619	CNTN4	protein_coding	-1.50661	2.22352	-10.2466	1.10854e-23	4.6286e-23	42.3907
ENSG00000253313	C1orf210	protein_coding	1.18892	3.52954	10.2341	1.24844e-23	5.19997e-23	42.3932
ENSG00000100985	MMP9	protein_coding	2.75502	5.23313	10.2428	1.14891e-23	4.79324e-23	42.4256
ENSG00000087494	PTHLH	protein_coding	-1.61358	2.28069	-10.2597	9.7868e-24	4.09871e-23	42.4955
ENSG00000157765	SLC34A2	protein_coding	-2.70302	2.52362	-10.2873	7.51897e-24	3.16107e-23	42.6324
ENSG00000111863	ADTRP	protein_coding	-1.49167	0.48126	-10.2662	9.1999e-24	3.85715e-23	42.7759
ENSG00000167755	KLK6	protein_coding	-2.84027	0.265655	-10.2991	6.72028e-24	2.82918e-23	43.0076
ENSG00000174607	UGT8	protein_coding	-2.20541	0.544624	-10.3064	6.26557e-24	2.64139e-23	43.0989
ENSG00000155367	PPM1J	protein_coding	1.72003	2.65363	10.3242	5.28606e-24	2.23462e-23	43.3576
ENSG00000134709	HOOK1	protein_coding	1.16225	5.27355	10.3606	3.72867e-24	1.58634e-23	43.3588
ENSG00000172260	NEGR1	protein_coding	-1.31977	3.21597	-10.362	3.67949e-24	1.56673e-23	43.365
ENSG00000171533	MAP6	protein_coding	-1.14194	1.90562	-10.346	4.29077e-24	1.82143e-23	43.4109
ENSG00000254535	PABPC4L	protein_coding	-1.03519	0.81714	-10.3437	4.38658e-24	1.86107e-23	43.5088
ENSG00000183570	PCBP3	protein_coding	-1.46068	0.19713	-10.3433	4.39977e-24	1.86615e-23	43.5271
ENSG00000138759	FRAS1	protein_coding	-1.41602	2.27142	-10.3855	2.93346e-24	1.25396e-23	43.7143
ENSG00000105173	CCNE1	protein_coding	1.81912	1.92974	10.3765	3.20004e-24	1.36562e-23	43.912
ENSG00000148516	ZEB1	protein_coding	-1.00299	4.91052	-10.4475	1.61474e-24	6.96876e-24	44.0517
ENSG00000267795	SMIM22	protein_coding	2.68622	4.71371	10.4124	2.266e-24	9.72452e-24	44.0926
ENSG00000185347	C14orf80	protein_coding	1.21529	3.23231	10.4194	2.11714e-24	9.09334e-24	44.1788
ENSG00000124107	SLPI	protein_coding	-2.21345	3.94609	-10.4607	1.42055e-24	6.13937e-24	44.1939
ENSG00000138623	SEMA7A	protein_coding	1.1627	2.93028	10.422	2.06385e-24	8.86944e-24	44.2273
ENSG00000010932	FMO1	protein_coding	-1.36395	2.32248	-10.4447	1.65909e-24	7.15411e-24	44.2754
ENSG00000173272	MZT2A	protein_coding	1.21426	4.81497	10.4517	1.55049e-24	6.69339e-24	44.2876
ENSG00000157227	MMP14	protein_coding	1.06262	8.40769	10.4912	1.05707e-24	4.59839e-24	44.4597
ENSG00000259207	ITGB3	protein_coding	-1.15886	1.2947	-10.4689	1.3126e-24	5.68731e-24	44.649
ENSG00000169245	CXCL10	protein_coding	2.85263	4.20411	10.4675	1.32977e-24	5.7568e-24	44.6732
ENSG00000077782	FGFR1	protein_coding	-1.22358	6.79475	-10.5146	8.42485e-25	3.68063e-24	44.6911
ENSG00000073910	FRY	protein_coding	-1.01116	5.07305	-10.5184	8.11779e-25	3.55055e-24	44.7266
ENSG00000167183	PRR15L	protein_coding	1.84584	5.07846	10.5065	9.11274e-25	3.97661e-24	44.8657
ENSG00000134028	ADAMDEC1	protein_coding	2.78951	1.56837	10.4712	1.28283e-24	5.56304e-24	44.8794
ENSG00000165644	COMTD1	protein_coding	1.38883	2.77304	10.4873	1.0976e-24	4.77336e-24	44.8819
ENSG00000187583	PLEKHN1	protein_coding	1.35032	1.83385	10.485	1.12317e-24	4.87927e-24	44.9303
ENSG00000150995	ITPR1	protein_coding	-1.29973	5.96213	-10.546	6.20542e-25	2.72896e-24	44.9809
ENSG00000083857	FAT1	protein_coding	-1.41606	6.88798	-10.5494	6.00121e-25	2.64143e-24	45.0348
ENSG00000008441	NFIX	protein_coding	-1.20093	6.88531	-10.56	5.41321e-25	2.38744e-24	45.1314
ENSG00000121904	CSMD2	protein_coding	1.6604	1.06388	10.5075	9.02642e-25	3.94119e-24	45.208
ENSG00000188257	PLA2G2A	protein_coding	-2.45483	1.17286	-10.5403	6.55926e-25	2.88028e-24	45.2189
ENSG00000147872	PLIN2	protein_coding	-1.05812	5.64942	-10.5878	4.12881e-25	1.8326e-24	45.3835
ENSG00000185101	ANO9	protein_coding	1.49673	3.63423	10.5467	6.16334e-25	2.71123e-24	45.3855
ENSG00000125967	NECAB3	protein_coding	1.17448	5.08864	10.5727	4.78364e-25	2.11404e-24	45.4082
ENSG00000168461	RAB31	protein_coding	1.23747	7.03004	10.59	4.04011e-25	1.79446e-24	45.4142
ENSG00000139890	REM2	protein_coding	1.44483	0.111382	10.5302	7.23954e-25	3.17642e-24	45.4571
ENSG00000103257	SLC7A5	protein_coding	1.99358	5.91922	10.582	4.36759e-25	1.93465e-24	45.489
ENSG00000176273	SLC35G1	protein_coding	-1.02685	1.44158	-10.5677	5.0228e-25	2.21736e-24	45.597
ENSG00000141655	TNFRSF11A	protein_coding	-1.08127	2.73497	-10.5868	4.1686e-25	1.84919e-24	45.6195
ENSG00000133740	E2F5	protein_coding	1.01059	3.66219	10.5817	4.37911e-25	1.93919e-24	45.6733
ENSG00000132386	SERPINF1	protein_coding	-1.24771	7.19497	-10.6193	3.0329e-25	1.35325e-24	45.7158
ENSG00000163704	PRRT3	protein_coding	1.60456	3.54837	10.5872	4.1508e-25	1.84183e-24	45.7905
ENSG00000174567	GOLT1A	protein_coding	1.71709	2.16627	10.576	4.63052e-25	2.04756e-24	45.8046
ENSG00000186907	RTN4RL2	protein_coding	1.22934	1.72178	10.5805	4.43205e-25	1.96207e-24	45.8484
ENSG00000157613	CREB3L1	protein_coding	1.83628	5.46758	10.6155	3.14888e-25	1.40418e-24	45.85
ENSG00000132329	RAMP1	protein_coding	2.4766	2.80172	10.5975	3.75354e-25	1.66991e-24	46.0087
ENSG00000121957	GPSM2	protein_coding	1.06654	4.32857	10.6283	2.77701e-25	1.24161e-24	46.0394
ENSG00000167608	TMC4	protein_coding	1.45272	6.26949	10.6516	2.21035e-25	9.93489e-25	46.0733
ENSG00000120332	TNN	protein_coding	-1.64911	2.4855	-10.6374	2.54083e-25	1.13834e-24	46.0778
ENSG00000163013	FBXO41	protein_coding	1.07571	3.86741	10.642	2.42785e-25	1.08901e-24	46.2393
ENSG00000166825	ANPEP	protein_coding	-1.82834	5.53847	-10.6813	1.65056e-25	7.46708e-25	46.2969
ENSG00000064205	WISP2	protein_coding	-1.67901	3.92988	-10.6802	1.66759e-25	7.53967e-25	46.3357
ENSG00000143375	CGN	protein_coding	1.52036	6.03004	10.6786	1.69468e-25	7.65765e-25	46.3703
ENSG00000132031	MATN3	protein_coding	2.27193	3.76719	10.6457	2.3414e-25	1.05115e-24	46.3865
ENSG00000173137	ADCK5	protein_coding	1.14915	3.12831	10.6616	2.00217e-25	9.01509e-25	46.5182
ENSG00000144891	AGTR1	protein_coding	-2.16741	2.15545	-10.6885	1.5368e-25	6.97102e-25	46.5612
ENSG00000180113	TDRD6	protein_coding	-1.24363	0.169232	-10.6595	2.04377e-25	9.19156e-25	46.5813
ENSG00000197479	PCDHB11	protein_coding	-1.34079	0.384239	-10.6627	1.98207e-25	8.92984e-25	46.5889
ENSG00000162745	OLFML2B	protein_coding	1.17167	5.72189	10.7049	1.30797e-25	5.94537e-25	46.6162
ENSG00000069535	MAOB	protein_coding	-2.27773	5.31985	-10.7163	1.16913e-25	5.33014e-25	46.6437
ENSG00000168679	SLC16A4	protein_coding	-1.11281	3.03755	-10.7123	1.21523e-25	5.53537e-25	46.7944
ENSG00000179772	FOXS1	protein_coding	1.25332	1.23734	10.6755	1.74625e-25	7.886e-25	46.8029
ENSG00000152056	AP1S3	protein_coding	1.02414	1.98418	10.6821	1.63652e-25	7.41014e-25	46.8044
ENSG00000143320	CRABP2	protein_coding	1.72355	8.17909	10.7406	9.19576e-26	4.20496e-25	46.8728
ENSG00000119411	BSPRY	protein_coding	1.3498	5.38138	10.7291	1.02967e-25	4.70275e-25	46.9231
ENSG00000075826	SEC31B	protein_coding	-1.01843	2.17109	-10.7284	1.03677e-25	4.73375e-25	47.0782
ENSG00000130762	ARHGEF16	protein_coding	1.15059	4.32945	10.7434	8.93802e-26	4.08954e-25	47.1754
ENSG00000109472	CPE	protein_coding	-1.30378	6.39794	-10.787	5.80762e-26	2.68133e-25	47.3356
ENSG00000075275	CELSR1	protein_coding	1.49177	7.2354	10.7895	5.66368e-26	2.61646e-25	47.3642
ENSG00000101311	FERMT1	protein_coding	-2.08716	0.771667	-10.7524	8.1804e-26	3.75301e-25	47.38
ENSG00000188312	CENPP	protein_coding	1.05783	3.1413	10.7514	8.25712e-26	3.7848e-25	47.3854
ENSG00000146955	RAB19	protein_coding	1.65941	-0.156183	10.7295	1.02561e-25	4.68562e-25	47.3934
ENSG00000172817	CYP7B1	protein_coding	-1.19285	2.0605	-10.763	7.36738e-26	3.3851e-25	47.4135
ENSG00000180596	HIST1H2BC	protein_coding	2.15998	1.84356	10.741	9.15714e-26	4.18855e-25	47.4502
ENSG00000164692	COL1A2	protein_coding	1.4576	11.5848	10.7884	5.72321e-26	2.64316e-25	47.4538
ENSG00000135842	FAM129A	protein_coding	-1.44509	6.32328	-10.8009	5.05664e-26	2.34027e-25	47.4743
ENSG00000139354	GAS2L3	protein_coding	1.16537	2.82208	10.7633	7.34421e-26	3.37648e-25	47.5372
ENSG00000050555	LAMC3	protein_coding	-1.46393	1.32632	-10.7697	6.89439e-26	3.17254e-25	47.5434
ENSG00000161328	LRRC56	protein_coding	1.60273	2.76471	10.761	7.51115e-26	3.45012e-25	47.5518
ENSG00000253304	TMEM200B	protein_coding	-1.185	2.20047	-10.7931	5.46455e-26	2.52523e-25	47.6864
ENSG00000188906	LRRK2	protein_coding	-1.14975	3.21398	-10.8082	4.70396e-26	2.18034e-25	47.702
ENSG00000038427	VCAN	protein_coding	1.45252	8.10863	10.8627	2.73431e-26	1.27668e-25	48.0752
ENSG00000105327	BBC3	protein_coding	1.33859	3.23699	10.8247	3.99021e-26	1.85345e-25	48.1206
ENSG00000188549	C15orf52	protein_coding	-1.17153	3.6639	-10.8559	2.92573e-26	1.36564e-25	48.1225
ENSG00000118785	SPP1	protein_coding	2.04711	6.88624	10.8655	2.65981e-26	1.24303e-25	48.1621
ENSG00000083720	OXCT1	protein_coding	-1.00722	4.99865	-10.8753	2.41101e-26	1.12814e-25	48.2163
ENSG00000142149	HUNK	protein_coding	-1.42321	2.1977	-10.8524	3.0292e-26	1.41178e-25	48.2506
ENSG00000152939	MARVELD2	protein_coding	1.08505	4.84642	10.8637	2.70549e-26	1.264e-25	48.2854
ENSG00000131831	RAI2	protein_coding	-1.45807	4.03719	-10.8865	2.15471e-26	1.01007e-25	48.3671
ENSG00000100767	PAPLN	protein_coding	-1.03671	3.54083	-10.8837	2.21681e-26	1.03854e-25	48.4223
ENSG00000129538	RNASE1	protein_coding	-1.22538	6.3954	-10.8981	1.9186e-26	9.01047e-26	48.4324
ENSG00000122574	WIPF3	protein_coding	-1.19111	2.20452	-10.8706	2.52559e-26	1.18139e-25	48.4555
ENSG00000189143	CLDN4	protein_coding	1.26898	7.7052	10.9137	1.64164e-26	7.75026e-26	48.5803
ENSG00000036672	USP2	protein_coding	-1.24508	1.44771	-10.8815	2.26524e-26	1.06091e-25	48.6488
ENSG00000172818	OVOL1	protein_coding	1.72435	2.93099	10.8801	2.29695e-26	1.07543e-25	48.7208
ENSG00000013619	MAMLD1	protein_coding	-1.10554	2.32301	-10.9076	1.74551e-26	8.21523e-26	48.8114
ENSG00000181631	P2RY13	protein_coding	-1.22905	1.71371	-10.9009	1.86618e-26	8.76698e-26	48.8117
ENSG00000180340	FZD2	protein_coding	1.21442	2.55047	10.9082	1.7357e-26	8.17412e-26	48.9935
ENSG00000164647	STEAP1	protein_coding	-1.18985	3.06335	-10.9375	1.29294e-26	6.12674e-26	49.0014
ENSG00000163191	S100A11	protein_coding	1.0107	8.64686	10.9552	1.08249e-26	5.1567e-26	49.0093
ENSG00000105464	GRIN2D	protein_coding	1.59967	1.32668	10.9036	1.81701e-26	8.54125e-26	49.0536
ENSG00000054598	FOXC1	protein_coding	-1.62272	3.32056	-10.9539	1.09693e-26	5.22056e-26	49.0965
ENSG00000171444	MCC	protein_coding	-1.05525	4.96129	-10.9717	9.17567e-27	4.37785e-26	49.175
ENSG00000178078	STAP2	protein_coding	1.10813	4.95853	10.9549	1.08602e-26	5.17187e-26	49.1773
ENSG00000196218	RYR1	protein_coding	-1.44988	2.04454	-10.951	1.12923e-26	5.37095e-26	49.2455
ENSG00000160345	C9orf116	protein_coding	1.6643	2.57719	10.9345	1.33267e-26	6.31108e-26	49.2812
ENSG00000126453	BCL2L12	protein_coding	1.08083	3.70407	10.9548	1.08681e-26	5.17401e-26	49.3372
ENSG00000106789	CORO2A	protein_coding	1.27088	5.37997	10.9754	8.83661e-27	4.2174e-26	49.3426
ENSG00000135052	GOLM1	protein_coding	1.12538	7.61097	10.9934	7.37588e-27	3.53238e-26	49.3735
ENSG00000018280	SLC11A1	protein_coding	1.45112	2.34127	10.9437	1.21553e-26	5.76887e-26	49.3752
ENSG00000138829	FBN2	protein_coding	2.34106	2.25207	10.9423	1.23232e-26	5.84675e-26	49.4191
ENSG00000159713	TPPP3	protein_coding	-1.3163	3.6598	-10.9899	7.63905e-27	3.65727e-26	49.4399
ENSG00000142675	CNKSR1	protein_coding	1.13879	4.64705	10.9767	8.72254e-27	4.16686e-26	49.4427
ENSG00000119681	LTBP2	protein_coding	-1.21424	7.27457	-11.0067	6.4489e-27	3.09717e-26	49.5365
ENSG00000007237	GAS7	protein_coding	-1.19017	5.22417	-11.0147	5.94751e-27	2.85817e-26	49.5941
ENSG00000101213	PTK6	protein_coding	2.04687	3.75527	10.9756	8.81942e-27	4.21051e-26	49.6225
ENSG00000131037	EPS8L1	protein_coding	1.64096	4.76569	10.9981	7.03535e-27	3.37352e-26	49.7
ENSG00000134874	DZIP1	protein_coding	-1.00609	3.11282	-11.016	5.87003e-27	2.82182e-26	49.7982
ENSG00000171033	PKIA	protein_coding	-1.61872	1.75605	-11.0288	5.15828e-27	2.48358e-26	50.042
ENSG00000162595	DIRAS3	protein_coding	-1.7477	0.565965	-11.0215	5.55378e-27	2.67232e-26	50.0901
ENSG00000099864	PALM	protein_coding	-1.35987	4.69932	-11.0653	3.56795e-27	1.72331e-26	50.1153
ENSG00000158406	HIST1H4H	protein_coding	2.50828	1.70807	11.0207	5.59683e-27	2.69218e-26	50.2388
ENSG00000175040	CHST2	protein_coding	-1.07904	2.73928	-11.0719	3.33668e-27	1.61313e-26	50.4013
ENSG00000196440	ARMCX4	protein_coding	-1.1003	3.28905	-11.0808	3.04883e-27	1.47631e-26	50.4147
ENSG00000147536	GINS4	protein_coding	1.53842	2.66389	11.0828	2.98827e-27	1.4479e-26	50.7462
ENSG00000134668	SPOCD1	protein_coding	2.09041	1.37234	11.0736	3.27957e-27	1.58602e-26	50.7674
ENSG00000205978	NYNRIN	protein_coding	-1.00059	4.6156	-11.1373	1.71748e-27	8.4016e-27	50.8576
ENSG00000176749	CDK5R1	protein_coding	1.18685	2.22364	11.1087	2.29682e-27	1.11819e-26	51.0187
ENSG00000189334	S100A14	protein_coding	2.62448	6.69073	11.1435	1.6131e-27	7.91124e-27	51.0222
ENSG00000105559	PLEKHA4	protein_coding	-1.22496	4.63838	-11.1575	1.39801e-27	6.86518e-27	51.0526
ENSG00000060138	YBX3	protein_coding	-1.25607	6.61081	-11.1608	1.35164e-27	6.64387e-27	51.0691
ENSG00000240972	MIF	protein_coding	1.54269	4.78266	11.1375	1.71395e-27	8.38697e-27	51.079
ENSG00000140832	MARVELD3	protein_coding	1.26822	4.27404	11.1382	1.70102e-27	8.32903e-27	51.1313
ENSG00000171303	KCNK3	protein_coding	-2.04587	0.538791	-11.131	1.83175e-27	8.94624e-27	51.1669
ENSG00000122176	FMOD	protein_coding	-1.65858	6.54428	-11.184	1.06722e-27	5.26442e-27	51.3112
ENSG00000169692	AGPAT2	protein_coding	-1.11764	5.6007	-11.1865	1.03981e-27	5.13754e-27	51.319
ENSG00000103888	CEMIP	protein_coding	2.42489	3.31878	11.1415	1.64604e-27	8.07021e-27	51.3431
ENSG00000120278	PLEKHG1	protein_coding	-1.01648	4.18274	-11.1821	1.08788e-27	5.36116e-27	51.3434
ENSG00000139410	SDSL	protein_coding	1.17454	3.70975	11.1578	1.39374e-27	6.8464e-27	51.38
ENSG00000167619	TMEM145	protein_coding	2.61335	0.278898	11.1372	1.71977e-27	8.41009e-27	51.4344
ENSG00000176595	KBTBD11	protein_coding	-1.24503	2.22292	-11.1712	1.21619e-27	5.98578e-27	51.4538
ENSG00000019549	SNAI2	protein_coding	-1.05419	4.17237	-11.1972	9.32388e-28	4.61883e-27	51.4965
ENSG00000170909	OSCAR	protein_coding	1.25068	1.98532	11.1667	1.27279e-27	6.26029e-27	51.6247
ENSG00000161996	WDR90	protein_coding	1.08784	5.01986	11.2026	8.8182e-28	4.37816e-27	51.6529
ENSG00000164850	GPER1	protein_coding	-1.45488	1.65105	-11.1914	9.89238e-28	4.89082e-27	51.705
ENSG00000253485	PCDHGA5	protein_coding	-1.38609	0.319052	-11.1836	1.07105e-27	5.28161e-27	51.7613
ENSG00000171502	COL24A1	protein_coding	1.27769	1.1565	11.1755	1.16295e-27	5.7256e-27	51.7684
ENSG00000204052	LRRC73	protein_coding	1.78222	0.802072	11.1767	1.1495e-27	5.66299e-27	51.8191
ENSG00000111716	LDHB	protein_coding	-1.59042	6.95652	-11.2413	5.93249e-28	2.95986e-27	51.9039
ENSG00000183092	BEGAIN	protein_coding	-1.40575	0.17302	-11.2022	8.85328e-28	4.39415e-27	51.9608
ENSG00000105737	GRIK5	protein_coding	-1.31078	0.309481	-11.2067	8.45688e-28	4.2015e-27	52.0014
ENSG00000169248	CXCL11	protein_coding	2.95317	2.264	11.1982	9.22486e-28	4.57412e-27	52.0133
ENSG00000196793	ZNF239	protein_coding	1.0937	3.42368	11.2191	7.45311e-28	3.70884e-27	52.0248
ENSG00000113810	SMC4	protein_coding	1.26117	5.60063	11.2533	5.24561e-28	2.62229e-27	52.1134
ENSG00000160813	PPP1R35	protein_coding	1.09053	3.63722	11.2329	6.46715e-28	3.22135e-27	52.1435
ENSG00000198523	PLN	protein_coding	-1.40691	1.551	-11.2378	6.15371e-28	3.06922e-27	52.1911
ENSG00000105649	RAB3A	protein_coding	1.18082	2.37748	11.2364	6.24228e-28	3.11137e-27	52.2973
ENSG00000147454	SLC25A37	protein_coding	-1.03775	5.16255	-11.2874	3.69767e-28	1.85942e-27	52.3547
ENSG00000166578	IQCD	protein_coding	1.12793	1.41551	11.2371	6.19714e-28	3.08988e-27	52.369
ENSG00000148362	PAXX	protein_coding	1.15269	4.51152	11.2747	4.21039e-28	2.11238e-27	52.4626
ENSG00000126878	AIF1L	protein_coding	-1.58726	5.24762	-11.3026	3.16069e-28	1.59149e-27	52.5035
ENSG00000124343	XG	protein_coding	-1.37354	1.81175	-11.2721	4.328e-28	2.17067e-27	52.5114
ENSG00000187608	ISG15	protein_coding	2.70128	5.49726	11.285	3.79059e-28	1.90552e-27	52.6116
ENSG00000071967	CYBRD1	protein_coding	-1.60186	7.72187	-11.3092	2.95317e-28	1.48945e-27	52.6236
ENSG00000186081	KRT5	protein_coding	-3.77944	5.25469	-11.3128	2.84461e-28	1.43612e-27	52.6498
ENSG00000136770	DNAJC1	protein_coding	1.16654	6.03942	11.3118	2.87546e-28	1.45073e-27	52.6571
ENSG00000273045	C2orf15	protein_coding	1.01604	2.23091	11.2716	4.34903e-28	2.18051e-27	52.6576
ENSG00000111058	ACSS3	protein_coding	-1.41694	4.008	-11.3221	2.58496e-28	1.30936e-27	52.7586
ENSG00000154556	SORBS2	protein_coding	-1.59233	5.21582	-11.3282	2.42789e-28	1.23143e-27	52.7656
ENSG00000101463	SYNDIG1	protein_coding	2.54094	1.84841	11.2776	4.08974e-28	2.05408e-27	52.8215
ENSG00000109084	TMEM97	protein_coding	1.3035	4.90047	11.3166	2.73638e-28	1.38376e-27	52.8551
ENSG00000174740	PABPC5	protein_coding	-1.29632	0.0155352	-11.3022	3.17365e-28	1.59749e-27	52.9922
ENSG00000070371	CLTCL1	protein_coding	-1.06836	1.70135	-11.316	2.75395e-28	1.39173e-27	53.0039
ENSG00000140534	TICRR	protein_coding	1.66171	2.63224	11.3058	3.06013e-28	1.54187e-27	53.0142
ENSG00000006453	BAIAP2L1	protein_coding	1.00523	5.13805	11.3459	2.0225e-28	1.02718e-27	53.0908
ENSG00000128045	RASL11B	protein_coding	1.6671	2.36222	11.3382	2.18882e-28	1.11128e-27	53.3668
ENSG00000146386	ABRACL	protein_coding	1.18065	4.99025	11.3704	1.57005e-28	7.99786e-28	53.3804
ENSG00000197903	HIST1H2BK	protein_coding	1.76927	4.45904	11.383	1.37845e-28	7.04059e-28	53.6443
ENSG00000137975	CLCA2	protein_coding	-2.90584	0.968556	-11.3877	1.31262e-28	6.70883e-28	53.6553
ENSG00000127954	STEAP4	protein_coding	-2.10665	5.01921	-11.4331	8.19592e-29	4.22286e-28	53.8467
ENSG00000079335	CDC14A	protein_coding	-1.20271	2.98803	-11.4173	9.65531e-29	4.95808e-28	53.8692
ENSG00000198771	RCSD1	protein_coding	-1.01624	3.8461	-11.429	8.5544e-29	4.40608e-28	53.8998
ENSG00000115594	IL1R1	protein_coding	-1.28228	5.95652	-11.4482	7.00128e-29	3.62199e-28	53.9973
ENSG00000157680	DGKI	protein_coding	-1.22727	1.4285	-11.4391	7.69795e-29	3.9703e-28	54.2839
ENSG00000121005	CRISPLD1	protein_coding	-1.88922	3.83782	-11.4764	5.21893e-29	2.7239e-28	54.3391
ENSG00000140263	SORD	protein_coding	1.56075	5.32993	11.4638	5.95341e-29	3.09666e-28	54.3412
ENSG00000204618	RNF39	protein_coding	-1.40313	2.1667	-11.4559	6.46311e-29	3.35265e-28	54.3619
ENSG00000163171	CDC42EP3	protein_coding	-1.0862	4.98056	-11.4855	4.75061e-29	2.48371e-28	54.3964
ENSG00000110002	VWA5A	protein_coding	-1.13706	4.85681	-11.4877	4.63874e-29	2.42771e-28	54.4239
ENSG00000132514	CLEC10A	protein_coding	-1.92358	1.08299	-11.4582	6.31319e-29	3.27934e-28	54.4556
ENSG00000181392	SYNE4	protein_coding	1.63318	3.88255	11.4581	6.32056e-29	3.28205e-28	54.4752
ENSG00000143256	PFDN2	protein_coding	1.0518	5.27107	11.482	4.92683e-29	2.57496e-28	54.4764
ENSG00000100290	BIK	protein_coding	1.87762	3.12273	11.4664	5.79551e-29	3.01659e-28	54.6426
ENSG00000172551	MUCL1	protein_coding	-3.72914	3.27682	-11.5101	3.67395e-29	1.93338e-28	54.6794
ENSG00000136866	ZFP37	protein_coding	-1.05886	1.56956	-11.4796	5.05032e-29	2.6377e-28	54.7034
ENSG00000129355	CDKN2D	protein_coding	1.10064	3.12755	11.4856	4.74239e-29	2.48111e-28	54.7841
ENSG00000005001	PRSS22	protein_coding	1.79742	3.26946	11.4917	4.45221e-29	2.33249e-28	54.8879
ENSG00000215845	TSTD1	protein_coding	1.17032	5.76921	11.5298	2.98832e-29	1.58019e-28	54.93
ENSG00000113211	PCDHB6	protein_coding	-1.62114	0.246036	-11.4977	4.18244e-29	2.19417e-28	54.9667
ENSG00000135374	ELF5	protein_coding	-2.92	2.3885	-11.5359	2.80484e-29	1.48523e-28	55.0261
ENSG00000184557	SOCS3	protein_coding	-1.33055	5.70568	-11.5481	2.46905e-29	1.31105e-28	55.0312
ENSG00000167244	IGF2	protein_coding	-1.91244	6.09458	-11.5494	2.4339e-29	1.29328e-28	55.0587
ENSG00000196421	C20orf204	protein_coding	1.75683	0.40096	11.4982	4.15827e-29	2.18224e-28	55.114
ENSG00000129038	LOXL1	protein_coding	1.35875	5.42084	11.553	2.34565e-29	1.2477e-28	55.2263
ENSG00000253368	TRNP1	protein_coding	-1.20276	2.453	-11.5484	2.4594e-29	1.30638e-28	55.3009
ENSG00000139211	AMIGO2	protein_coding	-1.63832	4.93662	-11.5834	1.70529e-29	9.13755e-29	55.4059
ENSG00000102265	TIMP1	protein_coding	1.0412	7.95177	11.591	1.57295e-29	8.43136e-29	55.4791
ENSG00000186792	HYAL3	protein_coding	1.09417	2.03056	11.5448	2.55464e-29	1.35461e-28	55.4848
ENSG00000183111	ARHGEF37	protein_coding	-1.14917	4.88761	-11.5944	1.51915e-29	8.15157e-29	55.5303
ENSG00000276180	HIST1H4I	protein_coding	1.67105	3.41904	11.5629	2.11408e-29	1.12687e-28	55.6022
ENSG00000153064	BANK1	protein_coding	-1.78248	0.669157	-11.5706	1.9493e-29	1.04049e-28	55.6745
ENSG00000069011	PITX1	protein_coding	4.16738	3.68246	11.5605	2.16755e-29	1.15416e-28	55.7051
ENSG00000183780	SLC35F3	protein_coding	-2.30292	0.0206309	-11.5782	1.80087e-29	9.63619e-29	55.7801
ENSG00000155066	PROM2	protein_coding	1.34386	6.6895	11.6322	1.02013e-29	5.50481e-29	55.9385
ENSG00000103254	FAM173A	protein_coding	1.52981	3.27979	11.5967	1.48167e-29	7.95602e-29	55.9565
ENSG00000117984	CTSD	protein_coding	1.13432	9.53926	11.6448	8.9374e-30	4.83816e-29	56.0793
ENSG00000119514	GALNT12	protein_coding	-1.35852	1.04493	-11.6138	1.23846e-29	6.67116e-29	56.1233
ENSG00000182621	PLCB1	protein_coding	-1.40441	3.70727	-11.6707	6.79594e-30	3.69199e-29	56.3995
ENSG00000186891	TNFRSF18	protein_coding	2.33156	2.10103	11.6359	9.81494e-30	5.30382e-29	56.4934
ENSG00000091656	ZFHX4	protein_coding	-1.34069	3.35328	-11.6953	5.2399e-30	2.86293e-29	56.698
ENSG00000203685	STUM	protein_coding	-2.16598	1.17398	-11.6782	6.27646e-30	3.42071e-29	56.7146
ENSG00000125810	CD93	protein_coding	-1.01637	6.41523	-11.7095	4.50806e-30	2.4666e-29	56.7219
ENSG00000162433	AK4	protein_coding	-1.53328	5.06632	-11.7104	4.46838e-30	2.44576e-29	56.7338
ENSG00000113209	PCDHB5	protein_coding	-1.61568	0.679542	-11.6755	6.46232e-30	3.51825e-29	56.7833
ENSG00000167702	KIFC2	protein_coding	1.79768	3.91961	11.6825	6.00214e-30	3.27238e-29	56.815
ENSG00000163531	NFASC	protein_coding	-1.62608	4.06735	-11.7268	3.75473e-30	2.06105e-29	56.9464
ENSG00000278615	C11orf98	protein_coding	1.1212	1.4803	11.6894	5.57867e-30	3.04367e-29	57.0296
ENSG00000169946	ZFPM2	protein_coding	-1.23733	2.4084	-11.7158	4.21727e-30	2.31081e-29	57.0433
ENSG00000100626	GALNT16	protein_coding	-1.59103	3.80682	-11.7354	3.42713e-30	1.88394e-29	57.0578
ENSG00000104450	SPAG1	protein_coding	1.18522	3.90864	11.7137	4.31396e-30	2.36294e-29	57.0866
ENSG00000125508	SRMS	protein_coding	2.50695	1.59592	11.6905	5.51583e-30	3.01046e-29	57.0962
ENSG00000116285	ERRFI1	protein_coding	-1.11476	6.08242	-11.7453	3.08346e-30	1.69868e-29	57.0965
ENSG00000064042	LIMCH1	protein_coding	-1.40375	5.99585	-11.7451	3.09116e-30	1.7017e-29	57.0967
ENSG00000183018	SPNS2	protein_coding	-1.18966	3.49863	-11.7343	3.46851e-30	1.90531e-29	57.1074
ENSG00000106538	RARRES2	protein_coding	-1.42794	5.04423	-11.7496	2.94743e-30	1.62491e-29	57.1485
ENSG00000050628	PTGER3	protein_coding	-1.89899	4.35253	-11.7531	2.84028e-30	1.56754e-29	57.1993
ENSG00000149554	CHEK1	protein_coding	1.29522	3.75294	11.7381	3.32999e-30	1.8312e-29	57.3715
ENSG00000169129	AFAP1L2	protein_coding	-1.1352	4.39879	-11.7738	2.27803e-30	1.26134e-29	57.442
ENSG00000166510	CCDC68	protein_coding	-1.79489	0.296823	-11.7453	3.08546e-30	1.69917e-29	57.5342
ENSG00000145358	DDIT4L	protein_coding	-1.59306	0.464111	-11.7515	2.88887e-30	1.59378e-29	57.5987
ENSG00000131188	PRR7	protein_coding	1.75148	1.21341	11.746	3.06213e-30	1.68754e-29	57.6686
ENSG00000167700	MFSD3	protein_coding	1.41816	4.43636	11.7735	2.28714e-30	1.26592e-29	57.675
ENSG00000169696	ASPSCR1	protein_coding	1.01578	4.80023	11.7942	1.83425e-30	1.02005e-29	57.7992
ENSG00000246922	UBAP1L	protein_coding	-1.04933	1.59015	-11.7778	2.18376e-30	1.21001e-29	57.8176
ENSG00000137868	STRA6	protein_coding	1.82916	2.6831	11.7688	2.40385e-30	1.32908e-29	57.8252
ENSG00000079215	SLC1A3	protein_coding	-1.14849	3.8176	-11.8114	1.52632e-30	8.50352e-30	57.8866
ENSG00000184454	NCMAP	protein_coding	-2.20635	0.581922	-11.7845	2.03412e-30	1.12915e-29	57.8999
ENSG00000213347	MXD3	protein_coding	1.41277	2.65659	11.7819	2.09064e-30	1.15968e-29	57.9404
ENSG00000143217	NECTIN4	protein_coding	1.50221	5.98006	11.8216	1.36956e-30	7.63854e-30	58.0066
ENSG00000091409	ITGA6	protein_coding	-1.32582	6.6918	-11.8343	1.19598e-30	6.68506e-30	58.051
ENSG00000261236	BOP1	protein_coding	1.32169	5.56205	11.827	1.2933e-30	7.22377e-30	58.0826
ENSG00000244509	APOBEC3C	protein_coding	-1.07016	4.57588	-11.8436	1.0831e-30	6.0652e-30	58.172
ENSG00000141756	FKBP10	protein_coding	1.10522	7.02976	11.8555	9.53425e-31	5.36262e-30	58.2673
ENSG00000165030	NFIL3	protein_coding	-1.14477	4.31198	-11.8538	9.7109e-31	5.45997e-30	58.2943
ENSG00000137699	TRIM29	protein_coding	-2.69838	4.28334	-11.8616	8.92995e-31	5.03013e-30	58.3446
ENSG00000143797	MBOAT2	protein_coding	1.24629	6.03751	11.8589	9.19388e-31	5.17308e-30	58.3689
ENSG00000134198	TSPAN2	protein_coding	-1.20921	2.62698	-11.8447	1.07049e-30	5.99681e-30	58.381
ENSG00000185298	CCDC137	protein_coding	1.04389	4.49404	11.8497	1.01413e-30	5.69565e-30	58.4321
ENSG00000187240	DYNC2H1	protein_coding	-1.14112	4.23006	-11.8688	8.2687e-31	4.66798e-30	58.4597
ENSG00000152766	ANKRD22	protein_coding	2.00631	2.06746	11.8303	1.24805e-30	6.97359e-30	58.523
ENSG00000175550	DRAP1	protein_coding	1.04518	5.92956	11.8801	7.32638e-31	4.1452e-30	58.5849
ENSG00000240204	SMKR1	protein_coding	1.89735	1.08024	11.8374	1.15672e-30	6.46799e-30	58.644
ENSG00000178896	EXOSC4	protein_coding	1.31243	4.29149	11.8654	8.57715e-31	4.83497e-30	58.6567
ENSG00000162814	SPATA17	protein_coding	1.55907	2.06431	11.8476	1.03763e-30	5.81486e-30	58.6833
ENSG00000145911	N4BP3	protein_coding	1.61178	4.72386	11.8724	7.95909e-31	4.49818e-30	58.7086
ENSG00000198719	DLL1	protein_coding	-1.05871	2.49139	-11.8805	7.29413e-31	4.13e-30	58.7959
ENSG00000073464	CLCN4	protein_coding	-1.46424	1.88991	-11.8795	7.37683e-31	4.1722e-30	58.8169
ENSG00000263528	IKBKE	protein_coding	1.15452	3.95595	11.8904	6.56074e-31	3.72027e-30	58.9478
ENSG00000164116	GUCY1A3	protein_coding	-1.29127	4.79081	-11.928	4.38633e-31	2.49653e-30	59.0503
ENSG00000181135	ZNF707	protein_coding	1.0369	3.85534	11.9061	5.54909e-31	3.15246e-30	59.1134
ENSG00000204060	FOXO6	protein_coding	1.55257	2.21342	11.9029	5.74245e-31	3.25868e-30	59.2599
ENSG00000095203	EPB41L4B	protein_coding	-1.12431	4.742	-11.957	3.21094e-31	1.83506e-30	59.3667
ENSG00000197191	CYSRT1	protein_coding	1.78557	0.46474	11.9128	5.16008e-31	2.93474e-30	59.4584
ENSG00000100625	SIX4	protein_coding	1.54742	4.10579	11.9387	3.90716e-31	2.22629e-30	59.4814
ENSG00000166592	RRAD	protein_coding	-1.77726	0.111293	-11.9302	4.28079e-31	2.43828e-30	59.5079
ENSG00000101680	LAMA1	protein_coding	-1.51806	2.06844	-11.9509	3.428e-31	1.95765e-30	59.5591
ENSG00000163430	FSTL1	protein_coding	-1.28581	8.30637	-11.9734	2.69133e-31	1.54098e-30	59.585
ENSG00000167037	SGSM1	protein_coding	-1.45635	1.48673	-11.9523	3.37714e-31	1.92932e-30	59.6453
ENSG00000122870	BICC1	protein_coding	-1.26759	3.99468	-11.9824	2.44096e-31	1.39816e-30	59.6843
ENSG00000141295	SCRN2	protein_coding	-1.03413	4.58757	-11.9863	2.34112e-31	1.34197e-30	59.6939
ENSG00000137573	SULF1	protein_coding	1.49061	7.55565	12.0027	1.96121e-31	1.12801e-30	59.835
ENSG00000049246	PER3	protein_coding	-1.03444	4.7705	-12.0062	1.88761e-31	1.0865e-30	59.8959
ENSG00000198939	ZFP2	protein_coding	-1.00896	1.2453	-11.9883	2.29168e-31	1.31462e-30	60.0877
ENSG00000163918	RFC4	protein_coding	1.04703	4.26869	12.0046	1.92095e-31	1.10527e-30	60.1154
ENSG00000162076	FLYWCH2	protein_coding	1.08102	4.67141	12.0101	1.81154e-31	1.0435e-30	60.1218
ENSG00000148468	FAM171A1	protein_coding	-1.39358	4.00294	-12.0256	1.53165e-31	8.85607e-31	60.1395
ENSG00000089356	FXYD3	protein_coding	1.67604	7.20018	12.0411	1.29472e-31	7.50318e-31	60.2639
ENSG00000116771	AGMAT	protein_coding	1.26048	0.965818	11.9919	2.20465e-31	1.26612e-30	60.266
ENSG00000078018	MAP2	protein_coding	-1.39756	3.22801	-12.0322	1.4256e-31	8.25227e-31	60.289
ENSG00000169972	PUSL1	protein_coding	1.08366	3.38111	12.0115	1.78259e-31	1.02798e-30	60.298
ENSG00000135074	ADAM19	protein_coding	1.56869	4.1188	12.0171	1.67888e-31	9.69272e-31	60.3199
ENSG00000163071	SPATA18	protein_coding	-1.46356	3.02747	-12.0399	1.31121e-31	7.5959e-31	60.3907
ENSG00000163624	CDS1	protein_coding	1.05112	5.56124	12.0482	1.19883e-31	6.96332e-31	60.4237
ENSG00000144724	PTPRG	protein_coding	-1.02596	5.4247	-12.0623	1.02988e-31	6.00021e-31	60.4754
ENSG00000156170	NDUFAF6	protein_coding	1.03736	4.66088	12.0576	1.08268e-31	6.29825e-31	60.6298
ENSG00000181744	C3orf58	protein_coding	-1.09528	4.20988	-12.079	8.58761e-32	5.01283e-31	60.7146
ENSG00000100304	TTLL12	protein_coding	1.13647	6.35261	12.0907	7.56376e-32	4.42702e-31	60.815
ENSG00000196843	ARID5A	protein_coding	-1.1514	5.06037	-12.0951	7.21282e-32	4.22809e-31	60.8371
ENSG00000198046	ZNF667	protein_coding	-1.53056	2.03272	-12.0933	7.35102e-32	4.30745e-31	61.088
ENSG00000118263	KLF7	protein_coding	-1.00922	4.85024	-12.1192	5.55062e-32	3.26625e-31	61.1087
ENSG00000185499	MUC1	protein_coding	2.37045	8.06529	12.1295	4.96177e-32	2.92651e-31	61.2096
ENSG00000146232	NFKBIE	protein_coding	1.09058	4.12467	12.1069	6.34646e-32	3.72739e-31	61.2389
ENSG00000003400	CASP10	protein_coding	-1.005	3.21265	-12.1241	5.26074e-32	3.09926e-31	61.3166
ENSG00000182902	SLC25A18	protein_coding	-1.42408	0.398394	-12.0994	6.88054e-32	4.03641e-31	61.32
ENSG00000171793	CTPS1	protein_coding	1.14078	4.87902	12.1291	4.98239e-32	2.93753e-31	61.3828
ENSG00000228594	FNDC10	protein_coding	1.66479	3.6898	12.118	5.62292e-32	3.30625e-31	61.4601
ENSG00000123080	CDKN2C	protein_coding	-1.00037	4.04379	-12.1534	3.82537e-32	2.26323e-31	61.5368
ENSG00000163083	INHBB	protein_coding	-1.50441	4.76645	-12.1662	3.32574e-32	1.97528e-31	61.6091
ENSG00000091986	CCDC80	protein_coding	-1.80021	7.34242	-12.1764	2.97516e-32	1.77119e-31	61.7528
ENSG00000269190	FBXO17	protein_coding	-1.26767	2.70161	-12.1659	3.33855e-32	1.98212e-31	61.8071
ENSG00000134762	DSC3	protein_coding	-2.68694	2.50451	-12.1761	2.98417e-32	1.77586e-31	61.8249
ENSG00000106537	TSPAN13	protein_coding	1.30584	7.79681	12.198	2.35018e-32	1.4035e-31	61.9389
ENSG00000183248	PRR36	protein_coding	2.36792	4.55876	12.1647	3.38153e-32	2.00685e-31	61.9413
ENSG00000138795	LEF1	protein_coding	1.8545	4.08601	12.1663	3.32131e-32	1.97341e-31	61.9604
ENSG00000128228	SDF2L1	protein_coding	1.40179	3.92272	12.1701	3.18815e-32	1.89651e-31	61.9773
ENSG00000123570	RAB9B	protein_coding	-1.18852	0.97159	-12.1668	3.30586e-32	1.965e-31	62.0179
ENSG00000019169	MARCO	protein_coding	-2.51351	0.466145	-12.1817	2.80954e-32	1.6739e-31	62.1262
ENSG00000140545	MFGE8	protein_coding	-1.54445	6.87277	-12.2174	1.90027e-32	1.13659e-31	62.1753
ENSG00000124243	BCAS4	protein_coding	1.84813	4.44212	12.1956	2.41302e-32	1.4399e-31	62.2395
ENSG00000058668	ATP2B4	protein_coding	-1.01005	7.19514	-12.2313	1.63298e-32	9.79789e-32	62.3214
ENSG00000189320	FAM180A	protein_coding	-1.48642	1.17515	-12.2009	2.27795e-32	1.36089e-31	62.3488
ENSG00000125968	ID1	protein_coding	-1.18909	3.35322	-12.2252	1.74504e-32	1.04579e-31	62.3789
ENSG00000137203	TFAP2A	protein_coding	1.40078	6.64908	12.2417	1.45735e-32	8.76818e-32	62.4507
ENSG00000141552	ANAPC11	protein_coding	1.07705	5.77609	12.2414	1.462e-32	8.79274e-32	62.4883
ENSG00000125534	PPDPF	protein_coding	1.07718	7.87324	12.2514	1.30926e-32	7.88965e-32	62.5207
ENSG00000204366	ZBTB12	protein_coding	1.08368	2.94948	12.2195	1.85882e-32	1.11224e-31	62.5791
ENSG00000064225	ST3GAL6	protein_coding	-1.01551	2.69875	-12.2502	1.32678e-32	7.99208e-32	62.7501
ENSG00000153071	DAB2	protein_coding	-1.01918	6.13743	-12.2831	9.24497e-33	5.60419e-32	62.8666
ENSG00000114812	VIPR1	protein_coding	-1.22175	3.76025	-12.2841	9.14833e-33	5.55221e-32	62.9727
ENSG00000171016	PYGO1	protein_coding	-1.25992	2.17992	-12.2778	9.79943e-33	5.93089e-32	63.0932
ENSG00000182389	CACNB4	protein_coding	-1.54183	1.07787	-12.2714	1.0518e-32	6.35573e-32	63.1224
ENSG00000105647	PIK3R2	protein_coding	1.10179	0.349092	12.2677	1.09544e-32	6.61678e-32	63.2628
ENSG00000242114	MTFP1	protein_coding	1.2662	1.38084	12.2727	1.03729e-32	6.27299e-32	63.2738
ENSG00000125966	MMP24	protein_coding	-1.28268	0.823803	-12.2826	9.29965e-33	5.6351e-32	63.2834
ENSG00000139618	BRCA2	protein_coding	1.39825	3.14507	12.2839	9.16352e-33	5.55923e-32	63.2852
ENSG00000164107	HAND2	protein_coding	-1.43224	0.221443	-12.2824	9.3176e-33	5.64374e-32	63.3156
ENSG00000140451	PIF1	protein_coding	1.89323	0.911889	12.2731	1.03211e-32	6.24415e-32	63.3241
ENSG00000198121	LPAR1	protein_coding	-1.09854	4.28844	-12.3325	5.3723e-33	3.28136e-32	63.46
ENSG00000139572	GPR84	protein_coding	1.82082	0.279772	12.2866	8.89999e-33	5.40794e-32	63.4824
ENSG00000177548	RABEP2	protein_coding	1.20309	4.83841	12.3321	5.39562e-33	3.29428e-32	63.6041
ENSG00000146555	SDK1	protein_coding	-1.3476	3.25925	-12.3421	4.83307e-33	2.95791e-32	63.649
ENSG00000131435	PDLIM4	protein_coding	-1.36498	3.84524	-12.3501	4.42111e-33	2.71013e-32	63.6795
ENSG00000018236	CNTN1	protein_coding	-1.78045	2.92791	-12.3513	4.36326e-33	2.67573e-32	63.756
ENSG00000167178	ISLR2	protein_coding	-1.3254	0.617026	-12.3265	5.73411e-33	3.49675e-32	63.7745
ENSG00000197859	ADAMTSL2	protein_coding	1.57005	2.8062	12.3256	5.79271e-33	3.52967e-32	63.7755
ENSG00000136379	ABHD17C	protein_coding	1.2877	4.66763	12.3454	4.65916e-33	2.85376e-32	63.7839
ENSG00000082269	FAM135A	protein_coding	-1.06711	2.94049	-12.3483	4.51353e-33	2.76567e-32	63.7852
ENSG00000124613	ZNF391	protein_coding	-1.3165	1.96857	-12.3416	4.85816e-33	2.97207e-32	63.8113
ENSG00000185274	GALNT17	protein_coding	-1.75781	0.274695	-12.3399	4.95143e-33	3.02792e-32	63.92
ENSG00000095906	NUBP2	protein_coding	1.02205	5.58267	12.3854	2.99582e-33	1.84308e-32	64.0777
ENSG00000118946	PCDH17	protein_coding	1.31548	3.21563	12.3664	3.69451e-33	2.26654e-32	64.1732
ENSG00000100908	EMC9	protein_coding	1.10536	3.44877	12.3746	3.375e-33	2.07302e-32	64.2282
ENSG00000068489	PRR11	protein_coding	2.14458	3.479	12.3729	3.43797e-33	2.11085e-32	64.2789
ENSG00000122691	TWIST1	protein_coding	-1.37101	2.62924	-12.3959	2.66553e-33	1.64319e-32	64.3159
ENSG00000069399	BCL3	protein_coding	1.03967	5.80129	12.4258	1.91433e-33	1.18489e-32	64.5043
ENSG00000174501	ANKRD36C	protein_coding	-1.20462	1.53191	-12.4035	2.45052e-33	1.51186e-32	64.551
ENSG00000169550	MUC15	protein_coding	-3.2665	0.213548	-12.412	2.22998e-33	1.37747e-32	64.616
ENSG00000115423	DNAH6	protein_coding	-1.59974	0.411067	-12.4048	2.41682e-33	1.49167e-32	64.6328
ENSG00000167333	TRIM68	protein_coding	-1.03223	3.24503	-12.4377	1.67819e-33	1.04041e-32	64.7312
ENSG00000152284	TCF7L1	protein_coding	-1.50314	4.54308	-12.4627	1.27098e-33	7.92134e-33	64.8613
ENSG00000165490	DDIAS	protein_coding	1.49305	2.6231	12.4271	1.88797e-33	1.16904e-32	64.8973
ENSG00000169683	LRRC45	protein_coding	1.38816	4.45506	12.4568	1.35708e-33	8.44418e-33	65.0449
ENSG00000097021	ACOT7	protein_coding	1.26816	4.6196	12.4734	1.12901e-33	7.04515e-33	65.1915
ENSG00000131370	SH3BP5	protein_coding	-1.02515	3.45221	-12.4859	9.82334e-34	6.14492e-33	65.2363
ENSG00000094755	GABRP	protein_coding	-3.53124	3.87519	-12.4961	8.76826e-34	5.49617e-33	65.2367
ENSG00000176597	B3GNT5	protein_coding	-1.52312	2.54848	-12.4801	1.04755e-33	6.54216e-33	65.2399
ENSG00000130731	METTL26	protein_coding	1.09097	5.25394	12.4872	9.68557e-34	6.06122e-33	65.2436
ENSG00000143195	ILDR2	protein_coding	1.87368	0.100295	12.448	1.49697e-33	9.29189e-33	65.2497
ENSG00000198795	ZNF521	protein_coding	-1.33564	4.31545	-12.5019	8.21539e-34	5.15384e-33	65.3123
ENSG00000175161	CADM2	protein_coding	-2.32752	0.0103188	-12.4737	1.12484e-33	7.02197e-33	65.3742
ENSG00000198018	ENTPD7	protein_coding	1.09412	3.86224	12.4837	1.00655e-33	6.29379e-33	65.3833
ENSG00000042493	CAPG	protein_coding	1.09917	7.25947	12.5168	6.95893e-34	4.37639e-33	65.438
ENSG00000175745	NR2F1	protein_coding	-1.58382	3.56343	-12.5094	7.56269e-34	4.75023e-33	65.4438
ENSG00000128709	HOXD9	protein_coding	-1.11478	2.07067	-12.5046	7.97314e-34	5.00392e-33	65.6142
ENSG00000104213	PDGFRL	protein_coding	-1.33472	4.31039	-12.531	5.94047e-34	3.75444e-33	65.6354
ENSG00000181788	SIAH2	protein_coding	1.3381	6.26454	12.5319	5.88074e-34	3.71822e-33	65.6603
ENSG00000198513	ATL1	protein_coding	-1.00271	3.21893	-12.5307	5.95976e-34	3.76507e-33	65.7682
ENSG00000067840	PDZD4	protein_coding	-1.65782	1.33445	-12.5244	6.39583e-34	4.03223e-33	65.865
ENSG00000076770	MBNL3	protein_coding	-1.28111	3.63988	-12.557	4.44318e-34	2.81863e-33	65.9837
ENSG00000198554	WDHD1	protein_coding	1.11424	3.81612	12.5556	4.51315e-34	2.86182e-33	66.186
ENSG00000097046	CDC7	protein_coding	1.53627	3.20989	12.5603	4.28575e-34	2.71988e-33	66.3279
ENSG00000240184	PCDHGC3	protein_coding	-1.23831	3.74357	-12.5931	2.96949e-34	1.89715e-33	66.3753
ENSG00000147155	EBP	protein_coding	1.02447	5.16564	12.5999	2.75151e-34	1.76009e-33	66.4986
ENSG00000183684	ALYREF	protein_coding	1.12266	5.61143	12.6052	2.59067e-34	1.6579e-33	66.5164
ENSG00000278828	HIST1H3H	protein_coding	3.46446	1.86482	12.566	4.02128e-34	2.55735e-33	66.5443
ENSG00000186847	KRT14	protein_coding	-4.04475	4.5113	-12.6172	2.26674e-34	1.45304e-33	66.59
ENSG00000141622	RNF165	protein_coding	-1.5043	1.61844	-12.5923	2.99544e-34	1.91293e-33	66.6019
ENSG00000145103	ILDR1	protein_coding	1.58827	3.43808	12.59	3.07202e-34	1.96019e-33	66.6467
ENSG00000166833	NAV2	protein_coding	-1.48977	5.18856	-12.6274	2.02e-34	1.2965e-33	66.6703
ENSG00000117394	SLC2A1	protein_coding	1.30479	6.41262	12.624	2.10019e-34	1.34684e-33	66.6707
ENSG00000153551	CMTM7	protein_coding	-1.33593	4.11811	-12.6243	2.09172e-34	1.34197e-33	66.6886
ENSG00000117407	ARTN	protein_coding	2.60378	1.05797	12.5842	3.28013e-34	2.09036e-33	66.7492
ENSG00000128944	KNSTRN	protein_coding	1.09501	3.97551	12.6096	2.46602e-34	1.58011e-33	66.7661
ENSG00000189058	APOD	protein_coding	-3.23877	6.95229	-12.6315	1.93037e-34	1.24001e-33	66.7907
ENSG00000164045	CDC25A	protein_coding	1.85841	2.43635	12.5987	2.78644e-34	1.78169e-33	66.827
ENSG00000157110	RBPMS	protein_coding	-1.14061	5.88333	-12.6426	1.70408e-34	1.09603e-33	66.8348
ENSG00000143793	C1orf35	protein_coding	1.09816	4.34555	12.6344	1.86694e-34	1.20028e-33	66.9977
ENSG00000164620	RELL2	protein_coding	1.43179	0.582794	12.6088	2.48809e-34	1.59359e-33	67.0139
ENSG00000157778	PSMG3	protein_coding	1.03866	4.72039	12.657	1.44877e-34	9.33395e-34	67.1943
ENSG00000150281	CTF1	protein_coding	-1.41961	2.21114	-12.6551	1.481e-34	9.53355e-34	67.2356
ENSG00000244187	TMEM141	protein_coding	1.12582	5.58523	12.7042	8.51625e-35	5.51931e-34	67.6256
ENSG00000205744	DENND1C	protein_coding	1.04497	3.9904	12.6919	9.78063e-35	6.32533e-34	67.6811
ENSG00000117122	MFAP2	protein_coding	2.085	4.82906	12.6959	9.34844e-35	6.05095e-34	67.7287
ENSG00000151376	ME3	protein_coding	-1.18908	3.28693	-12.7229	6.90118e-35	4.49164e-34	67.8814
ENSG00000067606	PRKCZ	protein_coding	1.0913	4.02611	12.7127	7.73966e-35	5.02453e-34	67.9163
ENSG00000178726	THBD	protein_coding	-1.16943	4.63756	-12.7392	5.73715e-35	3.7452e-34	67.9448
ENSG00000149679	CABLES2	protein_coding	1.08938	3.98246	12.7156	7.49139e-35	4.86749e-34	67.9485
ENSG00000173599	PC	protein_coding	-1.14572	5.14804	-12.7437	5.45601e-35	3.56472e-34	67.9754
ENSG00000213123	TCTEX1D2	protein_coding	1.06816	2.22733	12.7057	8.37469e-35	5.42987e-34	67.9923
ENSG00000168061	SAC3D1	protein_coding	1.33271	3.42614	12.7154	7.50812e-35	4.87629e-34	68.0252
ENSG00000164949	GEM	protein_coding	-1.34676	4.53406	-12.75	5.07635e-35	3.3195e-34	68.0665
ENSG00000157766	ACAN	protein_coding	2.59373	1.33198	12.7099	7.9903e-35	5.18284e-34	68.1441
ENSG00000170011	MYRIP	protein_coding	-1.87495	1.60811	-12.7368	5.89866e-35	3.84734e-34	68.1762
ENSG00000177932	ZNF354C	protein_coding	-1.13926	2.62642	-12.7564	4.72501e-35	3.0924e-34	68.3471
ENSG00000204262	COL5A2	protein_coding	1.63523	8.40374	12.7863	3.36672e-35	2.21291e-34	68.4488
ENSG00000125869	LAMP5	protein_coding	2.95065	2.95187	12.7427	5.51897e-35	3.60431e-34	68.456
ENSG00000106327	TFR2	protein_coding	2.50615	0.738791	12.7377	5.83386e-35	3.80671e-34	68.4625
ENSG00000149591	TAGLN	protein_coding	-1.55376	7.95236	-12.7826	3.51351e-35	2.3084e-34	68.4662
ENSG00000142197	DOPEY2	protein_coding	1.07143	6.09467	12.7919	3.15961e-35	2.07947e-34	68.5605
ENSG00000180155	LYNX1	protein_coding	-1.6695	3.34026	-12.7943	3.07583e-35	2.02607e-34	68.6415
ENSG00000111728	ST8SIA1	protein_coding	-1.60444	2.14022	-12.7884	3.28868e-35	2.16348e-34	68.726
ENSG00000139737	SLAIN1	protein_coding	-2.01438	0.796059	-12.788	3.30423e-35	2.17277e-34	68.8323
ENSG00000158560	DYNC1I1	protein_coding	-1.44216	0.598464	-12.7952	3.04673e-35	2.00777e-34	68.9664
ENSG00000006634	DBF4	protein_coding	1.06819	3.70213	12.81	2.57471e-35	1.69817e-34	69.0399
ENSG00000134986	NREP	protein_coding	1.13523	5.87961	12.833	1.9828e-35	1.31174e-34	69.0463
ENSG00000172366	MCRIP2	protein_coding	1.45372	4.47302	12.822	2.24812e-35	1.48405e-34	69.1207
ENSG00000149418	ST14	protein_coding	1.26585	7.05294	12.8526	1.58724e-35	1.05324e-34	69.2041
ENSG00000050165	DKK3	protein_coding	-1.36972	5.59302	-12.8541	1.56083e-35	1.03662e-34	69.212
ENSG00000280789	PAGR1	protein_coding	1.22587	3.15045	12.8239	2.19808e-35	1.45227e-34	69.2615
ENSG00000109265	KIAA1211	protein_coding	2.67906	1.70619	12.8189	2.3286e-35	1.53651e-34	69.3573
ENSG00000168916	ZNF608	protein_coding	-1.39213	3.47276	-12.8582	1.48936e-35	9.91549e-35	69.369
ENSG00000102908	NFAT5	protein_coding	-1.24531	5.16956	-12.8691	1.31567e-35	8.78764e-35	69.3872
ENSG00000117020	AKT3	protein_coding	-1.33262	4.893	-12.8825	1.12925e-35	7.55901e-35	69.5455
ENSG00000138376	BARD1	protein_coding	1.10299	3.93956	12.8574	1.50293e-35	9.99901e-35	69.5503
ENSG00000019102	VSIG2	protein_coding	-2.36347	0.586349	-12.8549	1.5469e-35	1.02781e-34	69.582
ENSG00000163689	C3orf67	protein_coding	1.67468	1.6239	12.8422	1.78679e-35	1.18309e-34	69.5878
ENSG00000137486	ARRB1	protein_coding	-1.08098	5.23238	-12.8911	1.02441e-35	6.86627e-35	69.6367
ENSG00000160401	CFAP157	protein_coding	1.25307	1.77359	12.8524	1.59095e-35	1.05525e-34	69.6768
ENSG00000162373	BEND5	protein_coding	-1.30421	1.29304	-12.8628	1.41358e-35	9.42924e-35	69.6831
ENSG00000163507	KIAA1524	protein_coding	1.5883	3.04878	12.8687	1.3211e-35	8.82001e-35	69.7959
ENSG00000196118	CCDC189	protein_coding	1.65612	0.21855	12.857	1.50966e-35	1.00395e-34	69.8026
ENSG00000106089	STX1A	protein_coding	1.27953	2.622	12.8701	1.30071e-35	8.69152e-35	69.8251
ENSG00000197943	PLCG2	protein_coding	-1.13471	4.25627	-12.9068	8.56327e-36	5.76493e-35	69.8628
ENSG00000077420	APBB1IP	protein_coding	-1.14409	3.8223	-12.9057	8.67003e-36	5.83167e-35	69.8862
ENSG00000126709	IFI6	protein_coding	2.32381	7.29352	12.9159	7.71618e-36	5.20473e-35	69.9571
ENSG00000132749	TESMIN	protein_coding	1.95105	4.59929	12.9009	9.15182e-36	6.15031e-35	70.0534
ENSG00000197506	SLC28A3	protein_coding	-2.44023	1.54352	-12.9104	8.21387e-36	5.53458e-35	70.0995
ENSG00000119714	GPR68	protein_coding	1.54841	3.25917	12.8999	9.26299e-36	6.21955e-35	70.1314
ENSG00000110195	FOLR1	protein_coding	-3.06387	0.567996	-12.9087	8.37923e-36	5.64352e-35	70.1384
ENSG00000187951	ARHGAP11B	protein_coding	1.42444	1.99713	12.8965	9.62709e-36	6.46118e-35	70.1703
ENSG00000113070	HBEGF	protein_coding	-1.08464	3.15995	-12.9293	6.62273e-36	4.47232e-35	70.2343
ENSG00000165474	GJB2	protein_coding	3.82117	4.14269	12.9053	8.71226e-36	5.85749e-35	70.2603
ENSG00000168329	CX3CR1	protein_coding	-1.69237	2.72838	-12.9422	5.71053e-36	3.86143e-35	70.3813
ENSG00000197142	ACSL5	protein_coding	-1.26666	4.26892	-12.9558	4.89112e-36	3.31544e-35	70.4116
ENSG00000118308	LRMP	protein_coding	-1.19467	1.95721	-12.933	6.34478e-36	4.28651e-35	70.4175
ENSG00000166979	EVA1C	protein_coding	-1.23616	3.69024	-12.9519	5.11194e-36	3.45973e-35	70.4222
ENSG00000035664	DAPK2	protein_coding	-1.02782	3.78234	-12.9521	5.1051e-36	3.45663e-35	70.4267
ENSG00000147408	CSGALNACT1	protein_coding	-1.05225	3.67258	-12.9569	4.8311e-36	3.27837e-35	70.4928
ENSG00000067798	NAV3	protein_coding	-1.69488	2.30493	-12.9544	4.9671e-36	3.36468e-35	70.5694
ENSG00000130590	SAMD10	protein_coding	1.17094	3.32847	12.9564	4.85659e-36	3.2942e-35	70.7424
ENSG00000185507	IRF7	protein_coding	1.7048	4.94277	12.9778	3.80281e-36	2.59093e-35	70.8557
ENSG00000140563	MCTP2	protein_coding	-1.64873	1.79663	-12.9764	3.86289e-36	2.63069e-35	70.8927
ENSG00000187741	FANCA	protein_coding	1.70824	3.0308	12.9665	4.32956e-36	2.94457e-35	70.9119
ENSG00000007216	SLC13A2	protein_coding	-3.02332	0.188395	-12.9733	4.00421e-36	2.7245e-35	70.9144
ENSG00000110318	CEP126	protein_coding	-1.50497	3.10766	-13.0037	2.82556e-36	1.93373e-35	71.0492
ENSG00000188483	IER5L	protein_coding	1.63083	3.73793	12.9916	3.24414e-36	2.21622e-35	71.1412
ENSG00000132688	NES	protein_coding	-1.39917	6.02806	-13.0281	2.13428e-36	1.46787e-35	71.1924
ENSG00000162496	DHRS3	protein_coding	-1.1157	5.43825	-13.0312	2.06155e-36	1.42169e-35	71.2262
ENSG00000179639	FCER1A	protein_coding	-2.02708	0.618714	-13.0051	2.77951e-36	1.90307e-35	71.3055
ENSG00000073792	IGF2BP2	protein_coding	-1.91428	1.43537	-13.0141	2.50631e-36	1.7191e-35	71.3328
ENSG00000172172	MRPL13	protein_coding	1.06026	5.34231	13.0413	1.83476e-36	1.267e-35	71.4597
ENSG00000160712	IL6R	protein_coding	-1.14945	3.81095	-13.0479	1.70134e-36	1.1771e-35	71.5064
ENSG00000113212	PCDHB7	protein_coding	-1.50269	1.03389	-13.0236	2.24827e-36	1.54557e-35	71.5169
ENSG00000130429	ARPC1B	protein_coding	1.08835	6.84657	13.0586	1.50401e-36	1.04285e-35	71.5472
ENSG00000092470	WDR76	protein_coding	1.16917	3.63182	13.033	2.01726e-36	1.39178e-35	71.583
ENSG00000181722	ZBTB20	protein_coding	-1.30849	0.510883	-13.031	2.06594e-36	1.4237e-35	71.6515
ENSG00000127586	CHTF18	protein_coding	1.66824	3.97283	13.0447	1.76519e-36	1.21951e-35	71.7264
ENSG00000175164	ABO	protein_coding	-1.92745	1.31171	-13.0479	1.70148e-36	1.1771e-35	71.7312
ENSG00000155657	TTN	protein_coding	-1.26726	3.0522	-13.0622	1.44315e-36	1.00156e-35	71.7453
ENSG00000088356	PDRG1	protein_coding	1.02811	4.75645	13.0643	1.4089e-36	9.78227e-36	71.7916
ENSG00000104951	IL4I1	protein_coding	2.44372	2.58088	13.0475	1.70873e-36	1.18157e-35	71.9002
ENSG00000152990	ADGRA3	protein_coding	-1.03405	4.88541	-13.0956	9.82076e-37	6.85301e-36	71.9811
ENSG00000142279	WTIP	protein_coding	-1.15067	3.31447	-13.0867	1.08791e-36	7.57426e-36	72.0074
ENSG00000007541	PIGQ	protein_coding	1.10601	6.02719	13.0989	9.44848e-37	6.59624e-36	72.0566
ENSG00000000971	CFH	protein_coding	-1.38453	5.39533	-13.1093	8.38151e-37	5.86744e-36	72.1205
ENSG00000091262	ABCC6	protein_coding	-1.70215	1.66672	-13.0844	1.1175e-36	7.77669e-36	72.1248
ENSG00000186577	SMIM29	protein_coding	1.06112	4.55573	13.0933	1.00796e-36	7.03039e-36	72.1526
ENSG00000197275	RAD54B	protein_coding	1.31671	1.85514	13.0723	1.2844e-36	8.93e-36	72.172
ENSG00000106077	ABHD11	protein_coding	1.24267	5.51604	13.1124	8.08497e-37	5.66504e-36	72.2749
ENSG00000253731	PCDHGA6	protein_coding	-1.22587	1.07505	-13.0994	9.39884e-37	6.56458e-36	72.3976
ENSG00000101846	STS	protein_coding	-1.15217	4.5377	-13.1357	6.17992e-37	4.34413e-36	72.4549
ENSG00000169689	CENPX	protein_coding	1.33667	5.05431	13.1253	6.9704e-37	4.8953e-36	72.486
ENSG00000149925	ALDOA	protein_coding	1.01939	10.3024	13.1382	6.00417e-37	4.22448e-36	72.5203
ENSG00000179178	TMEM125	protein_coding	1.7013	4.2993	13.1219	7.24407e-37	5.08516e-36	72.5856
ENSG00000060718	COL11A1	protein_coding	5.32963	5.89524	13.1167	7.69386e-37	5.39347e-36	72.6439
ENSG00000127554	GFER	protein_coding	1.10444	4.27222	13.1362	6.14648e-37	4.32262e-36	72.6847
ENSG00000121900	TMEM54	protein_coding	1.1743	5.39485	13.1496	5.26455e-37	3.71092e-36	72.7074
ENSG00000182272	B4GALNT4	protein_coding	2.31749	4.36603	13.1333	6.35632e-37	4.46608e-36	72.7578
ENSG00000198185	ZNF334	protein_coding	-1.85896	1.49192	-13.1425	5.7123e-37	4.02283e-36	72.8054
ENSG00000128626	MRPS12	protein_coding	1.13662	4.68475	13.1718	4.06987e-37	2.8781e-36	73.0455
ENSG00000153790	C7orf31	protein_coding	-1.08347	1.68857	-13.1597	4.6831e-37	3.30717e-36	73.0455
ENSG00000103067	ESRP2	protein_coding	1.35376	5.54154	13.1859	3.4574e-37	2.44838e-36	73.1322
ENSG00000183145	RIPPLY3	protein_coding	2.78596	0.606652	13.1563	4.86821e-37	3.4363e-36	73.2068
ENSG00000049249	TNFRSF9	protein_coding	2.5221	0.731747	13.175	3.9228e-37	2.77538e-36	73.4203
ENSG00000162817	C1orf115	protein_coding	-1.60174	5.24653	-13.2289	2.09849e-37	1.49367e-36	73.4988
ENSG00000103363	ELOB	protein_coding	1.02336	6.9073	13.2434	1.77326e-37	1.26336e-36	73.6695
ENSG00000131652	THOC6	protein_coding	1.01942	4.7993	13.2288	2.10224e-37	1.49564e-36	73.6762
ENSG00000011422	PLAUR	protein_coding	1.63772	4.81291	13.2234	2.23626e-37	1.58951e-36	73.6792
ENSG00000159259	CHAF1B	protein_coding	1.29817	4.14836	13.2217	2.2814e-37	1.62084e-36	73.7055
ENSG00000099849	RASSF7	protein_coding	1.73093	4.4939	13.2437	1.7679e-37	1.26012e-36	73.965
ENSG00000067445	TRO	protein_coding	-1.19559	2.91591	-13.2584	1.48937e-37	1.06308e-36	74.0271
ENSG00000167747	C19orf48	protein_coding	1.16305	5.52884	13.29	1.0313e-37	7.40266e-37	74.3122
ENSG00000149131	SERPING1	protein_coding	-1.38111	7.95665	-13.2958	9.63703e-38	6.9305e-37	74.3249
ENSG00000165626	BEND7	protein_coding	-1.69335	2.86726	-13.2911	1.0171e-37	7.30766e-37	74.3669
ENSG00000127951	FGL2	protein_coding	-1.45713	4.74652	-13.3084	8.31928e-38	5.99412e-37	74.4305
ENSG00000158373	HIST1H2BD	protein_coding	2.50549	4.61756	13.2841	1.10435e-37	7.91588e-37	74.4852
ENSG00000116690	PRG4	protein_coding	-2.41453	1.18951	-13.2909	1.01974e-37	7.32318e-37	74.4878
ENSG00000184992	BRI3BP	protein_coding	1.0206	5.04905	13.3038	8.77299e-38	6.31804e-37	74.5127
ENSG00000131242	RAB11FIP4	protein_coding	1.36399	5.37364	13.3164	7.5747e-38	5.46795e-37	74.6624
ENSG00000185420	SMYD3	protein_coding	1.38189	3.21031	13.3119	7.98758e-38	5.76328e-37	74.8446
ENSG00000187955	COL14A1	protein_coding	-2.25012	6.05418	-13.3438	5.49859e-38	3.99569e-37	74.8479
ENSG00000163472	TMEM79	protein_coding	1.34492	4.43319	13.3297	6.48505e-38	4.6969e-37	74.9266
ENSG00000163535	SGO2	protein_coding	1.25131	3.46892	13.3232	6.9935e-38	5.05557e-37	74.9451
ENSG00000172061	LRRC15	protein_coding	3.53771	5.9796	13.3354	6.06879e-38	4.39959e-37	75.0364
ENSG00000145949	MYLK4	protein_coding	-1.21766	0.266075	-13.3239	6.94312e-38	5.02152e-37	75.0398
ENSG00000156284	CLDN8	protein_coding	-2.70749	1.85775	-13.3497	5.13076e-38	3.73195e-37	75.0869
ENSG00000133195	SLC39A11	protein_coding	1.25885	6.25654	13.3684	4.12302e-38	3.00898e-37	75.1642
ENSG00000078814	MYH7B	protein_coding	-1.28295	0.185393	-13.3362	6.01217e-38	4.36061e-37	75.1839
ENSG00000166402	TUB	protein_coding	-1.39377	3.25995	-13.3768	3.73632e-38	2.73198e-37	75.3431
ENSG00000088320	REM1	protein_coding	-1.35457	0.163657	-13.3551	4.82055e-38	3.50966e-37	75.4011
ENSG00000168386	FILIP1L	protein_coding	-1.32563	5.10927	-13.3926	3.10611e-38	2.27881e-37	75.4021
ENSG00000135862	LAMC1	protein_coding	-1.15288	7.73192	-13.3897	3.21225e-38	2.35329e-37	75.4022
ENSG00000170684	ZNF296	protein_coding	1.73834	2.13782	13.3524	4.97214e-38	3.6183e-37	75.4036
ENSG00000233493	TMEM238	protein_coding	1.92652	1.66799	13.3582	4.64587e-38	3.38409e-37	75.5004
ENSG00000165895	ARHGAP42	protein_coding	-1.18188	2.77648	-13.3883	3.26843e-38	2.3933e-37	75.5521
ENSG00000165244	ZNF367	protein_coding	1.51113	3.04177	13.3793	3.6314e-38	2.65781e-37	75.645
ENSG00000141469	SLC14A1	protein_coding	-1.77035	0.59658	-13.3907	3.17803e-38	2.32933e-37	75.7631
ENSG00000268104	SLC6A14	protein_coding	-3.38529	0.338706	-13.4004	2.83345e-38	2.08177e-37	75.7887
ENSG00000185339	TCN2	protein_coding	-1.04817	4.44377	-13.4284	2.0407e-38	1.50294e-37	75.8575
ENSG00000117586	TNFSF4	protein_coding	1.77619	2.43109	13.3969	2.95198e-38	2.16781e-37	75.9036
ENSG00000154822	PLCL2	protein_coding	-1.14885	2.90644	-13.4312	1.97447e-38	1.45556e-37	76.0394
ENSG00000165704	HPRT1	protein_coding	1.01396	5.08233	13.4381	1.81996e-38	1.34231e-37	76.0727
ENSG00000175707	KDF1	protein_coding	1.50137	4.22417	13.429	2.02547e-38	1.49244e-37	76.1301
ENSG00000049283	EPN3	protein_coding	2.35621	4.85939	13.443	1.71889e-38	1.27022e-37	76.3005
ENSG00000142661	MYOM3	protein_coding	-1.48973	0.2709	-13.4387	1.80825e-38	1.33432e-37	76.3619
ENSG00000155760	FZD7	protein_coding	-1.42062	5.37402	-13.4826	1.07818e-38	8.02176e-38	76.4499
ENSG00000130653	PNPLA7	protein_coding	-1.30144	3.49969	-13.4742	1.19114e-38	8.84068e-38	76.4621
ENSG00000148339	SLC25A25	protein_coding	-1.00249	4.52872	-13.4819	1.08739e-38	8.08636e-38	76.4796
ENSG00000134324	LPIN1	protein_coding	-1.17826	4.94679	-13.4943	9.39699e-39	7.0017e-38	76.5983
ENSG00000276600	RAB7B	protein_coding	-1.31925	2.82312	-13.4802	1.1096e-38	8.24751e-38	76.609
ENSG00000099250	NRP1	protein_coding	-1.11764	6.54723	-13.5014	8.64761e-39	6.45908e-38	76.6737
ENSG00000111912	NCOA7	protein_coding	-1.4083	5.29489	-13.5044	8.33953e-39	6.23202e-38	76.7062
ENSG00000176014	TUBB6	protein_coding	-1.27922	5.58921	-13.5048	8.30164e-39	6.20674e-38	76.7083
ENSG00000108387	2020-09-04	protein_coding	-1.01337	3.73404	-13.4965	9.16244e-39	6.8336e-38	76.7209
ENSG00000165194	PCDH19	protein_coding	-1.86212	1.89456	-13.4878	1.01426e-38	7.55359e-38	76.7575
ENSG00000065361	ERBB3	protein_coding	1.51198	8.25988	13.515	7.35803e-39	5.52015e-38	76.8288
ENSG00000164934	DCAF13	protein_coding	1.06157	5.88567	13.5182	7.0862e-39	5.31882e-38	76.9311
ENSG00000213085	CFAP45	protein_coding	2.23304	1.75419	13.4868	1.02669e-38	7.6424e-38	77.0048
ENSG00000110693	SOX6	protein_coding	-1.97429	0.880584	-13.5125	7.57945e-39	5.6779e-38	77.1471
ENSG00000108947	EFNB3	protein_coding	-1.64149	2.06095	-13.5205	6.89847e-39	5.18811e-38	77.1486
ENSG00000147255	IGSF1	protein_coding	-3.00089	0.513029	-13.52	6.93972e-39	5.214e-38	77.1923
ENSG00000158856	DMTN	protein_coding	-1.46969	4.09479	-13.5431	5.28037e-39	3.98689e-38	77.2066
ENSG00000117245	KIF17	protein_coding	-1.08911	0.414688	-13.5146	7.39388e-39	5.54432e-38	77.2597
ENSG00000116141	MARK1	protein_coding	-1.52252	2.4664	-13.5386	5.57333e-39	4.20393e-38	77.3146
ENSG00000120328	PCDHB12	protein_coding	-1.30394	0.356978	-13.5251	6.53332e-39	4.92076e-38	77.3763
ENSG00000171817	ZNF540	protein_coding	-1.16196	1.33274	-13.537	5.67867e-39	4.28127e-38	77.4555
ENSG00000204220	PFDN6	protein_coding	1.07288	4.95257	13.5575	4.45844e-39	3.37129e-38	77.4926
ENSG00000131711	MAP1B	protein_coding	-1.47119	5.67364	-13.5745	3.64322e-39	2.76032e-38	77.5284
ENSG00000136492	BRIP1	protein_coding	1.97065	2.96865	13.5396	5.50596e-39	4.15517e-38	77.5485
ENSG00000165029	ABCA1	protein_coding	-1.17592	5.276	-13.5902	3.02397e-39	2.29455e-38	77.7169
ENSG00000154783	FGD5	protein_coding	-1.21211	4.65818	-13.5956	2.83846e-39	2.15593e-38	77.7999
ENSG00000173210	ABLIM3	protein_coding	-1.88518	4.65636	-13.5969	2.79433e-39	2.12347e-38	77.8027
ENSG00000146373	RNF217	protein_coding	-1.21064	3.73864	-13.597	2.79227e-39	2.12296e-38	77.8868
ENSG00000105664	COMP	protein_coding	4.59456	5.62728	13.572	3.75419e-39	2.84299e-38	77.9014
ENSG00000076604	TRAF4	protein_coding	1.16006	6.30886	13.6056	2.5211e-39	1.92156e-38	77.9346
ENSG00000006468	ETV1	protein_coding	-1.27317	3.45831	-13.6002	2.68677e-39	2.0458e-38	77.951
ENSG00000160207	HSF2BP	protein_coding	1.16156	0.0540237	13.5669	3.9868e-39	3.01764e-38	77.9678
ENSG00000125850	OVOL2	protein_coding	1.70187	3.5157	13.5813	3.36289e-39	2.54919e-38	77.991
ENSG00000164929	BAALC	protein_coding	-1.79915	0.975639	-13.588	3.10697e-39	2.35636e-38	78.0377
ENSG00000003249	DBNDD1	protein_coding	1.82654	4.96078	13.5997	2.70328e-39	2.05735e-38	78.0719
ENSG00000100060	MFNG	protein_coding	-1.08271	3.15964	-13.6119	2.33829e-39	1.78312e-38	78.1367
ENSG00000119737	GPR75	protein_coding	-1.36876	0.0965017	-13.5923	2.9507e-39	2.24007e-38	78.1787
ENSG00000122035	RASL11A	protein_coding	-1.34949	2.23748	-13.6151	2.25348e-39	1.72103e-38	78.2615
ENSG00000159147	DONSON	protein_coding	1.20756	3.85893	13.6156	2.23928e-39	1.71103e-38	78.3228
ENSG00000131080	EDA2R	protein_coding	-1.38008	1.74171	-13.6164	2.21825e-39	1.69582e-38	78.3342
ENSG00000133110	POSTN	protein_coding	1.89771	9.45249	13.6499	1.48922e-39	1.14594e-38	78.4346
ENSG00000105270	CLIP3	protein_coding	-1.0079	4.08479	-13.6452	1.57597e-39	1.20843e-38	78.4371
ENSG00000151651	ADAM8	protein_coding	2.10872	3.93261	13.6216	2.08622e-39	1.59648e-38	78.4556
ENSG00000025708	TYMP	protein_coding	1.70542	6.15127	13.6461	1.55872e-39	1.1964e-38	78.4641
ENSG00000112769	LAMA4	protein_coding	-1.26281	6.55997	-13.6564	1.37933e-39	1.06406e-38	78.5025
ENSG00000197070	ARRDC1	protein_coding	1.09617	5.68261	13.6522	1.45013e-39	1.11755e-38	78.5302
ENSG00000198732	SMOC1	protein_coding	-2.41841	1.26102	-13.639	1.69585e-39	1.29905e-38	78.5596
ENSG00000169116	PARM1	protein_coding	-1.48778	4.7195	-13.6614	1.29996e-39	1.00384e-38	78.5672
ENSG00000185483	ROR1	protein_coding	-1.46645	2.18583	-13.6414	1.64738e-39	1.26255e-38	78.5691
ENSG00000144824	PHLDB2	protein_coding	-1.40181	4.78257	-13.6657	1.23471e-39	9.53934e-39	78.618
ENSG00000076826	CAMSAP3	protein_coding	1.69971	5.02505	13.6499	1.48893e-39	1.14594e-38	78.651
ENSG00000120949	TNFRSF8	protein_coding	-1.57201	0.109329	-13.6462	1.55738e-39	1.19598e-38	78.8015
ENSG00000214530	STARD10	protein_coding	1.89493	7.1514	13.68	1.04126e-39	8.07331e-39	78.8026
ENSG00000013588	GPRC5A	protein_coding	2.0638	7.63271	13.6867	9.61684e-40	7.4715e-39	78.8672
ENSG00000196611	MMP1	protein_coding	5.23966	1.99713	13.6456	1.56834e-39	1.20318e-38	78.8918
ENSG00000049768	FOXP3	protein_coding	1.94071	1.97117	13.651	1.47064e-39	1.13278e-38	78.913
ENSG00000105825	TFPI2	protein_coding	-2.61002	1.65839	-13.6747	1.10924e-39	8.57428e-39	78.9209
ENSG00000167754	KLK5	protein_coding	-3.59691	1.0673	-13.6779	1.06778e-39	8.26636e-39	78.947
ENSG00000138735	PDE5A	protein_coding	-1.47435	4.31494	-13.6963	8.57292e-40	6.66724e-39	79.0001
ENSG00000166831	RBPMS2	protein_coding	-1.35569	1.63667	-13.6856	9.73966e-40	7.55924e-39	79.1587
ENSG00000164342	TLR3	protein_coding	-1.23656	3.29583	-13.7058	7.65807e-40	5.96486e-39	79.2163
ENSG00000079739	PGM1	protein_coding	-1.05392	5.94477	-13.7177	6.64167e-40	5.18112e-39	79.2194
ENSG00000101057	MYBL2	protein_coding	3.6037	4.70533	13.6914	9.09401e-40	7.0689e-39	79.3151
ENSG00000124019	FAM124B	protein_coding	-1.28557	0.814309	-13.7126	7.06325e-40	5.50437e-39	79.5557
ENSG00000135547	HEY2	protein_coding	-1.57776	2.54405	-13.7398	5.10469e-40	3.99845e-39	79.6817
ENSG00000145860	RNF145	protein_coding	-1.23235	5.25435	-13.7577	4.12255e-40	3.24078e-39	79.6991
ENSG00000167964	RAB26	protein_coding	2.7835	2.40172	13.7178	6.63903e-40	5.18112e-39	79.7144
ENSG00000160446	ZDHHC12	protein_coding	1.1185	4.92599	13.7544	4.28925e-40	3.36836e-39	79.8276
ENSG00000113790	EHHADH	protein_coding	-1.06611	3.34829	-13.7587	4.07246e-40	3.20471e-39	79.8529
ENSG00000166816	LDHD	protein_coding	-1.67979	2.2252	-13.761	3.96143e-40	3.11893e-39	79.9554
ENSG00000142871	CYR61	protein_coding	-1.82517	7.18791	-13.7783	3.22297e-40	2.5454e-39	79.9807
ENSG00000182771	GRID1	protein_coding	-1.22757	1.36388	-13.7584	4.08872e-40	3.21585e-39	80.0611
ENSG00000151136	BTBD11	protein_coding	-1.58351	1.83725	-13.7703	3.54435e-40	2.79344e-39	80.1284
ENSG00000176890	TYMS	protein_coding	1.81436	4.26236	13.7758	3.32015e-40	2.61944e-39	80.2314
ENSG00000274349	ZNF658	protein_coding	-1.01055	1.28314	-13.7724	3.45817e-40	2.72692e-39	80.2481
ENSG00000232434	C9orf172	protein_coding	1.79902	1.902	13.7644	3.80452e-40	2.99694e-39	80.2521
ENSG00000153250	RBMS1	protein_coding	-1.04951	5.75018	-13.8113	2.17032e-40	1.72295e-39	80.3323
ENSG00000150594	ADRA2A	protein_coding	-1.81484	3.92059	-13.8076	2.2693e-40	1.79873e-39	80.3334
ENSG00000139734	DIAPH3	protein_coding	2.02764	2.86099	13.7778	3.24074e-40	2.55811e-39	80.3704
ENSG00000197442	MAP3K5	protein_coding	-1.08829	4.35199	-13.8317	1.69886e-40	1.3536e-39	80.6246
ENSG00000179909	ZNF154	protein_coding	-1.40111	1.61124	-13.8127	2.13366e-40	1.69473e-39	80.6726
ENSG00000113389	NPR3	protein_coding	-1.9939	2.91745	-13.8343	1.64745e-40	1.31332e-39	80.7245
ENSG00000141526	SLC16A3	protein_coding	2.19491	4.84319	13.8236	1.87197e-40	1.49075e-39	80.7733
ENSG00000100979	PLTP	protein_coding	-1.4147	5.82049	-13.8548	1.28665e-40	1.02946e-39	80.8544
ENSG00000146281	PM20D2	protein_coding	-1.67788	3.06555	-13.8533	1.31144e-40	1.04819e-39	80.9634
ENSG00000090971	NAT14	protein_coding	1.64227	3.96253	13.8389	1.55803e-40	1.24268e-39	81.0005
ENSG00000171700	RGS19	protein_coding	1.03362	4.02948	13.851	1.34728e-40	1.07628e-39	81.081
ENSG00000197121	PGAP1	protein_coding	-1.19202	3.51076	-13.8747	1.01409e-40	8.13511e-40	81.2089
ENSG00000011465	DCN	protein_coding	-2.26618	8.87715	-13.8791	9.60997e-41	7.72132e-40	81.2594
ENSG00000127990	SGCE	protein_coding	-1.52261	4.60645	-13.8955	7.89241e-41	6.36138e-40	81.3578
ENSG00000155846	PPARGC1B	protein_coding	-1.22314	2.26242	-13.8773	9.82412e-41	7.88924e-40	81.3841
ENSG00000100558	PLEK2	protein_coding	1.57409	2.6653	13.8751	1.00877e-40	8.09667e-40	81.5222
ENSG00000107968	MAP3K8	protein_coding	-1.20492	3.43127	-13.9054	7.00473e-41	5.66083e-40	81.5841
ENSG00000258818	RNASE4	protein_coding	-1.37439	1.19054	-13.8863	8.81737e-41	7.08822e-40	81.5898
ENSG00000168476	REEP4	protein_coding	1.25762	4.54897	13.9	7.47133e-41	6.03472e-40	81.6278
ENSG00000161179	YDJC	protein_coding	1.37638	3.90126	13.8975	7.70501e-41	6.21361e-40	81.6844
ENSG00000146411	SLC2A12	protein_coding	-2.13273	0.262202	-13.8937	8.05932e-41	6.49249e-40	81.7054
ENSG00000138092	CENPO	protein_coding	1.14144	3.54341	13.8985	7.60893e-41	6.13937e-40	81.7093
ENSG00000126351	THRA	protein_coding	-1.04528	5.57577	-13.9429	4.45488e-41	3.6251e-40	81.9091
ENSG00000175265	GOLGA8A	protein_coding	-1.6413	3.31171	-13.9372	4.77638e-41	3.88052e-40	81.9474
ENSG00000108984	MAP2K6	protein_coding	-1.22935	2.47843	-13.9275	5.36562e-41	4.34539e-40	81.9628
ENSG00000105289	TJP3	protein_coding	2.1635	5.36937	13.9286	5.29733e-41	4.29235e-40	81.9746
ENSG00000173918	C1QTNF1	protein_coding	-1.40925	4.63352	-13.9557	3.81797e-41	3.11512e-40	82.0821
ENSG00000117600	PLPPR4	protein_coding	-1.36211	1.25624	-13.9322	5.07117e-41	4.11564e-40	82.1338
ENSG00000169035	KLK7	protein_coding	-3.59293	0.133829	-13.9374	4.76378e-41	3.87234e-40	82.1402
ENSG00000101353	MROH8	protein_coding	-1.05493	0.598146	-13.9303	5.19024e-41	4.20781e-40	82.1746
ENSG00000173457	PPP1R14B	protein_coding	1.40014	5.79042	13.9596	3.64417e-41	2.9765e-40	82.2083
ENSG00000137135	ARHGEF39	protein_coding	1.51174	2.2944	13.9345	4.93058e-41	4.00367e-40	82.249
ENSG00000103522	IL21R	protein_coding	2.43397	1.45417	13.9306	5.168e-41	4.19201e-40	82.2695
ENSG00000107317	PTGDS	protein_coding	-2.06862	3.4547	-13.9701	3.20692e-41	2.62638e-40	82.303
ENSG00000094804	CDC6	protein_coding	2.57109	3.98194	13.9488	4.14801e-41	3.3826e-40	82.3715
ENSG00000166349	RAG1	protein_coding	-1.25078	0.13002	-13.9464	4.27395e-41	3.48344e-40	82.3862
ENSG00000135318	NT5E	protein_coding	-1.31734	3.99642	-13.9812	2.80545e-41	2.30128e-40	82.431
ENSG00000081277	PKP1	protein_coding	-2.78195	3.47061	-13.9859	2.6508e-41	2.17559e-40	82.4673
ENSG00000167705	RILP	protein_coding	-1.123	2.06645	-13.9691	3.24824e-41	2.65833e-40	82.5147
ENSG00000119900	OGFRL1	protein_coding	-1.30028	6.21513	-13.9942	2.39781e-41	1.97114e-40	82.5286
ENSG00000077092	RARB	protein_coding	-1.29252	2.63616	-13.9772	2.94555e-41	2.41491e-40	82.5341
ENSG00000197299	BLM	protein_coding	1.74931	2.88653	13.972	3.13615e-41	2.56979e-40	82.6751
ENSG00000110455	ACCS	protein_coding	-1.03245	3.34505	-13.9947	2.38402e-41	1.96085e-40	82.6828
ENSG00000133818	RRAS2	protein_coding	-1.24841	3.6089	-13.9998	2.23924e-41	1.84574e-40	82.6957
ENSG00000178966	RMI1	protein_coding	1.08904	4.16181	13.9963	2.33753e-41	1.92365e-40	82.8116
ENSG00000048540	LMO3	protein_coding	-2.17808	1.49694	-13.9997	2.24185e-41	1.8469e-40	82.8485
ENSG00000155099	TMEM55A	protein_coding	-1.08373	2.99267	-14.0063	2.07127e-41	1.70913e-40	82.8563
ENSG00000145194	ECE2	protein_coding	1.70156	3.24671	14.0007	2.21561e-41	1.82725e-40	82.9961
ENSG00000143578	CREB3L4	protein_coding	1.60587	6.54532	14.0291	1.5706e-41	1.30304e-40	82.9981
ENSG00000147676	MAL2	protein_coding	1.47547	7.84195	14.0352	1.45949e-41	1.21283e-40	83.0184
ENSG00000242732	RTL5	protein_coding	-1.27371	3.02102	-14.023	1.69218e-41	1.4001e-40	83.0386
ENSG00000165633	VSTM4	protein_coding	-1.35253	3.99382	-14.0339	1.48283e-41	1.23155e-40	83.0628
ENSG00000196091	MYBPC1	protein_coding	-3.72773	0.939526	-14.0287	1.57896e-41	1.30926e-40	83.1388
ENSG00000196338	NLGN3	protein_coding	-1.12577	0.378131	-14.0151	1.86152e-41	1.53854e-40	83.2042
ENSG00000132196	HSD17B7	protein_coding	1.16727	3.62943	14.0309	1.53781e-41	1.27653e-40	83.2941
ENSG00000178038	ALS2CL	protein_coding	-1.24032	3.20434	-14.062	1.05358e-41	8.78385e-41	83.4921
ENSG00000157827	FMNL2	protein_coding	-1.27473	4.85004	-14.0774	8.73738e-42	7.31039e-41	83.5438
ENSG00000091651	ORC6	protein_coding	2.22939	2.26759	14.0421	1.34143e-41	1.11533e-40	83.5724
ENSG00000128165	ADM2	protein_coding	2.21507	3.33055	14.0514	1.19884e-41	9.97318e-41	83.6293
ENSG00000145020	AMT	protein_coding	-1.31213	2.24112	-14.0662	1.00191e-41	8.36216e-41	83.6519
ENSG00000160404	TOR2A	protein_coding	1.07743	3.9337	14.0768	8.80311e-42	7.35936e-41	83.8086
ENSG00000196263	ZNF471	protein_coding	-1.51098	2.52463	-14.0952	7.04254e-42	5.90044e-41	83.9482
ENSG00000137309	HMGA1	protein_coding	1.38483	6.69424	14.1172	5.38663e-42	4.53546e-41	84.0385
ENSG00000136108	CKAP2	protein_coding	1.27421	4.94085	14.1085	5.98756e-42	5.03034e-41	84.0909
ENSG00000168528	SERINC2	protein_coding	1.52883	7.18834	14.1262	4.83108e-42	4.06994e-41	84.1315
ENSG00000185480	PARPBP	protein_coding	1.40714	2.5278	14.0995	6.67959e-42	5.59943e-41	84.216
ENSG00000131153	GINS2	protein_coding	2.02549	3.8315	14.1089	5.95856e-42	5.00873e-41	84.2791
ENSG00000144681	STAC	protein_coding	-2.14843	0.433927	-14.1097	5.9033e-42	4.96501e-41	84.2877
ENSG00000170779	CDCA4	protein_coding	1.14977	4.12579	14.1335	4.41497e-42	3.72143e-41	84.4814
ENSG00000000460	C1orf112	protein_coding	1.17437	3.49327	14.1361	4.2801e-42	3.60974e-41	84.5767
ENSG00000100911	PSME2	protein_coding	1.09546	6.84117	14.1712	2.78972e-42	2.36716e-41	84.6754
ENSG00000173391	OLR1	protein_coding	2.45525	3.71311	14.1487	3.67213e-42	3.10556e-41	84.7919
ENSG00000177602	HASPIN	protein_coding	1.83397	0.983489	14.1453	3.82526e-42	3.23149e-41	84.8519
ENSG00000019991	HGF	protein_coding	-1.40077	2.25768	-14.1764	2.61879e-42	2.22335e-41	84.9739
ENSG00000162882	HAAO	protein_coding	-1.37216	1.93677	-14.1786	2.5467e-42	2.16335e-41	85.0414
ENSG00000137288	UQCC2	protein_coding	1.09551	5.00625	14.2012	1.93328e-42	1.64593e-41	85.1894
ENSG00000153395	LPCAT1	protein_coding	1.0972	6.38687	14.2121	1.69294e-42	1.44452e-41	85.193
ENSG00000083307	GRHL2	protein_coding	1.57806	6.31763	14.2129	1.67644e-42	1.43125e-41	85.2456
ENSG00000117308	GALE	protein_coding	1.48877	4.91889	14.2112	1.71092e-42	1.45905e-41	85.3641
ENSG00000130962	PRRG1	protein_coding	-1.26186	2.96967	-14.2176	1.58255e-42	1.35336e-41	85.4006
ENSG00000123095	BHLHE41	protein_coding	-1.53926	5.18493	-14.2438	1.1473e-42	9.83894e-42	85.5531
ENSG00000187098	MITF	protein_coding	-1.16994	3.67934	-14.2379	1.23376e-42	1.05745e-41	85.577
ENSG00000142731	PLK4	protein_coding	1.57141	3.13602	14.2182	1.57005e-42	1.34342e-41	85.6246
ENSG00000144485	HES6	protein_coding	2.4508	2.34412	14.2166	1.60076e-42	1.36817e-41	85.687
ENSG00000214160	ALG3	protein_coding	1.02606	5.52852	14.2627	9.09986e-43	7.82138e-42	85.8737
ENSG00000127561	SYNGR3	protein_coding	2.53578	0.541302	14.2314	1.33657e-42	1.14492e-41	85.9058
ENSG00000182534	MXRA7	protein_coding	-1.11832	5.7959	-14.2828	7.1175e-43	6.13132e-42	86.0239
ENSG00000164919	COX6C	protein_coding	2.02477	8.18183	14.2862	6.82439e-43	5.88214e-42	86.0686
ENSG00000085840	ORC1	protein_coding	2.06813	2.11671	14.2553	9.96455e-43	8.55976e-42	86.154
ENSG00000184831	APOO	protein_coding	1.02738	3.87392	14.2745	7.87546e-43	6.77662e-42	86.2102
ENSG00000168393	DTYMK	protein_coding	1.02633	4.60026	14.2882	6.66016e-43	5.74707e-42	86.2908
ENSG00000115541	HSPE1	protein_coding	1.02577	6.30802	14.3131	4.90281e-43	4.24022e-42	86.4269
ENSG00000177432	NAP1L5	protein_coding	-1.10837	2.29705	-14.315	4.7874e-43	4.14276e-42	86.6861
ENSG00000145247	OCIAD2	protein_coding	1.0427	5.21594	14.3319	3.89294e-43	3.37831e-42	86.7561
ENSG00000197472	ZNF695	protein_coding	2.67206	0.171811	14.3167	4.6914e-43	4.06198e-42	86.9453
ENSG00000167645	YIF1B	protein_coding	1.06223	4.99451	14.3457	3.28298e-43	2.85384e-42	86.9495
ENSG00000101335	MYL9	protein_coding	-1.56434	7.66416	-14.358	2.82114e-43	2.45656e-42	86.9945
ENSG00000134853	PDGFRA	protein_coding	-1.80356	5.24704	-14.366	2.55722e-43	2.23311e-42	87.0469
ENSG00000115687	PASK	protein_coding	1.09091	3.99512	14.3461	3.26799e-43	2.84242e-42	87.0784
ENSG00000071242	RPS6KA2	protein_coding	-1.07862	5.17219	-14.3764	2.24831e-43	1.96897e-42	87.1795
ENSG00000163637	PRICKLE2	protein_coding	-1.31255	4.39634	-14.376	2.25913e-43	1.97732e-42	87.2014
ENSG00000182054	IDH2	protein_coding	1.25928	7.47153	14.3806	2.13659e-43	1.87544e-42	87.2224
ENSG00000065328	MCM10	protein_coding	2.76161	2.90306	14.3504	3.09958e-43	2.69748e-42	87.303
ENSG00000131462	TUBG1	protein_coding	1.05638	5.35167	14.3799	2.15421e-43	1.88982e-42	87.3264
ENSG00000167880	EVPL	protein_coding	1.93976	5.3248	14.373	2.34613e-43	2.05112e-42	87.3428
ENSG00000064547	LPAR2	protein_coding	1.23985	4.20746	14.3774	2.22199e-43	1.94704e-42	87.4557
ENSG00000121898	CPXM2	protein_coding	-1.62728	4.55952	-14.3991	1.69988e-43	1.49468e-42	87.4675
ENSG00000196878	LAMB3	protein_coding	-2.30937	5.23017	-14.4151	1.39533e-43	1.23115e-42	87.6546
ENSG00000198826	ARHGAP11A	protein_coding	2.02434	3.92033	14.3888	1.93077e-43	1.69673e-42	87.6785
ENSG00000141447	OSBPL1A	protein_coding	-1.04014	5.99101	-14.4315	1.13928e-43	1.01047e-42	87.8471
ENSG00000177606	JUN	protein_coding	-1.53842	7.49564	-14.4325	1.12487e-43	9.98276e-43	87.9029
ENSG00000181885	CLDN7	protein_coding	1.55552	6.39204	14.4314	1.14065e-43	1.0111e-42	87.908
ENSG00000176928	GCNT4	protein_coding	-1.70035	1.32659	-14.4188	1.33258e-43	1.17645e-42	88.0096
ENSG00000158163	DZIP1L	protein_coding	-1.18213	1.59213	-14.4231	1.26418e-43	1.11736e-42	88.0756
ENSG00000162849	KIF26B	protein_coding	2.70817	4.40547	14.421	1.29599e-43	1.14482e-42	88.0834
ENSG00000174807	CD248	protein_coding	-1.42797	5.38235	-14.4527	8.75708e-44	7.8078e-43	88.1116
ENSG00000134463	ECHDC3	protein_coding	-1.3234	4.05146	-14.4516	8.87942e-44	7.91226e-43	88.1532
ENSG00000175899	A2M	protein_coding	-1.40233	9.22535	-14.4488	9.19359e-44	8.17791e-43	88.1619
ENSG00000177200	CHD9	protein_coding	-1.0091	5.59578	-14.4638	7.63387e-44	6.83426e-43	88.2471
ENSG00000121440	PDZRN3	protein_coding	-1.3934	4.62878	-14.4669	7.35084e-44	6.5886e-43	88.3043
ENSG00000133816	MICAL2	protein_coding	1.353	6.33989	14.4655	7.47742e-44	6.69812e-43	88.3156
ENSG00000168275	COA6	protein_coding	1.15555	4.29447	14.4507	8.97704e-44	7.99459e-43	88.3343
ENSG00000109062	SLC9A3R1	protein_coding	1.69638	7.88843	14.4741	6.72139e-44	6.03858e-43	88.3744
ENSG00000130827	PLXNA3	protein_coding	1.02834	5.94751	14.4728	6.82674e-44	6.12962e-43	88.4138
ENSG00000111860	CEP85L	protein_coding	-1.13203	2.30088	-14.46	8.00434e-44	7.145e-43	88.462
ENSG00000163069	SGCB	protein_coding	-1.05081	5.33431	-14.483	6.01967e-44	5.42089e-43	88.4873
ENSG00000175305	CCNE2	protein_coding	2.05803	2.46041	14.4502	9.03995e-44	8.04592e-43	88.5203
ENSG00000071539	TRIP13	protein_coding	2.20633	3.73042	14.4611	7.89782e-44	7.05479e-43	88.5919
ENSG00000261934	PCDHGA9	protein_coding	-1.61553	0.404456	-14.4611	7.89866e-44	7.05479e-43	88.605
ENSG00000154917	RAB6B	protein_coding	-1.37454	2.76368	-14.4786	6.35424e-44	5.71545e-43	88.6141
ENSG00000180198	RCC1	protein_coding	1.10957	5.60345	14.4861	5.79157e-44	5.21856e-43	88.6151
ENSG00000182325	FBXL6	protein_coding	1.56036	4.39442	14.4744	6.69332e-44	6.0169e-43	88.6552
ENSG00000160161	CILP2	protein_coding	2.95795	3.10193	14.4614	7.86333e-44	7.03145e-43	88.6648
ENSG00000127423	AUNIP	protein_coding	1.86925	1.54318	14.4618	7.82752e-44	7.00352e-43	88.6952
ENSG00000124493	GRM4	protein_coding	4.03543	0.819556	14.4598	8.02507e-44	7.15932e-43	88.6955
ENSG00000196584	XRCC2	protein_coding	1.7412	2.51183	14.4698	7.08831e-44	6.35702e-43	88.7477
ENSG00000140718	FTO	protein_coding	-1.06243	5.99365	-14.5057	4.54033e-44	4.11294e-43	88.7629
ENSG00000156802	ATAD2	protein_coding	1.71469	5.94261	14.5011	4.81184e-44	4.35374e-43	88.8206
ENSG00000125898	FAM110A	protein_coding	1.47286	4.79587	14.4923	5.36097e-44	4.83626e-43	88.8228
ENSG00000144476	ACKR3	protein_coding	-1.50054	4.59222	-14.5112	4.24536e-44	3.84802e-43	88.8496
ENSG00000138772	ANXA3	protein_coding	-2.09474	4.05241	-14.522	3.71069e-44	3.3754e-43	88.9938
ENSG00000123473	STIL	protein_coding	1.879	3.65876	14.4962	5.11373e-44	4.61868e-43	89.0097
ENSG00000158555	GDPD5	protein_coding	-1.38605	4.01826	-14.5221	3.70687e-44	3.37394e-43	89.0221
ENSG00000148143	ZNF462	protein_coding	-1.61079	3.84445	-14.5289	3.40439e-44	3.10602e-43	89.1091
ENSG00000122971	ACADS	protein_coding	-1.3746	3.92518	-14.5302	3.35253e-44	3.06236e-43	89.1296
ENSG00000113319	RASGRF2	protein_coding	-1.28619	3.51647	-14.5295	3.38032e-44	3.0859e-43	89.1636
ENSG00000026025	VIM	protein_coding	-1.36561	9.6663	-14.5324	3.2627e-44	2.98387e-43	89.2078
ENSG00000114859	CLCN2	protein_coding	1.1947	3.09017	14.5247	3.58694e-44	3.26867e-43	89.3638
ENSG00000070182	SPTB	protein_coding	-1.60945	0.481903	-14.5235	3.64183e-44	3.31671e-43	89.3684
ENSG00000163762	TM4SF18	protein_coding	-1.53602	4.27558	-14.5667	2.12961e-44	1.95581e-43	89.5505
ENSG00000057704	TMCC3	protein_coding	-1.242	3.42392	-14.5624	2.24515e-44	2.05945e-43	89.5845
ENSG00000163412	EIF4E3	protein_coding	-1.06974	5.16348	-14.5758	1.90053e-44	1.75174e-43	89.6387
ENSG00000163251	FZD5	protein_coding	-1.16926	2.77893	-14.5698	2.04866e-44	1.88487e-43	89.7558
ENSG00000151789	ZNF385D	protein_coding	-1.8467	1.93883	-14.5687	2.07725e-44	1.91002e-43	89.7803
ENSG00000105926	MPP6	protein_coding	-1.59909	2.35037	-14.5756	1.90632e-44	1.75602e-43	89.8408
ENSG00000160298	C21orf58	protein_coding	1.52839	2.89671	14.5642	2.19489e-44	2.01455e-43	89.8816
ENSG00000128052	KDR	protein_coding	-1.15034	5.28623	-14.6	1.40508e-44	1.29978e-43	89.9354
ENSG00000112837	TBX18	protein_coding	-1.5327	2.26787	-14.5837	1.7231e-44	1.59012e-43	89.9551
ENSG00000109743	BST1	protein_coding	-1.08242	2.18738	-14.5877	1.63907e-44	1.51441e-43	90.0541
ENSG00000130635	COL5A1	protein_coding	1.83535	8.32923	14.6201	1.09383e-44	1.01493e-43	90.1809
ENSG00000152518	ZFP36L2	protein_coding	-1.33781	7.59173	-14.6205	1.0881e-44	1.01022e-43	90.2251
ENSG00000162004	CCDC78	protein_coding	3.11389	1.76205	14.5865	1.66298e-44	1.53557e-43	90.2528
ENSG00000126768	TIMM17B	protein_coding	1.11297	5.10622	14.6145	1.17278e-44	1.08753e-43	90.2569
ENSG00000107796	ACTA2	protein_coding	-1.7296	7.96891	-14.6216	1.07363e-44	9.97403e-44	90.2635
ENSG00000138346	DNA2	protein_coding	1.53934	2.90883	14.6013	1.38272e-44	1.27987e-43	90.3399
ENSG00000144554	FANCD2	protein_coding	1.39817	4.29239	14.6111	1.22412e-44	1.13445e-43	90.342
ENSG00000104866	PPP1R37	protein_coding	1.15607	5.7592	14.6415	8.37991e-45	7.80389e-44	90.5271
ENSG00000107242	PIP5K1B	protein_coding	-2.10123	1.31646	-14.6299	9.68322e-45	9.00663e-44	90.5856
ENSG00000169918	OTUD7A	protein_coding	-1.32405	0.939388	-14.6271	1.00254e-44	9.31921e-44	90.6376
ENSG00000172348	RCAN2	protein_coding	-1.08273	3.49924	-14.6571	6.88993e-45	6.432e-44	90.7645
ENSG00000109654	TRIM2	protein_coding	-1.7585	4.81739	-14.671	5.79378e-45	5.41864e-44	90.8215
ENSG00000006625	GGCT	protein_coding	1.25129	6.04546	14.6676	6.04676e-45	5.65178e-44	90.8342
ENSG00000196976	LAGE3	protein_coding	1.71233	4.44405	14.6543	7.13707e-45	6.65459e-44	90.8891
ENSG00000112902	SEMA5A	protein_coding	-1.6674	4.99982	-14.682	5.05054e-45	4.73221e-44	90.9553
ENSG00000119969	HELLS	protein_coding	1.69844	3.77843	14.657	6.90116e-45	6.43855e-44	90.9823
ENSG00000253293	HOXA10	protein_coding	-1.70169	1.42071	-14.667	6.08989e-45	5.68861e-44	91.0645
ENSG00000167535	CACNB3	protein_coding	1.32499	5.18346	14.6912	4.50221e-45	4.22882e-44	91.2246
ENSG00000100997	ABHD12	protein_coding	1.01546	6.24266	14.7086	3.61777e-45	3.40227e-44	91.3158
ENSG00000105669	COPE	protein_coding	1.02635	6.71779	14.7202	3.12733e-45	2.94693e-44	91.4384
ENSG00000123384	LRP1	protein_coding	-1.59411	8.4389	-14.7241	2.97871e-45	2.80992e-44	91.5518
ENSG00000067836	ROGDI	protein_coding	1.45088	5.14635	14.7202	3.12782e-45	2.94693e-44	91.6038
ENSG00000118898	PPL	protein_coding	-1.43753	5.96376	-14.7508	2.13185e-45	2.02102e-44	91.8108
ENSG00000184207	PGP	protein_coding	1.2386	4.16849	14.7335	2.64693e-45	2.50157e-44	91.8606
ENSG00000101255	TRIB3	protein_coding	1.62707	5.19596	14.7419	2.38398e-45	2.25585e-44	91.8874
ENSG00000151491	EPS8	protein_coding	-1.18122	5.67792	-14.7609	1.87855e-45	1.78422e-44	91.9338
ENSG00000136295	TTYH3	protein_coding	1.22884	6.46596	14.7664	1.7526e-45	1.66562e-44	92.0355
ENSG00000123358	NR4A1	protein_coding	-2.0844	5.35383	-14.7821	1.43843e-45	1.37046e-44	92.2058
ENSG00000168994	PXDC1	protein_coding	-1.29654	4.67179	-14.7899	1.30347e-45	1.24576e-44	92.3192
ENSG00000161036	LRWD1	protein_coding	1.1007	4.10953	14.771	1.65311e-45	1.57204e-44	92.3237
ENSG00000160949	TONSL	protein_coding	1.93337	4.13223	14.7805	1.46833e-45	1.3972e-44	92.5084
ENSG00000110900	TSPAN11	protein_coding	-1.49049	2.02298	-14.7873	1.34739e-45	1.28612e-44	92.5242
ENSG00000167513	CDT1	protein_coding	2.46056	3.43174	14.7871	1.35106e-45	1.28882e-44	92.6655
ENSG00000164109	MAD2L1	protein_coding	1.94182	4.14427	14.8046	1.08469e-45	1.03731e-44	92.8081
ENSG00000146938	NLGN4X	protein_coding	-2.18374	1.59342	-14.8214	8.77625e-46	8.42454e-45	92.9361
ENSG00000141570	CBX8	protein_coding	1.41827	3.30636	14.815	9.51139e-46	9.11877e-45	92.9701
ENSG00000158106	RHPN1	protein_coding	2.21808	4.97585	14.8256	8.31873e-46	8.00043e-45	93.0195
ENSG00000102935	ZNF423	protein_coding	-1.47679	2.98894	-14.8415	6.80801e-46	6.5599e-45	93.0907
ENSG00000183763	TRAIP	protein_coding	1.19851	2.46739	14.8234	8.55231e-46	8.2199e-45	93.1157
ENSG00000087903	RFX2	protein_coding	-1.00423	3.07715	-14.8454	6.48102e-46	6.24877e-45	93.1752
ENSG00000102384	CENPI	protein_coding	1.93788	2.11191	14.8313	7.7475e-46	7.45575e-45	93.2585
ENSG00000102383	ZDHHC15	protein_coding	-1.67327	1.10495	-14.8516	5.99451e-46	5.78699e-45	93.4043
ENSG00000116729	WLS	protein_coding	-1.80278	5.2518	-14.8801	4.18438e-46	4.05747e-45	93.4324
ENSG00000128408	RIBC2	protein_coding	1.83219	1.42564	14.8458	6.45325e-46	6.22592e-45	93.4621
ENSG00000138386	NAB1	protein_coding	-1.00437	5.27794	-14.8868	3.8465e-46	3.73932e-45	93.5191
ENSG00000157368	IL34	protein_coding	-1.87739	2.37969	-14.8743	4.50134e-46	4.35928e-45	93.5423
ENSG00000119950	MXI1	protein_coding	-1.08202	5.48799	-14.9003	3.24214e-46	3.15783e-45	93.6846
ENSG00000177189	RPS6KA3	protein_coding	-1.26157	5.13642	-14.9026	3.14847e-46	3.07051e-45	93.7184
ENSG00000173698	ADGRG2	protein_coding	-1.88664	0.516159	-14.8818	4.09711e-46	3.97537e-45	93.8127
ENSG00000243156	MICAL3	protein_coding	-1.22741	4.00812	-14.9073	2.96631e-46	2.89471e-45	93.8371
ENSG00000235173	HGH1	protein_coding	1.32506	5.26656	14.9013	3.20025e-46	3.11902e-45	93.8437
ENSG00000135119	RNFT2	protein_coding	1.83209	2.28819	14.8789	4.24716e-46	4.11573e-45	93.845
ENSG00000186193	SAPCD2	protein_coding	2.36937	3.82152	14.8843	3.96672e-46	3.8513e-45	93.8581
ENSG00000139910	NOVA1	protein_coding	-2.52935	2.91206	-14.9084	2.92614e-46	2.85734e-45	93.8687
ENSG00000115705	TPO	protein_coding	-1.9593	0.71694	-14.8936	3.52766e-46	3.43374e-45	93.943
ENSG00000179918	SEPHS2	protein_coding	1.06939	6.94797	14.9211	2.49332e-46	2.44093e-45	93.9506
ENSG00000180447	GAS1	protein_coding	-1.70485	4.43675	-14.9201	2.52561e-46	2.47096e-45	93.9525
ENSG00000184363	PKP3	protein_coding	1.57957	5.82732	14.9162	2.65186e-46	2.59281e-45	93.9982
ENSG00000145990	GFOD1	protein_coding	-1.18679	3.78913	-14.9475	1.78407e-46	1.75671e-45	94.3644
ENSG00000136717	BIN1	protein_coding	-1.41937	4.04419	-14.9516	1.69436e-46	1.66946e-45	94.3817
ENSG00000149564	ESAM	protein_coding	-1.08337	4.81558	-14.9576	1.57048e-46	1.54939e-45	94.4251
ENSG00000130701	RBBP8NL	protein_coding	2.21657	2.65914	14.9252	2.36535e-46	2.32011e-45	94.4263
ENSG00000101412	E2F1	protein_coding	2.41625	3.89734	14.9309	2.20141e-46	2.16069e-45	94.4387
ENSG00000205213	LGR4	protein_coding	-1.66245	4.64127	-14.9602	1.5199e-46	1.50046e-45	94.4513
ENSG00000120334	CENPL	protein_coding	1.22966	3.24296	14.9364	2.05245e-46	2.01707e-45	94.4864
ENSG00000119508	NR4A3	protein_coding	-1.93785	1.95288	-14.9616	1.49184e-46	1.47371e-45	94.6794
ENSG00000131187	F12	protein_coding	2.73731	2.29519	14.9448	1.84584e-46	1.8152e-45	94.7015
ENSG00000182983	ZNF662	protein_coding	-1.67923	2.33702	-14.9672	1.38935e-46	1.37335e-45	94.7337
ENSG00000116005	PCYOX1	protein_coding	-1.00924	7.07893	-15.0029	8.83496e-47	8.76726e-46	94.9928
ENSG00000106484	MEST	protein_coding	-1.83311	5.24161	-15.0121	7.86571e-47	7.83597e-46	95.0967
ENSG00000114993	RTKN	protein_coding	1.07645	5.48602	15.0087	8.21461e-47	8.17205e-46	95.1522
ENSG00000133067	LGR6	protein_coding	-2.69441	1.66589	-15.0081	8.2744e-47	8.22168e-46	95.2387
ENSG00000104524	PYCR3	protein_coding	1.66758	4.65719	15.0052	8.58103e-47	8.52081e-46	95.2596
ENSG00000150337	FCGR1A	protein_coding	1.8444	1.97591	14.9942	9.8631e-47	9.78118e-46	95.3092
ENSG00000070193	FGF10	protein_coding	-2.98465	1.06077	-15.0139	7.68363e-47	7.65957e-46	95.3456
ENSG00000198756	COLGALT2	protein_coding	-1.79132	0.33856	-15.0086	8.21911e-47	8.17205e-46	95.4268
ENSG00000008283	CYB561	protein_coding	1.20625	7.38464	15.0481	4.9763e-47	4.98348e-46	95.5495
ENSG00000174442	ZWILCH	protein_coding	1.04507	4.25429	15.0308	6.19577e-47	6.18848e-46	95.5695
ENSG00000007968	E2F2	protein_coding	2.41001	2.67034	15.0252	6.65937e-47	6.64719e-46	95.69
ENSG00000101199	ARFGAP1	protein_coding	1.03413	6.35332	15.0597	4.2901e-47	4.2991e-46	95.7252
ENSG00000108829	LRRC59	protein_coding	1.11947	7.37622	15.0757	3.50113e-47	3.51308e-46	95.8987
ENSG00000213949	ITGA1	protein_coding	-1.2054	5.76104	-15.0868	3.03721e-47	3.06166e-46	96.0401
ENSG00000087088	BAX	protein_coding	1.10397	5.17558	15.0818	3.23807e-47	3.25983e-46	96.1135
ENSG00000180992	MRPL14	protein_coding	1.2295	5.31154	15.0826	3.20492e-47	3.22859e-46	96.1192
ENSG00000176058	TPRN	protein_coding	1.8705	4.89678	15.0767	3.45535e-47	3.46943e-46	96.1575
ENSG00000117632	STMN1	protein_coding	1.49065	7.25649	15.1062	2.3724e-47	2.40099e-46	96.2951
ENSG00000138778	CENPE	protein_coding	2.37918	3.71903	15.0779	3.40248e-47	3.42309e-46	96.3029
ENSG00000114841	DNAH1	protein_coding	-1.04123	2.98148	-15.0983	2.62586e-47	2.65224e-46	96.3724
ENSG00000235098	ANKRD65	protein_coding	-1.61086	2.33044	-15.1017	2.51228e-47	2.54088e-46	96.4398
ENSG00000197329	PELI1	protein_coding	-1.22633	4.77215	-15.1234	1.90614e-47	1.93552e-46	96.5229
ENSG00000135272	MDFIC	protein_coding	-1.14644	5.19161	-15.1273	1.81261e-47	1.84178e-46	96.5607
ENSG00000128346	C22orf23	protein_coding	-1.33206	0.513696	-15.0994	2.58863e-47	2.61637e-46	96.5867
ENSG00000197256	KANK2	protein_coding	-1.03972	6.12316	-15.1401	1.53832e-47	1.56619e-46	96.7175
ENSG00000111247	RAD51AP1	protein_coding	2.01756	3.0655	15.1117	2.21092e-47	2.23905e-46	96.7515
ENSG00000139793	MBNL2	protein_coding	-1.27562	6.01825	-15.1463	1.42255e-47	1.4493e-46	96.7969
ENSG00000081853	PCDHGA2	protein_coding	-1.941	0.85934	-15.1304	1.74214e-47	1.77253e-46	96.9245
ENSG00000029993	HMGB3	protein_coding	2.0911	5.74919	15.1478	1.39478e-47	1.42195e-46	96.9859
ENSG00000250722	SELENOP	protein_coding	-1.9251	6.34753	-15.164	1.13437e-47	1.16034e-46	97.0395
ENSG00000111859	NEDD9	protein_coding	-1.54455	5.66769	-15.1726	1.01529e-47	1.03923e-46	97.1332
ENSG00000111961	SASH1	protein_coding	-1.55036	5.79178	-15.1731	1.0091e-47	1.03358e-46	97.1401
ENSG00000221955	SLC12A8	protein_coding	1.58917	4.22091	15.1509	1.34065e-47	1.36767e-46	97.1469
ENSG00000171302	CANT1	protein_coding	1.15765	7.09436	15.1855	8.61155e-48	8.82641e-47	97.3002
ENSG00000168101	NUDT16L1	protein_coding	1.25542	5.00564	15.1888	8.25861e-48	8.47603e-47	97.5061
ENSG00000104219	ZDHHC2	protein_coding	-1.44722	3.74591	-15.208	6.45837e-48	6.65073e-47	97.6554
ENSG00000134318	ROCK2	protein_coding	-1.01251	5.94051	-15.2141	5.96857e-48	6.15879e-47	97.6593
ENSG00000213398	LCAT	protein_coding	-1.2105	1.83392	-15.1945	7.67826e-48	7.89631e-47	97.7068
ENSG00000163590	PPM1L	protein_coding	-1.14859	3.97562	-15.2137	6.00067e-48	6.18774e-47	97.7268
ENSG00000244405	ETV5	protein_coding	-1.25683	4.17309	-15.2206	5.49028e-48	5.66908e-47	97.7955
ENSG00000007376	RPUSD1	protein_coding	1.31217	4.62441	15.2315	4.77652e-48	4.93875e-47	98.1022
ENSG00000139117	CPNE8	protein_coding	-1.28867	2.65992	-15.2331	4.67832e-48	4.84049e-47	98.103
ENSG00000118971	CCND2	protein_coding	-1.29682	5.03678	-15.2498	3.77493e-48	3.91374e-47	98.125
ENSG00000163659	TIPARP	protein_coding	-1.19225	5.20219	-15.2703	2.90327e-48	3.02439e-47	98.3836
ENSG00000085741	WNT11	protein_coding	-2.28258	1.22447	-15.2526	3.64517e-48	3.78177e-47	98.4172
ENSG00000171451	DSEL	protein_coding	-1.5335	2.80962	-15.2633	3.17523e-48	3.30094e-47	98.449
ENSG00000150672	DLG2	protein_coding	-1.52464	1.03092	-15.2574	3.42595e-48	3.55675e-47	98.5552
ENSG00000136002	ARHGEF4	protein_coding	-1.86794	1.86191	-15.2674	3.01138e-48	3.13273e-47	98.5776
ENSG00000219607	PPP1R3G	protein_coding	-1.47003	0.0531185	-15.259	3.35508e-48	3.48554e-47	98.6346
ENSG00000182568	SATB1	protein_coding	-1.51515	4.19673	-15.2922	2.19087e-48	2.29165e-47	98.696
ENSG00000114268	PFKFB4	protein_coding	1.27975	3.43406	15.2697	2.92473e-48	3.04467e-47	98.7044
ENSG00000205155	PSENEN	protein_coding	1.06275	5.73937	15.2931	2.16494e-48	2.26607e-47	98.745
ENSG00000118407	FILIP1	protein_coding	-1.29824	2.33142	-15.2839	2.43805e-48	2.5467e-47	98.7852
ENSG00000180044	C3orf80	protein_coding	1.90898	1.68348	15.2793	2.58673e-48	2.69832e-47	98.9364
ENSG00000127528	KLF2	protein_coding	-1.51409	4.65439	-15.3293	1.35846e-48	1.42975e-47	99.1508
ENSG00000148357	HMCN2	protein_coding	-2.06175	1.18553	-15.3098	1.74511e-48	1.83039e-47	99.1713
ENSG00000130204	TOMM40	protein_coding	1.16196	5.76299	15.3312	1.32562e-48	1.39614e-47	99.2383
ENSG00000009413	REV3L	protein_coding	-1.09559	4.80979	-15.3389	1.20101e-48	1.26578e-47	99.2766
ENSG00000112742	TTK	protein_coding	2.63788	3.2608	15.3117	1.70345e-48	1.78792e-47	99.3148
ENSG00000038295	TLL1	protein_coding	-1.84515	1.73515	-15.3279	1.38396e-48	1.45528e-47	99.3686
ENSG00000156873	PHKG2	protein_coding	1.04274	5.01794	15.3397	1.18833e-48	1.25328e-47	99.4149
ENSG00000139567	ACVRL1	protein_coding	-1.01557	4.46162	-15.3494	1.04886e-48	1.10848e-47	99.4341
ENSG00000143995	MEIS1	protein_coding	-1.17443	3.0891	-15.3455	1.10264e-48	1.16452e-47	99.5046
ENSG00000185585	OLFML2A	protein_coding	-1.2455	5.35586	-15.3596	9.19715e-49	9.74694e-48	99.5251
ENSG00000134030	CTIF	protein_coding	-1.04131	5.34603	-15.3804	7.02789e-49	7.47392e-48	99.7949
ENSG00000171488	LRRC8C	protein_coding	-1.20926	4.3029	-15.3816	6.92226e-49	7.37185e-48	99.849
ENSG00000005810	MYCBP2	protein_coding	-1.23494	6.22438	-15.3863	6.51256e-49	6.94521e-48	99.8694
ENSG00000115252	PDE1A	protein_coding	-1.36546	1.83619	-15.3774	7.30687e-49	7.75981e-48	100.033
ENSG00000117877	CD3EAP	protein_coding	1.03771	2.82594	15.3724	7.79397e-49	8.27135e-48	100.046
ENSG00000141576	RNF157	protein_coding	-1.72566	2.34253	-15.3922	6.03023e-49	6.43983e-48	100.133
ENSG00000116106	EPHA4	protein_coding	-1.48342	3.12764	-15.4009	5.39552e-49	5.77412e-48	100.185
ENSG00000180035	ZNF48	protein_coding	1.04289	4.20005	15.3951	5.809e-49	6.20791e-48	100.221
ENSG00000102349	KLF8	protein_coding	-1.4028	3.36846	-15.41	4.79512e-49	5.13518e-48	100.284
ENSG00000133104	SPART	protein_coding	-1.13615	5.41786	-15.4282	3.79018e-49	4.07038e-48	100.408
ENSG00000119986	AVPI1	protein_coding	-1.07457	3.14115	-15.4175	4.34879e-49	4.66701e-48	100.43
ENSG00000137726	FXYD6	protein_coding	-1.33709	3.77413	-15.4327	3.57316e-49	3.84001e-48	100.543
ENSG00000108106	UBE2S	protein_coding	2.21258	3.96336	15.4127	4.62824e-49	4.95994e-48	100.555
ENSG00000161544	CYGB	protein_coding	-1.33295	3.64713	-15.4329	3.56381e-49	3.83266e-48	100.556
ENSG00000149380	P4HA3	protein_coding	2.46939	2.66958	15.414	4.55231e-49	4.88199e-48	100.645
ENSG00000175471	MCTP1	protein_coding	-1.24146	3.28834	-15.4394	3.27895e-49	3.5288e-48	100.682
ENSG00000136383	ALPK3	protein_coding	-1.28015	2.95637	-15.4434	3.11283e-49	3.35238e-48	100.762
ENSG00000068366	ACSL4	protein_coding	-1.36165	5.03037	-15.4587	2.55194e-49	2.75415e-48	100.807
ENSG00000183853	KIRREL1	protein_coding	-1.47951	5.483	-15.4614	2.46606e-49	2.66523e-48	100.835
ENSG00000116128	BCL9	protein_coding	1.12193	5.82286	15.4605	2.49508e-49	2.69468e-48	100.894
ENSG00000102172	SMS	protein_coding	1.01065	6.6937	15.4702	2.19954e-49	2.38055e-48	100.96
ENSG00000256235	SMIM3	protein_coding	-1.16788	4.31863	-15.5075	1.3558e-49	1.47573e-48	101.474
ENSG00000031081	ARHGAP31	protein_coding	-1.16451	5.07395	-15.5137	1.2511e-49	1.36274e-48	101.518
ENSG00000239672	NME1	protein_coding	1.64921	5.68676	15.5046	1.40826e-49	1.53066e-48	101.522
ENSG00000160606	TLCD1	protein_coding	2.14947	3.12969	15.4899	1.70266e-49	1.84539e-48	101.592
ENSG00000176533	GNG7	protein_coding	-1.45504	3.29994	-15.5145	1.23732e-49	1.34869e-48	101.638
ENSG00000176092	CRYBG2	protein_coding	2.84645	0.605404	15.4904	1.69236e-49	1.83553e-48	101.666
ENSG00000093144	ECHDC1	protein_coding	-1.26863	5.05283	-15.5294	1.02042e-49	1.11705e-48	101.72
ENSG00000182004	SNRPE	protein_coding	1.0532	5.96969	15.5333	9.70091e-50	1.06272e-48	101.817
ENSG00000117114	ADGRL2	protein_coding	-1.55662	4.83785	-15.5368	9.25905e-50	1.01504e-48	101.819
ENSG00000005108	THSD7A	protein_coding	-1.49228	2.19067	-15.5237	1.09854e-49	1.19999e-48	101.871
ENSG00000085552	IGSF9	protein_coding	2.33871	5.24046	15.5223	1.11828e-49	1.22068e-48	101.877
ENSG00000167315	ACAA2	protein_coding	-1.06665	5.50905	-15.5451	8.3211e-50	9.12872e-49	101.917
ENSG00000129048	ACKR4	protein_coding	-1.7954	0.175795	-15.5265	1.05859e-49	1.15718e-48	102.051
ENSG00000090376	IRAK3	protein_coding	-1.67516	3.1988	-15.5488	7.92243e-50	8.70107e-49	102.072
ENSG00000160325	CACFD1	protein_coding	1.43894	5.3651	15.5495	7.85431e-50	8.63522e-49	102.119
ENSG00000153406	NMRAL1	protein_coding	1.13805	5.59	15.558	7.03361e-50	7.74407e-49	102.178
ENSG00000187079	TEAD1	protein_coding	-1.23929	5.99261	-15.5738	5.72088e-50	6.31239e-49	102.289
ENSG00000160539	PLPP7	protein_coding	-1.4671	0.858335	-15.5488	7.92559e-50	8.70107e-49	102.313
ENSG00000151276	MAGI1	protein_coding	-1.07467	5.33251	-15.5757	5.58338e-50	6.16512e-49	102.317
ENSG00000095380	NANS	protein_coding	1.09998	5.99115	15.5771	5.48167e-50	6.06061e-49	102.387
ENSG00000118432	CNR1	protein_coding	-2.59247	-0.0382889	-15.5547	7.34359e-50	8.07953e-49	102.389
ENSG00000160191	PDE9A	protein_coding	-1.62728	2.61553	-15.5705	5.97967e-50	6.59316e-49	102.419
ENSG00000106123	EPHB6	protein_coding	-1.88458	2.18851	-15.5771	5.48477e-50	6.06061e-49	102.529
ENSG00000165457	FOLR2	protein_coding	-1.74345	2.81682	-15.5817	5.16823e-50	5.72325e-49	102.53
ENSG00000134222	PSRC1	protein_coding	1.74151	3.09905	15.5785	5.38205e-50	5.95572e-49	102.721
ENSG00000081818	PCDHB4	protein_coding	-1.60108	1.79918	-15.5923	4.49656e-50	4.98307e-49	102.792
ENSG00000182173	TSEN54	protein_coding	1.19778	5.07155	15.609	3.62088e-50	4.02431e-49	102.9
ENSG00000132205	EMILIN2	protein_coding	-1.35528	3.78406	-15.6227	3.02711e-50	3.37913e-49	102.997
ENSG00000121361	KCNJ8	protein_coding	-1.28208	3.17111	-15.6185	3.19612e-50	3.56259e-49	103.008
ENSG00000072952	MRVI1	protein_coding	-1.27569	4.05368	-15.6251	2.93279e-50	3.27623e-49	103.012
ENSG00000204311	DFNB59	protein_coding	-1.14372	0.526453	-15.6124	3.46252e-50	3.85111e-49	103.171
ENSG00000125931	CITED1	protein_coding	-2.85286	0.278591	-15.6183	3.20342e-50	3.56813e-49	103.181
ENSG00000066735	KIF26A	protein_coding	-1.5464	2.1031	-15.6329	2.64952e-50	2.96848e-49	103.289
ENSG00000134627	PIWIL4	protein_coding	-1.43484	0.855119	-15.6261	2.89681e-50	3.23841e-49	103.318
ENSG00000184661	CDCA2	protein_coding	2.66066	2.42179	15.6216	3.06941e-50	3.42384e-49	103.338
ENSG00000054967	RELT	protein_coding	1.49633	2.72557	15.6269	2.86516e-50	3.20537e-49	103.356
ENSG00000189057	FAM111B	protein_coding	2.94257	3.87855	15.6308	2.72434e-50	3.05007e-49	103.409
ENSG00000160190	SLC37A1	protein_coding	1.18945	5.01245	15.6514	2.08023e-50	2.33578e-49	103.458
ENSG00000188486	H2AFX	protein_coding	1.76205	4.93369	15.6573	1.9256e-50	2.16694e-49	103.598
ENSG00000121621	KIF18A	protein_coding	2.21481	2.54681	15.6448	2.26879e-50	2.54377e-49	103.621
ENSG00000243244	STON1	protein_coding	-1.30743	3.07002	-15.6715	1.60048e-50	1.80505e-49	103.706
ENSG00000006118	TMEM132A	protein_coding	2.20835	6.09387	15.674	1.54956e-50	1.75021e-49	103.731
ENSG00000182010	RTKN2	protein_coding	1.93637	2.78737	15.6556	1.96907e-50	2.21423e-49	103.744
ENSG00000196569	LAMA2	protein_coding	-2.0779	4.76133	-15.7066	1.01049e-50	1.14557e-49	104.023
ENSG00000213366	GSTM2	protein_coding	-1.83191	3.58152	-15.708	9.93239e-51	1.12685e-49	104.098
ENSG00000164236	ANKRD33B	protein_coding	-1.52788	1.94304	-15.694	1.19223e-50	1.34961e-49	104.101
ENSG00000171757	LRRC34	protein_coding	-1.26419	0.283881	-15.688	1.29024e-50	1.4584e-49	104.158
ENSG00000156463	SH3RF2	protein_coding	-2.11294	1.93449	-15.7047	1.03681e-50	1.17454e-49	104.196
ENSG00000121211	MND1	protein_coding	2.46959	1.26492	15.6907	1.24523e-50	1.40856e-49	104.254
ENSG00000064692	SNCAIP	protein_coding	-1.77887	1.46758	-15.7182	8.68283e-51	9.87285e-50	104.448
ENSG00000122966	CIT	protein_coding	1.86921	4.14273	15.7267	7.76976e-51	8.86005e-50	104.585
ENSG00000258227	CLEC5A	protein_coding	2.95576	1.7902	15.7217	8.29369e-51	9.43739e-50	104.656
ENSG00000141696	P3H4	protein_coding	1.5097	5.0848	15.7495	5.76456e-51	6.57909e-50	104.758
ENSG00000005249	PRKAR2B	protein_coding	-1.99127	5.46921	-15.7727	4.25081e-51	4.86598e-50	104.883
ENSG00000178531	CTXN1	protein_coding	2.8401	3.93114	15.7593	5.06747e-51	5.79649e-50	105.075
ENSG00000168496	FEN1	protein_coding	1.4735	5.05501	15.775	4.12466e-51	4.72512e-50	105.089
ENSG00000131650	KREMEN2	protein_coding	3.31611	0.330079	15.7588	5.10184e-51	5.83144e-50	105.143
ENSG00000165359	INTS6L	protein_coding	-1.35677	2.82105	-15.7898	3.39371e-51	3.8936e-50	105.278
ENSG00000108551	RASD1	protein_coding	-2.14651	3.70345	-15.8116	2.5504e-51	2.93931e-50	105.431
ENSG00000117399	CDC20	protein_coding	3.34647	4.4114	15.7936	3.23146e-51	3.71302e-50	105.519
ENSG00000144792	ZNF660	protein_coding	-1.25621	0.935215	-15.7952	3.16381e-51	3.63803e-50	105.524
ENSG00000053747	LAMA3	protein_coding	-2.4793	4.97468	-15.8229	2.19853e-51	2.53569e-50	105.544
ENSG00000151322	NPAS3	protein_coding	-1.76647	1.02076	-15.8032	2.84846e-51	3.27787e-50	105.596
ENSG00000147202	DIAPH2	protein_coding	-1.11088	4.20854	-15.8367	1.8322e-51	2.11797e-50	105.77
ENSG00000170525	PFKFB3	protein_coding	-1.74085	6.69713	-15.8396	1.76441e-51	2.04116e-50	105.776
ENSG00000066382	MPPED2	protein_coding	-2.00248	1.2537	-15.8245	2.15181e-51	2.48368e-50	105.838
ENSG00000167106	FAM102A	protein_coding	1.1208	7.43161	15.8495	1.54803e-51	1.79492e-50	105.883
ENSG00000198053	SIRPA	protein_coding	-1.35441	5.69768	-15.8529	1.48079e-51	1.71957e-50	105.928
ENSG00000106683	LIMK1	protein_coding	1.00096	5.64975	15.8532	1.47436e-51	1.7134e-50	106.009
ENSG00000091592	NLRP1	protein_coding	-1.261	3.95692	-15.8546	1.44865e-51	1.6848e-50	106.017
ENSG00000082438	COBLL1	protein_coding	-1.35713	5.16518	-15.868	1.21385e-51	1.41496e-50	106.131
ENSG00000104043	ATP8B4	protein_coding	-1.3488	1.88067	-15.8521	1.49693e-51	1.73698e-50	106.188
ENSG00000129675	ARHGEF6	protein_coding	-1.57654	5.60568	-15.8758	1.09424e-51	1.27845e-50	106.231
ENSG00000272636	DOC2B	protein_coding	-1.86171	3.06749	-15.874	1.12107e-51	1.3088e-50	106.312
ENSG00000025039	RRAGD	protein_coding	-1.46993	3.63044	-15.8768	1.08098e-51	1.26392e-50	106.322
ENSG00000147862	NFIB	protein_coding	-2.26108	6.34557	-15.8845	9.76558e-52	1.14358e-50	106.369
ENSG00000145386	CCNA2	protein_coding	2.68375	3.93348	15.86	1.3482e-51	1.56917e-50	106.383
ENSG00000105227	PRX	protein_coding	-1.34978	2.63331	-15.8773	1.07308e-51	1.25565e-50	106.442
ENSG00000154655	L3MBTL4	protein_coding	-1.94275	1.53728	-15.8731	1.13455e-51	1.32353e-50	106.454
ENSG00000073111	MCM2	protein_coding	1.66947	5.66848	15.8852	9.67688e-52	1.13407e-50	106.485
ENSG00000143367	TUFT1	protein_coding	1.37169	5.67185	15.8879	9.33778e-52	1.09601e-50	106.493
ENSG00000136854	STXBP1	protein_coding	-1.28951	4.64153	-15.8962	8.36754e-52	9.83637e-51	106.518
ENSG00000189369	GSPT2	protein_coding	-1.59082	2.60612	-15.8909	8.97115e-52	1.05378e-50	106.603
ENSG00000221968	FADS3	protein_coding	-1.24773	4.08134	-15.9084	7.11815e-52	8.38055e-51	106.715
ENSG00000085276	MECOM	protein_coding	-1.31207	3.42416	-15.9073	7.22523e-52	8.50007e-51	106.752
ENSG00000141858	SAMD1	protein_coding	1.076	5.52152	15.9162	6.42458e-52	7.5815e-51	106.853
ENSG00000137693	YAP1	protein_coding	-1.22344	6.62866	-15.9275	5.53397e-52	6.53556e-51	106.918
ENSG00000052344	PRSS8	protein_coding	2.16325	7.25869	15.9458	4.34506e-52	5.14339e-51	107.188
ENSG00000148737	TCF7L2	protein_coding	-1.28772	4.85264	-15.9511	4.04919e-52	4.80432e-51	107.233
ENSG00000160111	CPAMD8	protein_coding	-2.00513	2.92685	-15.95	4.11319e-52	4.8727e-51	107.316
ENSG00000101447	FAM83D	protein_coding	3.27886	3.34488	15.9295	5.39304e-52	6.37405e-51	107.34
ENSG00000162769	FLVCR1	protein_coding	1.37097	4.51083	15.9508	4.06529e-52	4.81969e-51	107.449
ENSG00000092853	CLSPN	protein_coding	2.68663	2.26231	15.9399	4.69856e-52	5.55753e-51	107.494
ENSG00000141582	CBX4	protein_coding	1.55485	5.45337	15.9691	3.19362e-52	3.80101e-51	107.602
ENSG00000173376	NDNF	protein_coding	-2.364	0.863902	-15.9673	3.26842e-52	3.887e-51	107.722
ENSG00000160145	KALRN	protein_coding	-1.36817	3.7098	-15.9951	2.26283e-52	2.69739e-51	107.879
ENSG00000111275	ALDH2	protein_coding	-1.94728	6.30655	-16.0058	1.96317e-52	2.34384e-51	107.958
ENSG00000123136	DDX39A	protein_coding	1.34854	5.72526	16.0197	1.63257e-52	1.95066e-51	108.221
ENSG00000124507	PACSIN1	protein_coding	2.38881	1.5098	15.9967	2.21615e-52	2.64381e-51	108.25
ENSG00000148926	ADM	protein_coding	-1.91348	2.93079	-16.0222	1.58106e-52	1.89059e-51	108.273
ENSG00000108639	SYNGR2	protein_coding	1.09696	7.87003	16.0347	1.33809e-52	1.60557e-51	108.322
ENSG00000154511	FAM69A	protein_coding	-1.07351	3.74347	-16.0287	1.44907e-52	1.73684e-51	108.339
ENSG00000123360	PDE1B	protein_coding	-1.37141	2.4464	-16.0368	1.3016e-52	1.56376e-51	108.557
ENSG00000204186	ZDBF2	protein_coding	-1.80391	2.29176	-16.04	1.24812e-52	1.50187e-51	108.582
ENSG00000024526	DEPDC1	protein_coding	3.08849	2.91569	16.0347	1.3385e-52	1.60557e-51	108.733
ENSG00000170345	FOS	protein_coding	-2.95328	7.1695	-16.065	8.95064e-53	1.08129e-51	108.793
ENSG00000127191	TRAF2	protein_coding	1.19271	4.74508	16.0577	9.86506e-53	1.18988e-51	108.815
ENSG00000118515	SGK1	protein_coding	-1.46611	5.64155	-16.0733	8.02103e-53	9.71294e-52	108.833
ENSG00000173175	ADCY5	protein_coding	-2.43208	3.06567	-16.0682	8.58476e-53	1.03874e-51	108.838
ENSG00000066056	TIE1	protein_coding	-1.23759	4.57259	-16.076	7.73778e-53	9.38483e-52	108.895
ENSG00000163808	KIF15	protein_coding	2.36676	3.01766	16.0552	1.01997e-52	1.22928e-51	108.979
ENSG00000140450	ARRDC4	protein_coding	-1.1951	4.49886	-16.0835	7.00409e-53	8.5017e-52	108.999
ENSG00000105738	SIPA1L3	protein_coding	1.09303	6.35209	16.085	6.86045e-53	8.33398e-52	109.019
ENSG00000160957	RECQL4	protein_coding	2.5562	4.24253	16.0659	8.85107e-53	1.07011e-51	109.071
ENSG00000111206	FOXM1	protein_coding	3.26626	4.65039	16.074	7.94787e-53	9.63199e-52	109.188
ENSG00000160113	NR2F6	protein_coding	1.18439	5.84287	16.1155	4.57393e-53	5.57406e-52	109.464
ENSG00000145934	TENM2	protein_coding	-2.55317	1.47851	-16.1048	5.27511e-53	6.41833e-52	109.469
ENSG00000198075	SULT1C4	protein_coding	-1.90166	0.448337	-16.1068	5.13392e-53	6.25152e-52	109.621
ENSG00000185561	TLCD2	protein_coding	-1.29619	3.28821	-16.1263	3.96183e-53	4.83584e-52	109.658
ENSG00000197635	DPP4	protein_coding	-1.79471	2.96279	-16.1274	3.90386e-53	4.76889e-52	109.67
ENSG00000161981	SNRNP25	protein_coding	1.32817	5.04219	16.1415	3.23557e-53	3.95567e-52	109.902
ENSG00000107731	UNC5B	protein_coding	1.74057	5.86625	16.1487	2.9389e-53	3.60162e-52	109.95
ENSG00000099364	FBXL19	protein_coding	1.27716	4.72114	16.1445	3.10791e-53	3.80569e-52	109.976
ENSG00000143748	NVL	protein_coding	1.17776	5.35123	16.1509	2.85421e-53	3.50065e-52	109.981
ENSG00000170647	TMEM133	protein_coding	-1.23645	1.55573	-16.144	3.12802e-53	3.82725e-52	110.074
ENSG00000145819	ARHGAP26	protein_coding	-1.39481	4.2546	-16.1729	2.12894e-53	2.62374e-52	110.192
ENSG00000172458	IL17D	protein_coding	-1.45643	0.29871	-16.1583	2.58775e-53	3.17893e-52	110.326
ENSG00000151835	SACS	protein_coding	-1.37765	4.11922	-16.184	1.83504e-53	2.26886e-52	110.349
ENSG00000105486	LIG1	protein_coding	1.14431	5.28588	16.1831	1.85839e-53	2.29587e-52	110.414
ENSG00000111879	FAM184A	protein_coding	-1.61036	1.84563	-16.1768	2.02005e-53	2.49357e-52	110.457
ENSG00000101115	SALL4	protein_coding	2.46724	0.239788	16.1679	2.27599e-53	2.80045e-52	110.517
ENSG00000135678	CPM	protein_coding	-1.63137	4.67547	-16.2041	1.4039e-53	1.74426e-52	110.581
ENSG00000112276	BVES	protein_coding	-1.51367	1.53344	-16.1859	1.78927e-53	2.21586e-52	110.613
ENSG00000065600	TMEM206	protein_coding	1.29221	3.56456	16.1875	1.75185e-53	2.17127e-52	110.657
ENSG00000161800	RACGAP1	protein_coding	1.71668	5.20175	16.1972	1.53839e-53	1.9098e-52	110.664
ENSG00000113916	BCL6	protein_coding	-1.26348	5.84467	-16.2156	1.20369e-53	1.49917e-52	110.722
ENSG00000122367	LDB3	protein_coding	-1.5792	0.486942	-16.1948	1.58854e-53	1.97046e-52	110.798
ENSG00000137285	TUBB2B	protein_coding	-2.31544	1.17841	-16.2054	1.37924e-53	1.71502e-52	110.849
ENSG00000183801	OLFML1	protein_coding	-1.40957	3.46019	-16.2203	1.13089e-53	1.4108e-52	110.883
ENSG00000171368	TPPP	protein_coding	-1.872	2.73286	-16.2223	1.10013e-53	1.37354e-52	110.948
ENSG00000159176	CSRP1	protein_coding	-1.25266	8.18251	-16.2318	9.69283e-54	1.21216e-52	110.993
ENSG00000171345	KRT19	protein_coding	2.44179	9.9625	16.2386	8.84938e-54	1.10759e-52	111.047
ENSG00000136546	SCN7A	protein_coding	-2.96459	0.12713	-16.2314	9.75141e-54	1.21849e-52	111.237
ENSG00000177542	SLC25A22	protein_coding	1.46963	4.82118	16.2418	8.47974e-54	1.06306e-52	111.276
ENSG00000013306	SLC25A39	protein_coding	1.08927	7.04132	16.2598	6.66385e-54	8.39546e-53	111.315
ENSG00000076944	STXBP2	protein_coding	1.53164	5.48506	16.255	7.10351e-54	8.93463e-53	111.388
ENSG00000117155	SSX2IP	protein_coding	1.27909	4.81585	16.2517	7.4253e-54	9.31637e-53	111.392
ENSG00000144730	IL17RD	protein_coding	-1.72304	4.66919	-16.2681	5.96469e-54	7.53326e-53	111.433
ENSG00000111962	UST	protein_coding	-1.57729	2.84252	-16.2582	6.80606e-54	8.56756e-53	111.439
ENSG00000148700	ADD3	protein_coding	-1.61704	5.76677	-16.2741	5.50314e-54	6.95608e-53	111.504
ENSG00000113231	PDE8B	protein_coding	-1.62969	2.9666	-16.2668	6.06736e-54	7.6566e-53	111.535
ENSG00000005187	ACSM3	protein_coding	-1.65907	1.60436	-16.2605	6.60136e-54	8.32359e-53	111.594
ENSG00000119326	CTNNAL1	protein_coding	-1.11083	4.34708	-16.2847	4.77416e-54	6.04964e-53	111.687
ENSG00000087074	PPP1R15A	protein_coding	-1.22477	5.66954	-16.2951	4.15135e-54	5.26481e-53	111.782
ENSG00000102547	CAB39L	protein_coding	-1.4037	4.94308	-16.2975	4.02275e-54	5.10595e-53	111.823
ENSG00000177666	PNPLA2	protein_coding	-1.45784	6.87936	-16.3008	3.84694e-54	4.88686e-53	111.878
ENSG00000140873	ADAMTS18	protein_coding	-2.65377	0.0866747	-16.2828	4.89751e-54	6.20081e-53	111.942
ENSG00000145050	MANF	protein_coding	1.05224	5.83479	16.3114	3.33969e-54	4.25664e-53	112.063
ENSG00000166046	TCP11L2	protein_coding	-1.25338	2.72821	-16.3166	3.11456e-54	3.98632e-53	112.254
ENSG00000120833	SOCS2	protein_coding	-1.91457	3.57342	-16.331	2.56658e-54	3.30712e-53	112.322
ENSG00000116586	LAMTOR2	protein_coding	1.32341	5.66569	16.3286	2.65002e-54	3.40031e-53	112.328
ENSG00000011426	ANLN	protein_coding	3.22437	4.6919	16.3164	3.11954e-54	3.98935e-53	112.404
ENSG00000118276	B4GALT6	protein_coding	-1.33546	1.65244	-16.3213	2.92327e-54	3.74462e-53	112.418
ENSG00000093009	CDC45	protein_coding	2.79104	2.72382	16.314	3.22215e-54	4.11025e-53	112.436
ENSG00000156140	ADAMTS3	protein_coding	-1.75179	0.826268	-16.3245	2.79922e-54	3.58873e-53	112.499
ENSG00000197776	KLHDC1	protein_coding	-1.31454	1.51571	-16.3309	2.57095e-54	3.30903e-53	112.559
ENSG00000076382	SPAG5	protein_coding	2.52239	4.56583	16.3304	2.58789e-54	3.32617e-53	112.562
ENSG00000115884	SDC1	protein_coding	2.13617	8.00802	16.3553	1.85231e-54	2.39079e-53	112.592
ENSG00000135926	TMBIM1	protein_coding	-1.02071	7.04393	-16.3805	1.31999e-54	1.70949e-53	112.938
ENSG00000074071	MRPS34	protein_coding	1.37498	5.92141	16.3937	1.10499e-54	1.43348e-53	113.179
ENSG00000100479	POLE2	protein_coding	1.41967	2.40085	16.3777	1.37083e-54	1.77383e-53	113.259
ENSG00000104549	SQLE	protein_coding	2.11891	6.1095	16.408	9.10995e-55	1.18484e-53	113.423
ENSG00000184117	NIPSNAP1	protein_coding	1.0133	6.28908	16.4161	8.17631e-55	1.06522e-53	113.432
ENSG00000176619	LMNB2	protein_coding	1.33642	5.93476	16.4156	8.23026e-55	1.07134e-53	113.47
ENSG00000245848	CEBPA	protein_coding	-1.56293	3.84429	-16.4206	7.68817e-55	1.00248e-53	113.519
ENSG00000185842	DNAH14	protein_coding	1.53437	3.39345	16.4004	1.00997e-54	1.31133e-53	113.521
ENSG00000120129	DUSP1	protein_coding	-2.27634	6.86527	-16.4258	7.17206e-55	9.35981e-54	113.572
ENSG00000178573	MAF	protein_coding	-1.20525	5.00105	-16.4318	6.6152e-55	8.64786e-54	113.622
ENSG00000205269	TMEM170B	protein_coding	-1.30678	3.0404	-16.4298	6.79453e-55	8.8747e-54	113.73
ENSG00000169554	ZEB2	protein_coding	-1.44044	5.10511	-16.4435	5.65126e-55	7.40674e-54	113.774
ENSG00000116857	TMEM9	protein_coding	1.07098	7.01324	16.4475	5.35023e-55	7.02425e-54	113.828
ENSG00000133466	C1QTNF6	protein_coding	2.02379	5.0698	16.4326	6.54723e-55	8.56633e-54	113.85
ENSG00000115380	EFEMP1	protein_coding	-2.44686	6.15313	-16.4485	5.28347e-55	6.94257e-54	113.861
ENSG00000188322	SBK1	protein_coding	2.51245	4.81962	16.446	5.46205e-55	7.16489e-54	114.093
ENSG00000123989	CHPF	protein_coding	1.34846	6.82429	16.4744	3.72178e-55	4.9116e-54	114.203
ENSG00000051341	POLQ	protein_coding	2.49276	2.44349	16.4487	5.26666e-55	6.92643e-54	114.236
ENSG00000153446	C16orf89	protein_coding	-2.90255	1.88026	-16.468	4.0576e-55	5.35014e-54	114.245
ENSG00000143418	CERS2	protein_coding	1.16562	8.12521	16.4831	3.31151e-55	4.37773e-54	114.303
ENSG00000114346	ECT2	protein_coding	1.69436	5.46762	16.4815	3.38221e-55	4.46732e-54	114.435
ENSG00000119888	EPCAM	protein_coding	1.93351	7.49945	16.5027	2.54128e-55	3.36824e-54	114.58
ENSG00000197461	PDGFA	protein_coding	-1.19056	4.03462	-16.507	2.39668e-55	3.17934e-54	114.688
ENSG00000165868	HSPA12A	protein_coding	-1.45982	3.38237	-16.5088	2.33893e-55	3.10543e-54	114.748
ENSG00000157456	CCNB2	protein_coding	2.84977	3.93381	16.4962	2.77422e-55	3.67061e-54	114.833
ENSG00000146233	CYP39A1	protein_coding	-2.31748	0.928432	-16.5017	2.5747e-55	3.40958e-54	114.833
ENSG00000115963	RND3	protein_coding	-1.74781	5.23558	-16.5246	1.88921e-55	2.51489e-54	114.864
ENSG00000145675	PIK3R1	protein_coding	-1.64078	6.96174	-16.5248	1.88379e-55	2.50986e-54	114.89
ENSG00000173040	EVC2	protein_coding	-1.52031	1.88427	-16.5143	2.17288e-55	2.88748e-54	114.972
ENSG00000151725	CENPU	protein_coding	2.24374	4.151	16.5188	2.04481e-55	2.71966e-54	115.099
ENSG00000145147	SLIT2	protein_coding	-1.58665	3.92624	-16.5665	1.07203e-55	1.43834e-54	115.475
ENSG00000118640	VAMP8	protein_coding	1.10971	6.82385	16.5708	1.01183e-55	1.35997e-54	115.493
ENSG00000174944	P2RY14	protein_coding	-1.59731	0.67468	-16.5481	1.37441e-55	1.8392e-54	115.512
ENSG00000147799	ARHGAP39	protein_coding	1.70365	4.40506	16.5545	1.26143e-55	1.6895e-54	115.528
ENSG00000146670	CDCA5	protein_coding	2.88963	4.13997	16.5564	1.22955e-55	1.64824e-54	115.634
ENSG00000137558	PI15	protein_coding	-3.18468	3.14762	-16.5823	8.64778e-56	1.16334e-54	115.686
ENSG00000185950	IRS2	protein_coding	-1.85814	4.82639	-16.6052	6.34336e-56	8.55597e-55	115.955
ENSG00000186638	KIF24	protein_coding	1.5257	3.04188	16.5941	7.37308e-56	9.92734e-55	116.141
ENSG00000152784	PRDM8	protein_coding	-1.59725	0.376157	-16.5959	7.19378e-56	9.69447e-55	116.172
ENSG00000130224	LRCH2	protein_coding	-1.57053	0.833424	-16.6125	5.74375e-56	7.75407e-55	116.373
ENSG00000175806	MSRA	protein_coding	-1.15147	3.05258	-16.6273	4.69985e-56	6.35041e-55	116.406
ENSG00000122863	CHST3	protein_coding	-1.70575	4.39148	-16.6376	4.08831e-56	5.5388e-55	116.407
ENSG00000142945	KIF2C	protein_coding	3.11376	4.03508	16.628	4.6576e-56	6.29888e-55	116.613
ENSG00000042445	RETSAT	protein_coding	-1.24301	6.69792	-16.6583	3.08638e-56	4.19627e-55	116.677
ENSG00000123219	CENPK	protein_coding	1.8535	2.06669	16.6394	3.98853e-56	5.40841e-55	116.798
ENSG00000171867	PRNP	protein_coding	-1.6078	6.28016	-16.6673	2.72811e-56	3.71908e-55	116.798
ENSG00000103253	HAGHL	protein_coding	3.16472	2.74406	16.6493	3.48671e-56	4.73214e-55	116.941
ENSG00000135476	ESPL1	protein_coding	2.71674	3.60783	16.6582	3.08991e-56	4.19733e-55	117.024
ENSG00000167614	TTYH1	protein_coding	-2.80791	1.20099	-16.6743	2.48282e-56	3.39074e-55	117.101
ENSG00000170373	CST1	protein_coding	6.61691	0.71897	16.6604	2.99857e-56	4.08051e-55	117.102
ENSG00000165891	E2F7	protein_coding	2.80744	1.65942	16.6676	2.72033e-56	3.7118e-55	117.197
ENSG00000140525	FANCI	protein_coding	1.78375	5.18421	16.6957	1.85622e-56	2.53954e-55	117.365
ENSG00000137745	MMP13	protein_coding	6.34246	2.60309	16.6917	1.95944e-56	2.67837e-55	117.523
ENSG00000078401	EDN1	protein_coding	-1.89675	3.02828	-16.7203	1.32716e-56	1.82226e-55	117.613
ENSG00000154920	EME1	protein_coding	2.28907	1.76302	16.7084	1.5608e-56	2.1373e-55	117.743
ENSG00000188783	PRELP	protein_coding	-2.4485	5.22287	-16.7386	1.03392e-56	1.42217e-55	117.765
ENSG00000185112	FAM43A	protein_coding	-1.18711	2.80936	-16.7285	1.18688e-56	1.63111e-55	117.8
ENSG00000178999	AURKB	protein_coding	3.24469	2.88469	16.7145	1.43533e-56	1.96724e-55	117.821
ENSG00000115163	CENPA	protein_coding	3.02585	2.06467	16.7171	1.38584e-56	1.90111e-55	117.865
ENSG00000087586	AURKA	protein_coding	2.81697	4.00367	16.7401	1.01322e-56	1.39496e-55	118.12
ENSG00000112531	QKI	protein_coding	-1.23486	6.32234	-16.7755	6.25463e-57	8.65007e-56	118.26
ENSG00000136111	TBC1D4	protein_coding	-1.34456	5.45675	-16.78	5.87938e-57	8.14585e-56	118.319
ENSG00000174871	CNIH2	protein_coding	2.84515	1.35525	16.7505	8.7951e-57	1.21196e-55	118.319
ENSG00000185803	SLC52A2	protein_coding	1.6533	5.89037	16.7781	6.0311e-57	8.34848e-56	118.396
ENSG00000100129	EIF3L	protein_coding	-1.14073	7.1795	-16.7849	5.49474e-57	7.63369e-56	118.406
ENSG00000089685	BIRC5	protein_coding	3.78998	4.6551	16.764	7.31324e-57	1.00867e-55	118.452
ENSG00000104738	MCM4	protein_coding	1.59519	6.76434	16.7879	5.27849e-57	7.33994e-56	118.458
ENSG00000271601	LIX1L	protein_coding	-1.13294	4.55747	-16.8035	4.26759e-57	5.96136e-56	118.668
ENSG00000138678	GPAT3	protein_coding	-1.687	1.7507	-16.7948	4.80484e-57	6.69349e-56	118.764
ENSG00000258947	TUBB3	protein_coding	3.48999	0.558766	16.8008	4.42653e-57	6.17774e-56	119.002
ENSG00000164885	CDK5	protein_coding	1.33284	4.08714	16.8129	3.74827e-57	5.24552e-56	119.027
ENSG00000109819	PPARGC1A	protein_coding	-2.49783	0.259804	-16.8101	3.89809e-57	5.45019e-56	119.04
ENSG00000104728	ARHGEF10	protein_coding	-1.09849	4.72399	-16.8329	2.85223e-57	4.00992e-56	119.062
ENSG00000124942	AHNAK	protein_coding	-1.61109	10.3682	-16.8254	3.16029e-57	4.43485e-56	119.074
ENSG00000148082	SHC3	protein_coding	-1.54348	1.22499	-16.8286	3.02506e-57	4.24899e-56	119.28
ENSG00000162896	PIGR	protein_coding	-4.14409	2.8306	-16.8634	1.87848e-57	2.64824e-56	119.503
ENSG00000111057	KRT18	protein_coding	2.04311	9.10852	16.8752	1.59808e-57	2.25919e-56	119.623
ENSG00000019144	PHLDB1	protein_coding	-1.19896	6.14545	-16.8827	1.44209e-57	2.04245e-56	119.72
ENSG00000196653	ZNF502	protein_coding	-1.62817	1.86291	-16.8675	1.77778e-57	2.50859e-56	119.751
ENSG00000166145	SPINT1	protein_coding	1.48081	7.5037	16.8856	1.3871e-57	1.96638e-56	119.76
ENSG00000104332	SFRP1	protein_coding	-4.73622	5.45364	-16.8895	1.31377e-57	1.86416e-56	119.882
ENSG00000134072	CAMK1	protein_coding	-1.12379	1.79034	-16.8792	1.51463e-57	2.1432e-56	119.949
ENSG00000151702	FLI1	protein_coding	-1.2274	4.13906	-16.9121	9.63637e-58	1.36989e-56	120.172
ENSG00000122641	INHBA	protein_coding	3.12937	5.51339	16.9014	1.1162e-57	1.58529e-56	120.244
ENSG00000164932	CTHRC1	protein_coding	2.53167	5.98503	16.9329	7.25068e-58	1.03363e-56	120.578
ENSG00000171241	SHCBP1	protein_coding	2.52514	2.99237	16.9306	7.48388e-58	1.06488e-56	120.74
ENSG00000197565	COL4A6	protein_coding	-2.68518	1.42225	-16.9438	6.23933e-58	8.91116e-57	120.757
ENSG00000103852	TTC23	protein_coding	-1.10936	3.72875	-16.9525	5.54081e-58	7.92092e-57	120.764
ENSG00000155090	KLF10	protein_coding	-1.15713	6.21766	-16.9607	4.94749e-58	7.07936e-57	120.786
ENSG00000164463	CREBRF	protein_coding	-1.04677	4.89552	-16.9681	4.46756e-58	6.41064e-57	120.903
ENSG00000188641	DPYD	protein_coding	-1.47337	4.50553	-16.9772	3.94518e-58	5.6824e-57	121.032
ENSG00000160408	ST6GALNAC6	protein_coding	-1.02318	5.62038	-16.9829	3.64671e-58	5.25746e-57	121.089
ENSG00000020181	ADGRA2	protein_coding	-1.52052	4.98121	-16.9864	3.47343e-58	5.02185e-57	121.143
ENSG00000167191	GPRC5B	protein_coding	-1.63833	4.90834	-16.9872	3.43911e-58	4.97694e-57	121.154
ENSG00000111665	CDCA3	protein_coding	2.7594	3.26794	16.9624	4.8308e-58	6.92535e-57	121.173
ENSG00000260314	MRC1	protein_coding	-2.1282	2.92035	-16.9847	3.55821e-58	5.1347e-57	121.211
ENSG00000112936	C7	protein_coding	-3.41057	2.62272	-16.9947	3.09974e-58	4.4986e-57	121.314
ENSG00000197696	NMB	protein_coding	-1.70482	2.0442	-16.9847	3.55718e-58	5.1347e-57	121.326
ENSG00000119943	PYROXD2	protein_coding	-1.40167	3.11297	-16.9943	3.11644e-58	4.51855e-57	121.377
ENSG00000198901	PRC1	protein_coding	2.40673	5.24125	16.9984	2.94782e-58	4.28626e-57	121.538
ENSG00000157168	NRG1	protein_coding	-2.72214	1.3665	-17.0013	2.83121e-58	4.12062e-57	121.552
ENSG00000103710	RASL12	protein_coding	-1.38677	2.92862	-17.0057	2.66441e-58	3.88156e-57	121.552
ENSG00000186188	FFAR4	protein_coding	-1.70032	0.324205	-16.9971	2.99956e-58	4.35735e-57	121.621
ENSG00000175198	PCCA	protein_coding	-1.11987	4.25328	-17.0315	1.86896e-58	2.73577e-57	121.803
ENSG00000165071	TMEM71	protein_coding	-2.03084	0.79237	-17.0203	2.17934e-58	3.184e-57	121.901
ENSG00000067082	KLF6	protein_coding	-1.3366	7.46835	-17.0548	1.35407e-58	1.98778e-57	122.109
ENSG00000212719	C17orf51	protein_coding	-1.43957	1.76917	-17.0386	1.69437e-58	2.48258e-57	122.112
ENSG00000128872	TMOD2	protein_coding	-1.35648	3.82438	-17.063	1.2096e-58	1.78428e-57	122.256
ENSG00000163686	ABHD6	protein_coding	-1.14542	2.68391	-17.0571	1.31255e-58	1.92869e-57	122.3
ENSG00000124212	PTGIS	protein_coding	-2.09984	4.20971	-17.0735	1.04683e-58	1.54866e-57	122.353
ENSG00000204851	PNMA8B	protein_coding	-1.66751	0.931489	-17.061	1.24358e-58	1.83263e-57	122.467
ENSG00000234465	PINLYP	protein_coding	-1.36356	0.253048	-17.0595	1.27049e-58	1.87048e-57	122.49
ENSG00000121152	NCAPH	protein_coding	2.66526	3.3772	17.0591	1.27636e-58	1.87732e-57	122.49
ENSG00000166851	PLK1	protein_coding	3.22651	4.18163	17.0673	1.14043e-58	1.68386e-57	122.59
ENSG00000136274	NACAD	protein_coding	-1.77527	1.14541	-17.0718	1.0715e-58	1.58362e-57	122.596
ENSG00000240038	AMY2B	protein_coding	-1.63901	1.84824	-17.1076	6.54149e-59	9.73389e-58	123.04
ENSG00000101003	GINS1	protein_coding	2.33108	3.76544	17.1024	7.02499e-59	1.04432e-57	123.059
ENSG00000179958	DCTPP1	protein_coding	1.20735	5.53561	17.1279	4.93711e-59	7.38971e-58	123.18
ENSG00000128596	CCDC136	protein_coding	-1.59737	0.890861	-17.1136	6.01936e-59	8.98319e-58	123.196
ENSG00000104415	WISP1	protein_coding	3.36382	3.48723	17.1126	6.09914e-59	9.08451e-58	123.238
ENSG00000175556	LONRF3	protein_coding	-1.93292	0.0673647	-17.1175	5.7001e-59	8.51504e-58	123.276
ENSG00000109805	NCAPG	protein_coding	2.97379	3.56096	17.1188	5.59765e-59	8.37019e-58	123.312
ENSG00000075651	PLD1	protein_coding	-1.44186	3.7805	-17.1464	3.82397e-59	5.72921e-58	123.403
ENSG00000186522	2020-09-10	protein_coding	-1.07128	5.62882	-17.1596	3.18544e-59	4.78662e-58	123.518
ENSG00000114480	GBE1	protein_coding	-1.15864	4.90847	-17.159	3.214e-59	4.82479e-58	123.522
ENSG00000176435	CLEC14A	protein_coding	-1.33173	4.14458	-17.1803	2.39318e-59	3.61033e-58	123.849
ENSG00000177990	DPY19L2	protein_coding	-1.96318	0.403106	-17.1603	3.15266e-59	4.74202e-58	123.85
ENSG00000186462	NAP1L2	protein_coding	-2.42531	0.599566	-17.164	2.9979e-59	4.51368e-58	123.866
ENSG00000146410	MTFR2	protein_coding	2.48459	1.33451	17.158	3.25818e-59	4.88632e-58	123.88
ENSG00000065911	MTHFD2	protein_coding	1.34511	6.42169	17.1838	2.27897e-59	3.44143e-58	123.891
ENSG00000066279	ASPM	protein_coding	3.66295	4.15854	17.1686	2.81123e-59	4.23681e-58	123.997
ENSG00000132622	HSPA12B	protein_coding	-1.44332	3.11763	-17.2	1.82045e-59	2.75719e-58	124.201
ENSG00000134690	CDCA8	protein_coding	2.76629	3.86706	17.1886	2.13302e-59	3.22422e-58	124.255
ENSG00000136999	NOV	protein_coding	-1.78837	2.59991	-17.204	1.72287e-59	2.612e-58	124.281
ENSG00000147119	CHST7	protein_coding	-1.10951	1.44613	-17.1988	1.85221e-59	2.80253e-58	124.359
ENSG00000214944	ARHGEF28	protein_coding	-1.31573	4.17775	-17.2179	1.42113e-59	2.15881e-58	124.367
ENSG00000163638	ADAMTS9	protein_coding	-1.49996	3.83333	-17.2193	1.39271e-59	2.11774e-58	124.402
ENSG00000143493	INTS7	protein_coding	1.12512	5.40908	17.2219	1.34325e-59	2.04458e-58	124.483
ENSG00000164283	ESM1	protein_coding	2.81299	2.67347	17.2066	1.66069e-59	2.52023e-58	124.54
ENSG00000162551	ALPL	protein_coding	-1.90534	3.75015	-17.2393	1.05573e-59	1.60854e-58	124.667
ENSG00000161980	POLR3K	protein_coding	1.44096	4.47825	17.2428	1.00521e-59	1.53616e-58	124.894
ENSG00000005020	SKAP2	protein_coding	-1.34628	4.77985	-17.2626	7.63494e-60	1.17381e-58	124.955
ENSG00000142627	EPHA2	protein_coding	-1.33844	3.85446	-17.2594	7.9891e-60	1.22457e-58	124.964
ENSG00000113248	PCDHB15	protein_coding	-1.44779	0.753447	-17.2438	9.91967e-60	1.51744e-58	125.003
ENSG00000123500	COL10A1	protein_coding	6.85954	5.65416	17.24	1.04578e-59	1.59497e-58	125.006
ENSG00000130052	STARD8	protein_coding	-1.13033	3.16779	-17.2573	8.21768e-60	1.25834e-58	125.011
ENSG00000103550	KNOP1	protein_coding	1.02445	4.91615	17.2599	7.93238e-60	1.21832e-58	125.05
ENSG00000168060	NAALADL1	protein_coding	-1.37311	1.17425	-17.2594	7.98904e-60	1.22457e-58	125.2
ENSG00000081189	MEF2C	protein_coding	-1.26858	4.70421	-17.2867	5.46184e-60	8.4311e-59	125.294
ENSG00000085999	RAD54L	protein_coding	2.65637	2.20299	17.2638	7.51213e-60	1.1561e-58	125.333
ENSG00000175063	UBE2C	protein_coding	4.12684	4.31715	17.2661	7.27296e-60	1.12042e-58	125.349
ENSG00000173267	SNCG	protein_coding	-2.5605	3.38746	-17.2986	4.62883e-60	7.15969e-59	125.488
ENSG00000182700	IGIP	protein_coding	-1.02828	3.60728	-17.3006	4.50362e-60	6.97308e-59	125.575
ENSG00000185267	CDNF	protein_coding	-1.32794	0.716177	-17.2852	5.57685e-60	8.59994e-59	125.582
ENSG00000158850	B4GALT3	protein_coding	1.12961	6.11162	17.3102	3.93867e-60	6.11074e-59	125.647
ENSG00000137807	KIF23	protein_coding	2.51767	4.26742	17.297	4.73484e-60	7.31627e-59	125.726
ENSG00000130202	NECTIN2	protein_coding	1.28307	7.58567	17.3212	3.38135e-60	5.2514e-59	125.753
ENSG00000136859	ANGPTL2	protein_coding	-1.87036	5.93558	-17.339	2.63876e-60	4.11066e-59	126.009
ENSG00000091436	MAP3K20	protein_coding	-1.39439	6.14282	-17.3403	2.59407e-60	4.04516e-59	126.021
ENSG00000147852	VLDLR	protein_coding	-1.74849	4.09818	-17.3469	2.36577e-60	3.6967e-59	126.142
ENSG00000077063	CTTNBP2	protein_coding	-2.21066	1.3342	-17.3321	2.90777e-60	4.5205e-59	126.143
ENSG00000198937	CCDC167	protein_coding	1.76361	3.72345	17.3341	2.82444e-60	4.39542e-59	126.236
ENSG00000164638	SLC29A4	protein_coding	-2.01239	2.45096	-17.3547	2.11993e-60	3.31594e-59	126.364
ENSG00000107186	MPDZ	protein_coding	-1.27763	5.16887	-17.374	1.62057e-60	2.54266e-59	126.491
ENSG00000174514	MFSD4A	protein_coding	-1.88086	1.58397	-17.3619	1.91975e-60	3.00591e-59	126.558
ENSG00000115226	FNDC4	protein_coding	-1.60058	2.42769	-17.3728	1.64925e-60	2.58501e-59	126.65
ENSG00000130669	PAK4	protein_coding	1.29959	6.40127	17.3875	1.34227e-60	2.1147e-59	126.712
ENSG00000166025	AMOTL1	protein_coding	-1.75607	5.2856	-17.3919	1.26211e-60	1.99664e-59	126.738
ENSG00000151790	TDO2	protein_coding	3.4642	0.899163	17.3825	1.44077e-60	2.26755e-59	126.978
ENSG00000253305	PCDHGB6	protein_coding	-1.59964	0.950321	-17.388	1.33289e-60	2.10426e-59	126.984
ENSG00000163749	CCDC158	protein_coding	-2.29125	0.254974	-17.3879	1.33513e-60	2.10562e-59	126.99
ENSG00000165304	MELK	protein_coding	3.51355	3.51199	17.4011	1.1112e-60	1.75973e-59	127.223
ENSG00000237649	KIFC1	protein_coding	3.05045	4.47327	17.4058	1.04025e-60	1.65079e-59	127.246
ENSG00000160688	FLAD1	protein_coding	1.16303	5.79532	17.4237	8.1001e-61	1.29078e-59	127.249
ENSG00000172531	PPP1CA	protein_coding	1.06502	7.25648	17.429	7.52031e-61	1.19964e-59	127.252
ENSG00000109063	MYH3	protein_coding	-1.40439	0.840746	-17.4211	8.40395e-61	1.3378e-59	127.458
ENSG00000165424	ZCCHC24	protein_coding	-1.58884	5.13472	-17.4514	5.4998e-61	8.80082e-60	127.567
ENSG00000129173	E2F8	protein_coding	3.31746	1.80759	17.4291	7.50875e-61	1.19905e-59	127.625
ENSG00000174175	SELP	protein_coding	-2.62475	2.18304	-17.452	5.45496e-61	8.73823e-60	127.701
ENSG00000128016	ZFP36	protein_coding	-2.23302	6.87142	-17.464	4.61186e-61	7.41099e-60	127.777
ENSG00000125835	SNRPB	protein_coding	1.18871	7.19415	17.4685	4.33323e-61	6.97791e-60	127.804
ENSG00000132326	PER2	protein_coding	-1.17489	5.1666	-17.4741	4.00629e-61	6.45824e-60	127.885
ENSG00000171848	RRM2	protein_coding	3.51657	4.98358	17.4525	5.41647e-61	8.68568e-60	127.891
ENSG00000080986	NDC80	protein_coding	3.00512	3.27168	17.4631	4.67113e-61	7.49833e-60	128.081
ENSG00000182175	RGMA	protein_coding	-2.23015	3.2757	-17.4913	3.1484e-61	5.10683e-60	128.185
ENSG00000106367	AP1S1	protein_coding	1.19164	5.57668	17.4897	3.22211e-61	5.21613e-60	128.19
ENSG00000132698	RAB25	protein_coding	2.15484	6.53244	17.4912	3.15125e-61	5.10683e-60	128.21
ENSG00000164611	PTTG1	protein_coding	2.9956	3.88091	17.4774	3.82668e-61	6.18175e-60	128.262
ENSG00000102837	OLFM4	protein_coding	-4.201	0.454579	-17.4895	3.22877e-61	5.22138e-60	128.279
ENSG00000111602	TIMELESS	protein_coding	1.41147	5.42023	17.514	2.2922e-61	3.7305e-60	128.562
ENSG00000160293	VAV2	protein_coding	1.06724	5.82195	17.5203	2.09756e-61	3.42102e-60	128.588
ENSG00000109339	MAPK10	protein_coding	-2.17706	2.24014	-17.5157	2.23664e-61	3.64396e-60	128.615
ENSG00000129195	PIMREG	protein_coding	3.01134	2.09743	17.504	2.63632e-61	4.28143e-60	128.665
ENSG00000152583	SPARCL1	protein_coding	-2.02747	7.83744	-17.533	1.7551e-61	2.87476e-60	128.764
ENSG00000065618	COL17A1	protein_coding	-3.80284	3.65335	-17.5354	1.69665e-61	2.78798e-60	128.766
ENSG00000116117	PARD3B	protein_coding	-1.15065	4.15881	-17.5427	1.53163e-61	2.53041e-60	128.89
ENSG00000138160	KIF11	protein_coding	2.40333	4.79772	17.5335	1.74269e-61	2.85749e-60	128.975
ENSG00000131944	FAAP24	protein_coding	1.11087	2.50717	17.5297	1.8388e-61	3.00541e-60	128.984
ENSG00000177732	SOX12	protein_coding	1.72169	5.49252	17.5433	1.51983e-61	2.51364e-60	128.993
ENSG00000162944	RFTN2	protein_coding	-1.30419	1.938	-17.5363	1.67522e-61	2.75573e-60	128.996
ENSG00000118193	KIF14	protein_coding	3.52228	2.73119	17.5288	1.86271e-61	3.04122e-60	129.009
ENSG00000118804	STBD1	protein_coding	-1.38047	1.50588	-17.5419	1.55012e-61	2.55543e-60	129.1
ENSG00000003402	CFLAR	protein_coding	-1.01153	6.53003	-17.5648	1.12389e-61	1.86689e-60	129.15
ENSG00000164776	PHKG1	protein_coding	-1.66908	0.482106	-17.5426	1.53438e-61	2.53222e-60	129.155
ENSG00000167394	ZNF668	protein_coding	1.04225	2.41674	17.5487	1.40844e-61	2.33194e-60	129.251
ENSG00000021826	CPS1	protein_coding	-1.95672	1.63257	-17.5614	1.17934e-61	1.95473e-60	129.327
ENSG00000172137	CALB2	protein_coding	-2.77568	2.22735	-17.5704	1.03836e-61	1.72856e-60	129.339
ENSG00000169515	CCDC8	protein_coding	-2.04478	3.46781	-17.5778	9.36882e-62	1.56352e-60	129.389
ENSG00000178385	PLEKHM3	protein_coding	-1.64019	1.13185	-17.5715	1.02296e-61	1.70479e-60	129.526
ENSG00000145390	USP53	protein_coding	-1.36467	5.22551	-17.5918	7.6986e-62	1.28861e-60	129.526
ENSG00000106772	PRUNE2	protein_coding	-1.83145	2.6748	-17.5834	8.65126e-62	1.44648e-60	129.543
ENSG00000129354	AP1M2	protein_coding	2.19316	6.40705	17.5942	7.43386e-62	1.24566e-60	129.664
ENSG00000106462	EZH2	protein_coding	2.16907	4.25635	17.5968	7.16822e-62	1.20247e-60	129.882
ENSG00000141750	STAC2	protein_coding	-4.28207	2.33972	-17.6185	5.289e-62	8.88203e-61	129.957
ENSG00000166482	MFAP4	protein_coding	-2.93842	5.13113	-17.6242	4.87988e-62	8.20399e-61	129.994
ENSG00000113369	ARRDC3	protein_coding	-1.43165	6.36948	-17.6327	4.32846e-62	7.293e-61	130.105
ENSG00000178175	ZNF366	protein_coding	-1.91572	0.859993	-17.63	4.49754e-62	7.56954e-61	130.346
ENSG00000169991	IFFO2	protein_coding	-1.54883	4.58229	-17.6568	3.08556e-62	5.2161e-61	130.452
ENSG00000128591	FLNC	protein_coding	-1.943	3.29647	-17.6798	2.23218e-62	3.80292e-61	130.833
ENSG00000164099	PRSS12	protein_coding	-2.75761	0.571142	-17.6666	2.68702e-62	4.5575e-61	130.836
ENSG00000150510	FAM124A	protein_coding	-1.62463	1.44346	-17.6785	2.27147e-62	3.86554e-61	131.005
ENSG00000162073	PAQR4	protein_coding	2.41301	4.59363	17.6783	2.28028e-62	3.87622e-61	131.013
ENSG00000167977	KCTD5	protein_coding	1.01925	5.2926	17.6911	1.90284e-62	3.25635e-61	131.021
ENSG00000139318	DUSP6	protein_coding	-1.74007	5.63721	-17.7006	1.66506e-62	2.85262e-61	131.052
ENSG00000112182	BACH2	protein_coding	-1.76424	2.1257	-17.688	1.98851e-62	3.39535e-61	131.071
ENSG00000135094	SDS	protein_coding	2.69154	2.92841	17.6839	2.10649e-62	3.59278e-61	131.165
ENSG00000151422	FER	protein_coding	-1.07095	4.19156	-17.7158	1.34313e-62	2.30367e-61	131.317
ENSG00000136848	DAB2IP	protein_coding	-1.18683	5.95964	-17.7472	8.62094e-63	1.48195e-61	131.705
ENSG00000166086	JAM3	protein_coding	-1.329	4.56633	-17.751	8.17678e-63	1.40718e-61	131.781
ENSG00000167100	SAMD14	protein_coding	1.81631	0.686157	17.7311	1.08205e-62	1.85797e-61	131.838
ENSG00000152818	UTRN	protein_coding	-1.60067	6.67636	-17.7561	7.6116e-63	1.31287e-61	131.847
ENSG00000154229	PRKCA	protein_coding	-1.62163	2.85071	-17.7595	7.25204e-63	1.25227e-61	132.014
ENSG00000173482	PTPRM	protein_coding	-1.50056	5.36053	-17.7733	5.96286e-63	1.03199e-61	132.074
ENSG00000139679	LPAR6	protein_coding	-1.17238	4.80394	-17.7739	5.91629e-63	1.02509e-61	132.098
ENSG00000154839	SKA1	protein_coding	3.11025	2.256	17.7522	8.03939e-63	1.3851e-61	132.133
ENSG00000082458	DLG3	protein_coding	1.11074	6.22986	17.7891	4.77322e-63	8.28914e-62	132.333
ENSG00000095713	CRTAC1	protein_coding	-2.90326	0.130389	-17.7792	5.48621e-63	9.51649e-62	132.438
ENSG00000174371	EXO1	protein_coding	3.39959	3.03359	17.7981	4.20363e-63	7.30829e-62	132.774
ENSG00000151090	THRB	protein_coding	-1.77867	4.49332	-17.8231	2.9519e-63	5.16735e-62	132.789
ENSG00000155660	PDIA4	protein_coding	1.11003	7.80207	17.8245	2.89262e-63	5.06939e-62	132.793
ENSG00000051180	RAD51	protein_coding	2.40166	2.77459	17.8033	3.90722e-63	6.80846e-62	132.838
ENSG00000175643	RMI2	protein_coding	2.53482	3.52141	17.808	3.65312e-63	6.37295e-62	132.889
ENSG00000172159	FRMD3	protein_coding	-1.79813	2.52468	-17.8207	3.05192e-63	5.33633e-62	132.893
ENSG00000075218	GTSE1	protein_coding	2.92714	2.9771	17.8091	3.59589e-63	6.28027e-62	132.925
ENSG00000179388	EGR3	protein_coding	-2.58344	4.0352	-17.8393	2.34481e-63	4.12352e-62	133.024
ENSG00000196911	KPNA5	protein_coding	-1.02433	3.3032	-17.8389	2.36089e-63	4.14703e-62	133.133
ENSG00000159200	RCAN1	protein_coding	-2.05982	5.59345	-17.8685	1.55141e-63	2.73773e-62	133.422
ENSG00000115841	RMDN2	protein_coding	-1.0733	1.65017	-17.8525	1.94704e-63	3.42796e-62	133.467
ENSG00000205403	CFI	protein_coding	-1.62648	3.78427	-17.8813	1.29317e-63	2.28465e-62	133.653
ENSG00000178878	APOLD1	protein_coding	-1.75737	4.82854	-17.8987	1.01099e-63	1.78818e-62	133.849
ENSG00000162772	ATF3	protein_coding	-2.34551	4.82922	-17.9056	9.17222e-64	1.62422e-62	133.947
ENSG00000158352	SHROOM4	protein_coding	-1.34824	3.53008	-17.9294	6.5366e-64	1.15884e-62	134.367
ENSG00000074416	MGLL	protein_coding	-2.11821	6.12945	-17.9511	4.8035e-64	8.58562e-63	134.6
ENSG00000112984	KIF20A	protein_coding	3.49973	4.14737	17.9325	6.2557e-64	1.11033e-62	134.65
[truncated: 775 more rows]
