# Supplementary material for: Involvement of N4BP2L1, PLEKHA4, and BEGAIN genes in breast cancer and muscle cell development
Source: Front Cell Dev Biol. 2024 May 24;12:1295403. doi: 10.3389/fcell.2024.1295403 (PMC11163233; doi:10.3389/fcell.2024.1295403)
Supplement: Supplementary file 1 [file DataSheet1.zip › Supplementary files/Supplementary Table S3.xlsx]

## Sheet: Gene with significant OS 
	symbol	HR	lower95	upper95	pValue
ENSG00000136274	NACAD	0.477687	0.346762	0.658045	7.22e-06
ENSG00000267194	AC002546.1	0.505734	0.366575	0.697721	2.69e-05
ENSG00000179958	DCTPP1	1.85965	1.34812	2.56527	0.000121
ENSG00000174514	MFSD4A	0.554863	0.402484	0.764933	0.000282
ENSG00000083307	GRHL2	1.81833	1.32161	2.50174	0.000319
ENSG00000171462	DLK2	0.564693	0.409317	0.77905	0.0004
ENSG00000111796	KLRB1	0.569891	0.414106	0.784281	0.00058
ENSG00000147676	MAL2	1.77423	1.28964	2.44092	0.000601
ENSG00000272398	CD24	1.77404	1.2895	2.44065	0.000609
ENSG00000130054	FAM155B	1.75094	1.27272	2.40886	0.000781
ENSG00000159214	CCDC24	0.57743	0.41968	0.794475	0.000886
ENSG00000123989	CHPF	1.70524	1.23482	2.35487	0.000926
ENSG00000091513	TF	0.585851	0.424739	0.808075	0.000947
ENSG00000095637	SORBS1	0.582398	0.423304	0.801287	0.00106
ENSG00000120332	TNN	0.588247	0.427456	0.809522	0.00127
ENSG00000082458	DLG3	1.69716	1.23358	2.33494	0.00142
ENSG00000123095	BHLHE41	0.593368	0.431001	0.816903	0.00143
ENSG00000177119	ANO6	1.67911	1.21969	2.31157	0.00147
ENSG00000008283	CYB561	1.67169	1.21304	2.30376	0.00155
ENSG00000175920	DOK7	0.592226	0.430474	0.814755	0.0016
ENSG00000198624	CCDC69	0.598608	0.435032	0.823692	0.00175
ENSG00000196878	LAMB3	0.603942	0.438484	0.831832	0.00178
ENSG00000095203	EPB41L4B	1.65895	1.20579	2.2824	0.00221
ENSG00000168824	HGNC:18790	0.605796	0.440117	0.833843	0.00224
ENSG00000167553	TUBA1C	1.65145	1.20006	2.27265	0.00225
ENSG00000006625	GGCT	1.65234	1.20088	2.27351	0.00228
ENSG00000102100	SLC35A2	1.63406	1.18565	2.25207	0.00251
ENSG00000172172	MRPL13	1.64201	1.19341	2.25923	0.00258
ENSG00000132465	JCHAIN	0.613177	0.444927	0.845053	0.00259
ENSG00000171346	KRT15	0.612191	0.444691	0.842783	0.00261
ENSG00000198885	ITPRIPL1	0.613435	0.445714	0.844268	0.00262
ENSG00000139714	MORN3	0.61167	0.444509	0.841695	0.00277
ENSG00000111087	GLI1	0.612492	0.4452	0.842647	0.00278
ENSG00000105559	PLEKHA4	0.611823	0.44462	0.841903	0.00282
ENSG00000173272	MZT2A	0.612986	0.445529	0.843385	0.00288
ENSG00000174788	PCP2	0.611863	0.444742	0.841784	0.00288
ENSG00000103269	RHBDL1	0.610332	0.443615	0.839705	0.00296
ENSG00000105173	CCNE1	1.63059	1.18499	2.24376	0.00297
ENSG00000134827	TCN1	0.614835	0.446822	0.846025	0.003
ENSG00000240038	AMY2B	0.616143	0.447698	0.847967	0.00311
ENSG00000128422	KRT17	0.618705	0.44934	0.851906	0.00312
ENSG00000140538	NTRK3	0.622489	0.450833	0.859503	0.00325
ENSG00000244509	APOBEC3C	0.618858	0.44981	0.851437	0.00355
ENSG00000071553	ATP6AP1	1.60387	1.16409	2.20979	0.00364
ENSG00000139737	SLAIN1	0.623082	0.452555	0.857865	0.00373
ENSG00000144331	ZNF385B	0.626785	0.454959	0.863507	0.00405
ENSG00000076554	TPD52	1.60031	1.16292	2.2022	0.00418
ENSG00000181617	FDCSP	0.628224	0.456019	0.865459	0.00423
ENSG00000197275	RAD54B	1.59488	1.159	2.19469	0.00448
ENSG00000186847	KRT14	0.630263	0.45752	0.868227	0.0045
ENSG00000241294	IGKV2-24	0.627566	0.456118	0.863458	0.00454
ENSG00000156170	NDUFAF6	1.59722	1.16098	2.19737	0.00469
ENSG00000113396	SLC27A6	0.631453	0.458397	0.869843	0.00472
ENSG00000103257	SLC7A5	1.59195	1.15704	2.19033	0.00472
ENSG00000162595	DIRAS3	0.631849	0.458688	0.870381	0.00475
ENSG00000137726	FXYD6	0.628702	0.456947	0.865015	0.00475
ENSG00000178363	CALML3	0.632293	0.459179	0.870673	0.00478
ENSG00000149043	SYT8	0.630894	0.458402	0.868292	0.0048
ENSG00000144229	THSD7B	0.632942	0.459655	0.871555	0.00501
ENSG00000104413	ESRP1	1.58632	1.15297	2.18256	0.00507
ENSG00000064042	LIMCH1	1.58197	1.14967	2.17682	0.00521
ENSG00000152580	IGSF10	0.634175	0.460805	0.872774	0.00525
ENSG00000162896	PIGR	0.634988	0.461159	0.874339	0.00527
ENSG00000243649	CFB	0.638617	0.463488	0.879918	0.00563
ENSG00000145824	CXCL14	0.637822	0.463085	0.878493	0.00571
ENSG00000147255	IGSF1	0.639145	0.463877	0.880634	0.00578
ENSG00000184557	SOCS3	0.642507	0.465668	0.886502	0.00584
ENSG00000116729	WLS	0.639799	0.464539	0.881179	0.00594
ENSG00000164946	FREM1	0.640327	0.465378	0.881043	0.00631
ENSG00000150627	WDR17	0.640852	0.465592	0.882084	0.00637
ENSG00000108984	MAP2K6	0.642027	0.466179	0.884208	0.00644
ENSG00000138755	CXCL9	0.641119	0.465956	0.882128	0.00652
ENSG00000230937	MIR205HG	0.645715	0.468294	0.890355	0.00661
ENSG00000179388	EGR3	0.645045	0.467799	0.889449	0.00676
ENSG00000105825	TFPI2	0.6441	0.467703	0.887026	0.00692
ENSG00000069399	BCL3	0.647599	0.470276	0.891783	0.00697
ENSG00000136982	DSCC1	1.5628	1.13583	2.15027	0.00719
ENSG00000211890	IGHA2	0.645948	0.469062	0.889539	0.00727
ENSG00000272674	PCDHB16	1.54314	1.12061	2.12499	0.00741
ENSG00000185479	KRT6B	0.645552	0.469036	0.888498	0.00742
ENSG00000081041	CXCL2	0.647984	0.470559	0.892308	0.00758
ENSG00000135318	NT5E	1.54105	1.11911	2.12206	0.00759
ENSG00000160307	S100B	0.648185	0.470707	0.89258	0.00762
ENSG00000186891	TNFRSF18	0.643684	0.46786	0.885584	0.00782
ENSG00000157617	C2CD2	1.54422	1.12237	2.12464	0.00803
ENSG00000154839	SKA1	1.54885	1.12582	2.13083	0.00803
ENSG00000187699	C2orf88	0.650878	0.472328	0.896924	0.00807
ENSG00000129195	PIMREG	1.54257	1.12117	2.12236	0.00836
ENSG00000157303	SUSD3	0.65001	0.472386	0.894422	0.00848
ENSG00000102384	CENPI	1.53827	1.11812	2.11629	0.00899
ENSG00000211943	IGHV3-15	0.654197	0.475366	0.900304	0.00925
ENSG00000143127	ITGA10	0.654141	0.475325	0.900227	0.00932
ENSG00000206053	JPT2	1.53266	1.11399	2.10868	0.00934
ENSG00000196218	RYR1	0.654609	0.475561	0.901067	0.00944
ENSG00000175063	UBE2C	1.53154	1.11322	2.10704	0.00955
ENSG00000261578	AP003119.3	1.53208	1.11363	2.10776	0.00956
ENSG00000115884	SDC1	1.52092	1.10388	2.09553	0.0098
ENSG00000251442	LINC01094	1.51375	1.09827	2.08639	0.0101
ENSG00000206075	SERPINB5	0.660649	0.478828	0.91151	0.0101
ENSG00000101194	SLC17A9	0.654521	0.475748	0.900472	0.0104
ENSG00000173432	SAA1	0.66049	0.479413	0.90996	0.0106
ENSG00000211895	IGHA1	0.660177	0.479517	0.908902	0.0107
ENSG00000111859	NEDD9	0.659324	0.479017	0.907499	0.0107
ENSG00000224650	IGHV3-74	0.657991	0.478261	0.905263	0.0108
ENSG00000101003	GINS1	1.51489	1.10101	2.08434	0.0114
ENSG00000051180	RAD51	1.51387	1.1004	2.08271	0.0117
ENSG00000103550	KNOP1	1.50746	1.09527	2.07477	0.0119
ENSG00000162373	BEND5	0.663883	0.482451	0.913544	0.0124
ENSG00000253125	AC055854.1	0.664353	0.482859	0.914066	0.0125
ENSG00000260196	AC124798.1	0.668453	0.485448	0.920448	0.0125
ENSG00000186871	ERCC6L	1.50841	1.09643	2.0752	0.0127
ENSG00000169764	UGP2	1.50995	1.0975	2.0774	0.0127
ENSG00000241755	IGKV1-9	0.667884	0.485173	0.919402	0.0133
ENSG00000085999	RAD54L	1.50213	1.09185	2.06658	0.0133
ENSG00000196091	MYBPC1	0.66977	0.486051	0.92293	0.0134
ENSG00000214796	AC098934.1	1.49916	1.08969	2.06249	0.0136
ENSG00000148053	NTRK2	0.670194	0.48656	0.923135	0.0137
ENSG00000164934	DCAF13	1.4982	1.08899	2.06116	0.0138
ENSG00000164120	HPGD	0.671804	0.487331	0.926106	0.0139
ENSG00000184305	CCSER1	1.5011	1.09105	2.06525	0.0141
ENSG00000240864	IGKV1-16	0.670196	0.486981	0.922341	0.0143
ENSG00000078081	LAMP3	0.671152	0.48757	0.923857	0.0143
ENSG00000090889	KIF4A	1.49343	1.08553	2.05459	0.0148
ENSG00000185950	IRS2	0.674595	0.489147	0.93035	0.0149
ENSG00000227199	ST7-AS1	0.674035	0.489684	0.927789	0.0151
ENSG00000050628	PTGER3	0.675	0.490096	0.929664	0.0155
ENSG00000129451	KLK10	0.674041	0.489795	0.927594	0.0157
ENSG00000196074	SYCP2	1.48232	1.07714	2.03991	0.0158
ENSG00000196557	CACNA1H	1.47284	1.06809	2.03098	0.016
ENSG00000151623	NR3C2	0.675265	0.490834	0.928997	0.016
ENSG00000088305	DNMT3B	1.48405	1.07867	2.04177	0.0162
ENSG00000029993	HMGB3	1.47463	1.06936	2.03349	0.0162
ENSG00000211652	IGLV7-43	0.676076	0.49118	0.930573	0.0162
ENSG00000079616	KIF22	1.47935	1.075	2.0358	0.0162
ENSG00000259207	ITGB3	1.47152	1.06812	2.02726	0.0164
ENSG00000100911	PSME2	0.67675	0.491851	0.931157	0.017
ENSG00000161800	RACGAP1	1.47572	1.07215	2.03118	0.017
ENSG00000182600	C2orf82	0.677291	0.492291	0.931813	0.0177
ENSG00000151748	SAV1	0.684028	0.493714	0.947702	0.0179
ENSG00000115353	TACR1	0.68148	0.494473	0.939211	0.0179
ENSG00000151364	KCTD14	0.68017	0.494347	0.935841	0.0184
ENSG00000004838	ZMYND10	0.678817	0.493416	0.933883	0.0185
ENSG00000156127	BATF	0.67884	0.493432	0.933914	0.0186
ENSG00000102760	RGCC	0.682916	0.496069	0.940139	0.019
ENSG00000196843	ARID5A	0.684445	0.496865	0.942841	0.0191
ENSG00000272143	FGF14-AS2	0.683894	0.496637	0.941756	0.0191
ENSG00000165244	ZNF367	1.46885	1.06767	2.02077	0.0194
ENSG00000011426	ANLN	1.46563	1.06523	2.01653	0.0197
ENSG00000164128	NPY1R	0.682038	0.495748	0.938331	0.0198
ENSG00000214456	PLIN5	0.681415	0.495303	0.937457	0.0198
ENSG00000064270	ATP2C2	1.45737	1.05757	2.00832	0.0199
ENSG00000169129	AFAP1L2	0.686483	0.498686	0.945	0.02
ENSG00000121904	CSMD2	1.46122	1.06171	2.01107	0.02
ENSG00000117877	CD3EAP	1.46049	1.06118	2.01005	0.0202
ENSG00000272636	DOC2B	0.686767	0.498373	0.946377	0.0203
ENSG00000117245	KIF17	0.683405	0.496749	0.940197	0.0206
ENSG00000113494	PRLR	1.45683	1.05855	2.00498	0.0206
ENSG00000154655	L3MBTL4	0.686159	0.498567	0.944336	0.0208
ENSG00000167705	RILP	0.686522	0.498833	0.944832	0.0208
ENSG00000197506	SLC28A3	0.687226	0.499086	0.946289	0.0209
ENSG00000115648	MLPH	0.681418	0.495037	0.93797	0.0211
ENSG00000099204	ABLIM1	1.46769	1.06625	2.02026	0.0213
ENSG00000099769	IGFALS	0.68455	0.497581	0.941773	0.0213
ENSG00000147576	ADHFE1	0.688532	0.500046	0.948066	0.0215
ENSG00000069535	MAOB	0.689673	0.500516	0.950318	0.0215
ENSG00000121211	MND1	1.45576	1.05815	2.00278	0.0223
ENSG00000183092	BEGAIN	0.690596	0.501393	0.951195	0.0225
ENSG00000205221	VIT	0.690153	0.50149	0.94979	0.0226
ENSG00000019102	VSIG2	0.688786	0.500575	0.94776	0.0226
ENSG00000155066	PROM2	1.45188	1.05533	1.99743	0.023
ENSG00000104432	IL7	0.691153	0.502305	0.951002	0.0236
ENSG00000152082	MZT2B	0.691287	0.502455	0.951085	0.0236
ENSG00000158850	B4GALT3	1.4465	1.05127	1.99034	0.024
ENSG00000146410	MTFR2	1.44831	1.05272	1.99253	0.0242
ENSG00000237248	LINC00987	0.694733	0.504437	0.956816	0.0244
ENSG00000158481	CD1C	0.694209	0.504351	0.955535	0.0246
ENSG00000176887	SOX11	1.44341	1.04903	1.98605	0.0246
ENSG00000196584	XRCC2	1.45398	1.05586	2.00221	0.0252
ENSG00000103490	PYCARD	0.693675	0.504215	0.954324	0.0253
ENSG00000182481	KPNA2	1.4401	1.04663	1.98148	0.0256
ENSG00000073282	TP63	0.696713	0.505894	0.959508	0.0258
ENSG00000262772	LINC01977	1.43327	1.04074	1.97386	0.0259
ENSG00000166839	ANKDD1A	0.697534	0.506788	0.960072	0.026
ENSG00000085563	ABCB1	0.697508	0.506638	0.960285	0.0261
ENSG00000156970	BUB1B	1.44158	1.04785	1.98326	0.0261
ENSG00000178935	ZNF552	0.692248	0.503061	0.952582	0.0262
ENSG00000163491	NEK10	0.696016	0.50578	0.957803	0.0264
ENSG00000136854	STXBP1	1.43665	1.04423	1.97653	0.0266
ENSG00000117586	TNFSF4	1.43473	1.0426	1.97434	0.0267
ENSG00000198483	ANKRD35	0.694735	0.504974	0.955805	0.0269
ENSG00000198947	DMD	0.697737	0.506937	0.96035	0.027
ENSG00000185022	MAFF	0.69967	0.507426	0.964746	0.027
ENSG00000157152	SYN2	0.697418	0.506806	0.95972	0.0271
ENSG00000185634	SHC4	0.696235	0.506061	0.957875	0.0272
ENSG00000145819	ARHGAP26	0.70042	0.508435	0.964897	0.028
ENSG00000102172	SMS	1.43494	1.04251	1.97509	0.0284
ENSG00000175164	ABO	0.701613	0.509314	0.966517	0.0287
ENSG00000127084	FGD3	0.700537	0.508989	0.964171	0.0288
ENSG00000101447	FAM83D	1.42986	1.03922	1.96732	0.0289
ENSG00000198774	RASSF9	0.701883	0.509696	0.966538	0.0293
ENSG00000235501	AC105942.1	0.699241	0.508261	0.961981	0.0295
ENSG00000128944	KNSTRN	1.42811	1.03806	1.96473	0.0296
ENSG00000116711	PLA2G4A	0.700987	0.50953	0.964384	0.0299
ENSG00000064692	SNCAIP	0.703165	0.510638	0.968281	0.0302
ENSG00000150667	FSIP1	0.700612	0.509257	0.963868	0.0304
ENSG00000244575	IGKV1-27	0.702684	0.510561	0.967102	0.0304
ENSG00000269516	CYP4F23P	0.703597	0.511107	0.968582	0.0305
ENSG00000165092	ALDH1A1	0.70223	0.510409	0.966142	0.0306
ENSG00000215252	GOLGA8B	0.703099	0.510959	0.96749	0.0307
ENSG00000164764	SBSPON	0.702954	0.510853	0.967292	0.031
ENSG00000157456	CCNB2	1.42416	1.03518	1.95929	0.0311
ENSG00000146386	ABRACL	1.42396	1.03504	1.95902	0.0315
ENSG00000138795	LEF1	0.705085	0.51232	0.970381	0.0315
ENSG00000166803	PCLAF	1.4245	1.03539	1.95986	0.0315
ENSG00000139890	REM2	0.702815	0.510858	0.966902	0.0319
ENSG00000134762	DSC3	0.70684	0.512957	0.974004	0.0322
ENSG00000121552	CSTA	0.707133	0.513701	0.973402	0.0325
ENSG00000244513	AC109587.1	0.708599	0.513474	0.977874	0.0327
ENSG00000163659	TIPARP	0.70672	0.513251	0.973118	0.0327
ENSG00000109794	FAM149A	0.706663	0.513564	0.972368	0.0332
ENSG00000144554	FANCD2	1.41658	1.02961	1.94899	0.0332
ENSG00000157992	KRTCAP3	0.709826	0.515533	0.977345	0.0332
ENSG00000171914	TLN2	0.704704	0.51223	0.969501	0.0332
ENSG00000134531	EMP1	1.41109	1.02535	1.94195	0.0333
ENSG00000131435	PDLIM4	0.707314	0.513951	0.973425	0.0333
ENSG00000165071	TMEM71	0.70839	0.514623	0.975115	0.0337
ENSG00000197142	ACSL5	0.708743	0.514563	0.976201	0.0338
ENSG00000101213	PTK6	1.40947	1.02246	1.94296	0.0339
ENSG00000164932	CTHRC1	1.41095	1.02473	1.94274	0.0341
ENSG00000077264	PAK3	0.709524	0.515138	0.977262	0.0341
ENSG00000077274	CAPN6	0.709056	0.514967	0.976297	0.0344
ENSG00000060718	COL11A1	1.40648	1.01926	1.94081	0.0344
ENSG00000137975	CLCA2	0.709136	0.515371	0.975752	0.035
ENSG00000106089	STX1A	1.41103	1.02559	1.94133	0.035
ENSG00000070371	CLTCL1	1.40703	1.02157	1.93792	0.0351
ENSG00000160182	TFF1	0.707195	0.514039	0.972933	0.0351
ENSG00000108018	SORCS1	0.709099	0.515343	0.975701	0.0354
ENSG00000213145	CRIP1	0.708518	0.514999	0.974755	0.036
ENSG00000186081	KRT5	0.713157	0.517388	0.983	0.0366
ENSG00000177189	RPS6KA3	0.712877	0.517605	0.981818	0.0367
ENSG00000115541	HSPE1	1.40548	1.02146	1.93387	0.037
ENSG00000198756	COLGALT2	0.71491	0.518682	0.985375	0.0377
ENSG00000182463	TSHZ2	0.713021	0.518266	0.980959	0.0378
ENSG00000112742	TTK	1.40618	1.02203	1.93473	0.0378
ENSG00000203760	CENPW	1.40459	1.02094	1.9324	0.0379
ENSG00000181885	CLDN7	1.40019	1.01629	1.92911	0.0379
ENSG00000189159	JPT1	1.40519	1.02138	1.93323	0.038
ENSG00000167614	TTYH1	0.711483	0.517159	0.978825	0.038
ENSG00000211829	TRDC	0.714363	0.519236	0.982819	0.0382
ENSG00000270547	LINC01235	1.41032	1.02446	1.94153	0.0384
ENSG00000270959	LPP-AS2	0.713728	0.518724	0.982041	0.0386
ENSG00000152056	AP1S3	1.40159	1.01865	1.9285	0.0389
ENSG00000204338	CYP21A1P	0.717463	0.520786	0.988414	0.039
ENSG00000133048	CHI3L1	0.716722	0.520019	0.98783	0.0391
ENSG00000153446	C16orf89	0.714065	0.51897	0.982501	0.0394
ENSG00000134057	CCNB1	1.39893	1.01657	1.92511	0.0394
ENSG00000221955	SLC12A8	1.39918	1.01675	1.92545	0.0394
ENSG00000122863	CHST3	0.715032	0.519676	0.983827	0.0397
ENSG00000211649	IGLV7-46	0.715914	0.520244	0.985178	0.0402
ENSG00000254389	RHPN1-AS1	1.3975	1.01578	1.92268	0.0402
ENSG00000181788	SIAH2	0.715093	0.519767	0.98382	0.0405
ENSG00000132321	IQCA1	0.717874	0.521442	0.988303	0.0409
ENSG00000137310	TCF19	1.39675	1.01524	1.92164	0.0409
ENSG00000189221	MAOA	0.716554	0.520832	0.985827	0.041
ENSG00000174371	EXO1	1.39595	1.01466	1.92053	0.0413
ENSG00000149925	ALDOA	1.38964	1.00608	1.91943	0.0414
ENSG00000144857	BOC	0.718288	0.521746	0.988867	0.0415
ENSG00000211967	IGHV3-53	0.718013	0.521544	0.988493	0.0416
ENSG00000053747	LAMA3	0.716679	0.520937	0.985971	0.0416
ENSG00000086570	FAT2	0.718034	0.52156	0.988522	0.0417
ENSG00000203995	ZYG11A	1.39929	1.01685	1.92557	0.0418
ENSG00000128268	MGAT3	0.717665	0.521524	0.987572	0.0419
ENSG00000115163	CENPA	1.39662	1.01514	1.92145	0.0421
ENSG00000138180	CEP55	1.3971	1.0154	1.92229	0.0421
ENSG00000104332	SFRP1	0.719254	0.522106	0.990845	0.0422
ENSG00000162444	RBP7	0.720371	0.522712	0.992775	0.0426
ENSG00000157766	ACAN	1.3882	1.0073	1.91314	0.0427
ENSG00000169515	CCDC8	0.718255	0.522028	0.988241	0.0427
ENSG00000109846	CRYAB	0.721035	0.523201	0.993673	0.0433
ENSG00000172818	OVOL1	1.38886	1.00886	1.912	0.0434
ENSG00000140092	FBLN5	0.721139	0.523681	0.99305	0.0437
ENSG00000115257	PCSK4	0.717656	0.521628	0.98735	0.0437
ENSG00000153956	CACNA2D1	0.719333	0.522815	0.989719	0.0438
ENSG00000118946	PCDH17	1.38654	1.00762	1.90795	0.0438
ENSG00000088340	FER1L4	0.718649	0.522368	0.988682	0.0439
ENSG00000166173	LARP6	0.720757	0.523558	0.992231	0.0439
ENSG00000177675	CD163L1	1.38968	1.01003	1.91203	0.044
ENSG00000225698	IGHV3-72	0.720005	0.523236	0.990772	0.044
ENSG00000165309	ARMC3	0.720483	0.523585	0.991427	0.0443
ENSG00000174938	SEZ6L2	1.38749	1.00812	1.90963	0.0443
ENSG00000124343	XG	1.38532	1.00656	1.90661	0.0444
ENSG00000154065	ANKRD29	0.721328	0.524105	0.992767	0.0449
ENSG00000065328	MCM10	1.38945	1.00996	1.91154	0.0449
ENSG00000108829	LRRC59	1.38678	1.0078	1.90828	0.045
ENSG00000151914	DST	0.722167	0.524816	0.993729	0.0453
ENSG00000152583	SPARCL1	0.720844	0.523955	0.991717	0.0454
ENSG00000151322	NPAS3	0.722328	0.525	0.993825	0.046
ENSG00000198729	PPP1R14C	0.722564	0.525106	0.994273	0.0462
ENSG00000159147	DONSON	1.38588	1.00735	1.90665	0.0464
ENSG00000121207	LRAT	0.724181	0.52607	0.996897	0.047
ENSG00000171241	SHCBP1	1.38502	1.00673	1.90545	0.047
ENSG00000184992	BRI3BP	1.38032	1.00242	1.90067	0.0472
ENSG00000250305	KIAA1456	0.724812	0.526198	0.998391	0.0472
ENSG00000139597	N4BP2L1	0.725311	0.526355	0.999469	0.0472
ENSG00000197565	COL4A6	0.725284	0.526879	0.998401	0.0476
ENSG00000173894	CBX2	1.38238	1.00481	1.90183	0.048
ENSG00000168542	COL3A1	1.37431	0.996429	1.8955	0.0482
ENSG00000092820	EZR	1.37814	1.00086	1.89763	0.0482
ENSG00000225556	C2CD4D	0.726494	0.527888	0.999823	0.0483
ENSG00000139547	RDH16	1.38172	1.00433	1.90092	0.0485
ENSG00000153064	BANK1	0.726519	0.527455	1.00071	0.0486
ENSG00000166405	RIC3	0.726651	0.527552	1.00089	0.0486
ENSG00000129151	BBOX1	0.726613	0.527525	1.00084	0.0487
ENSG00000100558	PLEK2	0.726698	0.528127	0.99993	0.0488
ENSG00000088325	TPX2	1.38076	1.00363	1.89959	0.049
ENSG00000196405	EVL	0.72373	0.526031	0.995729	0.0491
ENSG00000100526	CDKN3	1.37567	0.999883	1.8927	0.0493
ENSG00000129596	CDO1	0.726467	0.527868	0.999786	0.0495
ENSG00000029559	IBSP	1.37341	0.996289	1.89327	0.0495
ENSG00000123096	SSPN	0.7255	0.527313	0.998173	0.0495
